# Supplementary material for: Evaluating Mathematical Concordance Between Taxonomic and Functional Diversity Metrics in Benthic Macroinvertebrate Communities
Source: Biology (Basel). 2025 Jun 13;14(6):692. doi: 10.3390/biology14060692 (PMC12189454; doi:10.3390/biology14060692)
Supplement: Supplementary file 1 [file biology-14-00692-s001.zip]

Archive with 1 entries (1 files):
- biology-3662940-supplementary.xlsx
