# Supplementary material for: Evaluating Mathematical Concordance Between Taxonomic and Functional Diversity Metrics in Benthic Macroinvertebrate Communities
Source: Biology (Basel). 2025 Jun 13;14(6):692. doi: 10.3390/biology14060692 (PMC12189454; doi:10.3390/biology14060692)
Supplement: Supplementary file 1 [file biology-14-00692-s001.zip › biology-3662940-supplementary.xlsx]

## Sheet: Raw_data_macroinvertebrates
				Order –>	Amphipoda	Thrombidiform	Bivalvia	Coleoptera	Coleoptera	Coleoptera	Coleoptera	Coleoptera	Coleoptera	Coleoptera	Coleoptera	Coleoptera	Diptera	Diptera	Diptera	Diptera	Diptera	Diptera	Diptera	Diptera	Diptera	Diptera	Diptera	Ephemeroptera	Ephemeroptera	Ephemeroptera	Ephemeroptera	Gasteropoda	Hemiptera	Hirudinea	Thrombidiform	Thrombidiform	Thrombidiform	Lepidoptera	Nematomorpha	Odonata	Oligochaeta	Plecoptera	Plecoptera	Trichoptera	Trichoptera	Trichoptera	Trichoptera	Trichoptera	Trichoptera
Date	Hydrocode_1	Hydrocode_2	Subbasin	Family –>	Hyalellidae	Hydrachnidae	Sphaeriidae	Curculionidae	Dytiscidae	Elmidae	Gyrinidae	Hydraenidae	Lampyridae	Psephenidae	Ptilodactylidae	Scirtidae	Blephariceridae	Ceratopogonidae	Chironomidae	Empididae	Ephydridae	Muscidae	Psychodidae	Scathophagidae	Simuliidae	Tabanidae	Tipulidae	Baetidae	Leptohyphidae	Leptophlebiidae	Oligoneuriidae	Physidae	Veliidae	Glossiphoniidae	Limnesidae	Limnocharidae	Mideopsidae	Crambidae	Chordodidae	Aeshnidae	Oligochaeta	Gripopterygidae	Perlidae	Calamoceratidae	Glossosomatidae	Helicopsychidae	Hydrobiosidae	Hydropsychidae	Hydroptilidae
2008-01-25	SB4	SB4.1.0	Santa Bárbara		1	0	0	0	0	104	0	0	0	0	0	0	1	0	2	4	0	0	0	0	0	0	0	120	3	1	0	0	0	0	0	0	0	0	0	0	0	0	0	0	0	5	0	0	0
2008-02-06	COL1	COL1.1.0	Collay		2	1	0	0	0	51	0	0	0	0	0	0	0	1	0	0	0	0	0	0	42	0	0	110	0	38	0	0	0	0	0	0	0	0	0	0	1	1	0	0	1	1	11	0	0
2010-10-11	SB4	SB4.2.1	Santa Bárbara		0	0	0	0	0	1	0	0	0	1	0	0	0	0	2	0	0	0	0	0	1	0	0	2	2	1	0	0	0	0	0	0	0	0	0	0	2	0	0	0	0	0	0	1	0
2010-10-13	B2	B2.2.1	Burgay		0	0	0	0	0	0	0	0	0	0	0	0	0	0	4	0	0	0	0	0	0	0	0	0	0	0	0	91	0	6	1	0	0	0	0	1	320	0	0	0	0	0	1	0	0
2010-10-13	B8	B8.2.1	Burgay		0	0	0	0	0	0	0	0	0	0	0	4	0	0	11	0	0	10	3	0	9	0	2	518	2	0	0	0	0	0	0	0	11	0	0	0	30	0	0	0	0	0	0	0	7
2010-10-13	MAG2	MAG2.2.1	Magdalena		0	0	0	0	0	0	0	0	0	0	0	0	0	0	6	0	0	0	0	0	141	0	0	5	0	0	0	0	0	0	0	0	0	0	0	0	2	0	0	0	0	0	1	0	1
2010-10-15	PIN5	PIN5.1.1	Pindilig		1	0	0	0	0	37	0	0	0	0	0	0	8	0	34	1	0	0	0	0	9	2	0	21	63	0	0	0	0	0	0	0	0	0	0	0	26	0	0	6	0	0	23	1	0
2010-10-15	PIN5	PIN5.2.1	Pindilig		4	0	0	0	0	11	0	0	0	0	1	0	1	0	35	0	1	0	0	0	7	0	0	6	29	0	0	1	0	0	0	0	0	0	0	0	5	0	0	9	3	0	8	0	0
2010-10-15	PIN1	PIN1.1.1	Pindilig		1	0	0	0	0	3	0	0	0	0	0	0	53	0	158	0	0	0	0	0	5	0	4	116	3	0	0	0	0	0	0	0	0	0	0	0	1	0	0	1	1	0	14	0	0
2010-10-15	PIN1	PIN1.2.1	Pindilig		2	0	0	0	0	3	0	0	0	0	0	1	0	0	27	0	0	0	0	0	9	1	3	283	1	0	0	0	0	0	0	0	0	0	0	0	9	0	0	0	0	10	19	4	0
2010-10-15	PIN4	PIN4.1.1	Pindilig		2	0	0	0	0	0	0	0	0	0	0	0	0	0	4	0	0	0	0	0	3	0	0	7	106	1	0	0	0	0	0	0	0	0	0	0	0	0	5	2	0	6	5	12	0
2010-10-15	PIN4	PIN4.2.1	Pindilig		21	0	0	0	0	2	0	0	0	4	8	23	0	3	3	0	0	0	0	0	25	0	1	25	26	0	0	0	0	0	0	0	0	0	0	0	2	0	11	23	2	32	30	20	0
2010-10-18	COL1	COL1.1.1	Collay		4	0	0	0	0	46	0	0	0	0	0	0	0	0	5	0	0	0	0	0	2	0	0	7	2	0	0	0	0	2	0	0	0	0	0	0	0	0	0	1	0	22	0	0	4
2010-10-18	COL1	COL1.2.1	Collay		0	0	0	0	3	7	1	1	0	0	0	0	0	0	10	0	0	0	0	0	13	0	1	7	1	1	0	3	0	0	0	0	0	0	0	0	0	0	0	3	0	45	0	0	0
2010-10-20	MAZ1	MAZ1.2.1	Mazar		0	0	0	0	0	2	0	0	0	0	0	0	6	0	2	0	0	0	0	0	13	0	2	84	6	0	0	0	0	0	0	0	0	0	0	0	0	0	2	0	0	75	6	3	0
2010-10-20	MAZ4	MAZ4.1.1	Mazar		14	0	0	0	0	11	0	0	0	1	9	3	0	0	0	0	0	0	0	4	13	0	1	9	9	2	1	0	0	0	0	0	0	1	0	0	4	0	10	8	0	1	1	22	0
2010-10-20	MAZ4	MAZ4.2.1	Mazar		2	0	0	0	0	1	0	0	0	0	0	0	0	0	51	0	0	0	0	0	2	0	6	87	36	1	0	0	0	1	0	0	41	0	0	0	2	0	1	0	0	53	2	0	0
2010-10-25	P1	P1.7.1	Púlpito		0	0	0	0	0	0	0	0	0	0	0	0	0	0	1	0	0	0	0	0	0	0	0	0	0	1	0	0	0	0	0	0	0	0	0	0	0	0	0	0	0	0	0	0	0
2010-12-08	SB4	SB4.3.1	Santa Bárbara		0	0	0	0	0	1	0	0	0	1	0	0	0	0	2	0	0	0	0	0	0	0	0	1	2	0	0	1	0	0	0	1	0	0	0	0	0	0	2	0	0	1	1	0	3
2010-12-10	MAG2	MAG2.3.1	Magdalena		0	0	0	0	0	0	0	0	0	0	0	0	0	0	0	0	0	0	0	0	61	0	0	0	0	0	0	11	0	0	0	0	0	0	0	0	0	0	0	0	0	0	1	0	0
2010-12-11	COL1	COL1.3.1	Collay		24	0	0	0	2	14	0	0	0	0	0	0	0	0	4	0	0	0	0	0	15	0	0	6	0	4	0	0	0	0	0	0	0	0	0	0	0	0	0	5	0	33	7	0	0
2010-12-13	B2	B2.3.1	Burgay		0	0	0	0	0	0	0	0	0	0	0	0	0	0	27	0	0	0	0	0	4	0	0	6	0	0	0	12	0	6	0	0	0	0	0	0	81	0	0	0	0	0	0	0	0
2010-12-13	B8	B8.3.1	Burgay		0	0	0	0	0	6	0	0	0	0	0	2	0	0	2	0	0	4	8	0	32	0	0	4422	0	0	0	0	0	0	0	0	2	0	0	0	4	0	0	0	0	0	6	0	0
2010-12-14	PIN5	PIN5.3.1	Pindilig		0	0	0	0	0	13	0	0	0	0	3	0	0	0	15	0	0	0	0	0	14	0	1	22	9	0	0	0	0	0	0	0	0	0	0	0	42	0	0	9	0	0	7	0	0
2010-12-14	PIN1	PIN1.3.1	Pindilig		2	0	0	0	0	8	0	0	0	0	0	0	36	0	4	0	0	0	0	0	11	1	0	250	0	0	0	0	0	0	0	0	0	0	0	0	2	0	4	2	0	7	8	7	0
2010-12-14	PIN4	PIN4.3.1	Pindilig		26	0	0	0	0	0	0	0	0	4	1	0	6	0	42	0	0	0	0	0	1	1	2	47	60	1	0	0	0	0	0	5	0	0	0	0	8	0	1	6	22	22	6	2	0
2010-12-15	MAZ1	MAZ1.3.1	Mazar		1	0	0	0	0	1	0	0	0	0	2	0	6	0	0	0	0	0	0	0	4	0	0	244	20	0	0	0	0	0	0	0	0	0	0	0	0	0	8	0	0	11	8	7	0
2010-12-15	MAZ4	MAZ4.3.1	Mazar		1	0	0	0	0	1	0	0	0	0	0	0	0	0	4	0	0	0	0	0	2	0	1	28	7	0	0	0	0	0	0	0	1	0	0	0	2	0	1	0	0	32	0	1	0
2010-12-16	P1	P1.3.1	Púlpito		1	0	0	0	0	1	0	0	0	0	0	0	0	0	7	0	0	0	0	0	0	0	1	19	13	2	0	0	0	0	0	0	0	0	0	0	0	0	3	1	0	2	2	4	0
2010-12-16	MAG1	MAG1.3.1	Magdalena		1	0	0	0	0	7	0	0	0	0	0	3	13	0	1	0	0	0	0	0	8	0	5	66	0	3	0	0	1	0	0	0	0	0	0	0	1	0	0	0	0	1	8	0	0
2011-01-11	COL1	COL1.4.1	Collay		18	0	0	0	0	12	0	0	0	0	0	0	0	0	9	0	0	0	0	0	0	0	0	1	0	0	0	0	0	0	0	0	0	0	0	0	13	0	1	14	0	9	0	0	0
2011-01-12	SB4	SB4.4.1	Santa Bárbara		0	0	0	0	0	10	0	0	0	2	0	0	3	0	10	3	0	0	0	0	9	0	0	18	42	17	0	0	0	0	0	0	0	0	0	0	0	0	4	1	0	2	5	3	5
2011-01-13	MAZ1	MAZ1.4.1	Mazar		0	0	0	0	0	0	0	0	0	0	3	0	5	0	0	0	0	0	0	0	0	0	0	25	0	0	0	0	0	0	0	0	0	0	0	0	3	0	10	1	0	5	2	0	0
2011-01-13	MAZ4	MAZ4.4.1	Mazar		3	0	0	0	0	0	0	0	0	0	3	4	11	0	2	0	0	0	0	0	3	0	2	137	20	1	0	0	0	0	0	0	11	0	0	0	41	0	10	3	0	20	3	2	0
2011-01-13	MAG1	MAG1.4.1	Magdalena		0	0	0	0	0	2	0	0	0	0	0	0	22	0	5	0	0	1	0	0	18	0	2	63	2	1	0	1	0	0	0	0	0	0	0	0	0	0	0	0	1	0	1	1	0
2011-01-20	B2	B2.4.1	Burgay		0	0	0	0	0	0	0	0	0	0	0	0	0	0	8	0	0	0	0	0	6	0	0	1	0	0	0	0	0	0	0	0	0	0	0	0	18	0	0	0	0	0	0	0	0
2011-01-20	B8	B8.4.1	Burgay		0	0	0	0	0	1	0	0	0	0	0	0	0	0	5	0	0	0	0	0	16	0	0	1064	0	0	0	1	0	0	0	0	0	0	0	0	0	0	0	0	0	2	1	0	0
2011-01-21	MAG2	MAG2.4.1	Magdalena		1	0	0	0	0	0	0	0	0	0	0	0	5	0	24	0	0	0	0	0	9	0	2	2	0	0	0	11	0	0	0	0	0	0	0	0	14	0	0	0	0	0	1	0	0
2011-01-25	PIN5	PIN5.4.1	Pindilig		2	0	0	0	0	2	0	0	0	0	1	0	9	0	0	0	0	0	0	0	13	0	1	16	4	0	0	0	0	0	0	0	0	0	0	0	1	0	0	0	2	1	1	0	0
2011-01-25	PIN1	PIN1.4.1	Pindilig		0	0	0	0	0	0	0	0	0	0	0	0	44	0	5	0	0	0	0	0	2	0	0	0	0	0	0	0	0	0	0	0	0	0	0	0	0	0	0	1	3	0	7	8	0
2011-01-25	PIN4	PIN4.4.1	Pindilig		19	0	0	0	0	17	0	0	0	15	6	0	36	0	16	0	0	0	0	0	18	1	1	40	30	0	0	0	0	0	0	0	3	0	0	0	20	0	12	35	1	7	11	11	0
2011-02-02	P1	P1.4.1	Púlpito		0	0	0	0	0	1	0	0	0	0	0	0	0	2	2	0	0	1	0	0	0	0	0	28	1	4	0	0	0	0	0	0	0	0	0	0	0	0	3	0	0	0	2	0	0
2011-02-10	COL1	COL1.5.1	Collay		21	0	0	0	1	7	0	2	0	0	0	1	0	0	16	0	0	0	0	0	0	0	0	0	0	1	0	0	0	0	0	0	0	0	0	0	6	0	0	1	0	1	0	0	0
2011-02-19	MAZ1	MAZ1.5.1	Mazar		0	0	0	0	0	4	0	0	0	0	0	0	4	0	5	0	0	0	0	0	0	0	0	18	20	0	0	0	0	0	0	0	12	0	0	0	0	1	8	0	1	17	0	8	0
2011-02-19	MAZ4	MAZ4.5.1	Mazar		0	0	0	0	0	3	0	0	0	1	1	0	11	0	3	0	0	2	0	0	1	0	3	101	14	0	0	0	0	0	0	0	46	0	0	0	36	0	0	0	0	7	3	7	0
2011-02-20	MAG1	MAG1.5.1	Magdalena		0	0	0	1	0	4	0	0	0	0	0	0	47	0	0	0	0	0	0	0	1	0	3	44	0	0	0	0	0	0	0	0	0	0	0	0	0	2	0	0	3	0	1	0	0
2011-02-20	MAG2	MAG2.5.1	Magdalena		0	0	0	0	0	0	0	0	0	0	0	0	0	0	0	0	0	0	0	0	2	0	0	9	0	0	0	0	0	0	0	0	0	0	0	0	0	0	0	0	0	0	0	0	0
2011-02-21	PIN5	PIN5.5.1	Pindilig		0	0	0	0	0	4	0	0	0	0	0	0	0	0	0	0	0	0	0	0	0	0	0	9	0	0	0	0	0	0	0	0	0	0	0	0	1	0	0	3	0	0	0	0	6
2011-02-21	PIN1	PIN1.5.1	Pindilig		13	0	0	0	0	8	0	0	0	0	0	0	85	0	3	1	0	0	0	0	9	0	3	178	0	0	0	0	0	0	0	0	17	0	0	0	2	0	0	44	1	4	15	20	0
2011-02-21	PIN4	PIN4.5.1	Pindilig		16	0	0	0	0	2	0	0	0	22	0	9	26	0	0	1	0	0	0	0	26	1	5	110	28	0	0	0	0	0	0	0	0	0	0	0	15	0	32	11	19	0	13	15	0
2011-02-23	P1	P1.5.1	Púlpito		2	0	0	0	0	1	0	0	0	0	0	0	7	0	2	0	0	0	0	0	0	0	0	92	10	31	0	0	0	0	0	0	2	0	0	0	0	0	15	1	8	0	3	13	1
2011-02-28	SB4	SB4.5.1	Santa Bárbara		0	0	0	0	0	12	0	0	0	1	0	0	1	0	21	6	0	0	0	0	10	0	0	20	23	27	0	0	0	0	0	0	14	0	0	0	0	0	32	0	0	1	2	10	10
2011-03-04	B2	B2.5.1	Burgay		0	0	0	0	0	0	0	0	0	0	0	0	0	0	2	0	0	0	0	0	2	0	0	21	0	0	0	0	0	0	0	0	0	0	0	0	9	0	0	0	0	0	0	0	0
2011-03-04	B8	B8.5.1	Burgay		0	0	0	0	0	0	0	0	0	0	0	0	0	0	1	0	0	0	0	0	35	0	0	214	0	0	0	0	0	0	0	0	0	0	0	0	1	0	0	2	0	0	0	0	0
2011-03-15	COL1	COL1.6.1	Collay		0	0	0	0	0	1	0	0	0	0	0	0	0	0	0	0	0	0	0	0	0	0	0	0	0	0	0	0	0	0	0	0	0	0	0	0	0	0	0	0	0	24	0	0	0
2011-03-24	B2	B2.6.1	Burgay		0	0	0	0	0	0	0	0	0	0	0	0	0	0	20	0	0	1	0	0	1	0	0	3	0	0	0	1	0	0	0	0	0	0	0	0	19	0	0	0	0	0	1	0	0
2011-03-24	B8	B8.6.1	Burgay		0	0	0	0	0	1	0	0	0	1	0	0	0	0	10	0	0	1	0	0	14	0	0	252	0	0	0	1	0	0	0	0	0	0	0	0	3	0	0	0	0	0	0	0	3
2011-03-25	MAZ4	MAZ4.6.1	Mazar		1	0	0	0	0	2	0	0	0	0	1	0	8	0	16	0	0	0	0	0	7	0	3	55	21	0	0	0	0	0	0	0	22	0	0	0	4	0	6	2	0	1	12	3	0
2011-03-30	SB4	SB4.6.1	Santa Bárbara		0	0	0	0	0	11	0	0	0	0	0	0	0	0	9	0	0	0	0	0	6	0	0	48	0	11	0	0	0	0	0	0	5	0	0	0	3	0	15	0	0	1	2	1	40
2011-03-31	PIN5	PIN5.6.1	Pindilig		0	0	0	0	0	24	0	0	0	0	5	0	5	1	5	0	0	1	0	0	3	1	10	29	0	0	0	0	0	1	0	0	6	0	0	0	24	0	0	12	0	0	0	1	0
2011-03-31	PIN1	PIN1.6.1	Pindilig		8	0	0	0	0	0	0	0	0	0	0	0	5	1	6	0	0	0	0	0	6	0	10	75	12	0	0	0	0	0	0	0	8	0	0	0	4	0	0	14	1	0	37	11	0
2011-03-31	PIN4	PIN4.6.1	Pindilig		23	0	1	0	0	13	0	0	0	16	0	0	2	0	4	0	0	0	0	0	29	0	1	83	49	0	0	0	1	0	0	0	0	0	0	0	21	1	20	10	42	0	9	9	0
2011-03-31	MAG1	MAG1.6.1	Magdalena		2	0	0	0	0	1	0	0	0	0	0	0	20	0	0	0	0	1	0	0	11	0	1	10	0	1	0	0	1	0	0	0	0	0	1	0	0	0	0	0	0	0	2	0	0
2011-04-01	P1	P1.6.1	Púlpito		0	0	0	0	0	0	0	0	0	0	0	0	2	0	7	0	0	0	0	0	9	0	0	11	0	2	0	0	0	0	0	0	0	2	0	0	0	0	5	0	8	2	1	8	1
2011-04-01	MAG2	MAG2.6.1	Magdalena		0	0	0	0	0	0	0	0	0	1	0	0	0	1	2	0	0	0	0	0	98	0	1	19	0	0	0	1	0	0	0	0	0	0	0	0	3	0	0	0	0	0	1	0	0
2011-04-13	MAG2	MAG2.7.1	Magdalena		0	0	0	0	0	3	0	0	0	0	0	0	0	0	0	0	0	0	0	0	3	0	0	5	0	0	0	0	0	0	0	0	0	0	0	0	5	0	0	0	0	0	1	0	0
2011-04-14	MAG1	MAG1.7.1	Magdalena		0	0	0	0	0	3	0	0	0	0	0	0	22	0	0	0	0	0	0	0	4	0	0	11	0	0	0	0	0	0	0	0	0	0	0	0	5	0	0	0	1	0	2	1	0
2011-04-15	B8	B8.7.1	Burgay		0	0	0	0	0	0	0	0	0	0	0	0	0	0	3	0	0	0	0	0	60	0	0	24	18	0	0	0	0	0	0	0	0	0	0	0	0	0	0	0	0	0	0	0	0
2011-04-19	SB4	SB4.7.1	Santa Bárbara		0	0	0	0	0	7	0	0	0	1	0	0	0	0	2	1	0	0	1	0	4	0	0	8	9	9	0	0	0	0	0	0	0	0	0	0	0	0	8	0	0	0	1	5	0
2011-04-22	MAZ1	MAZ1.7.1	Mazar		1	0	0	0	0	5	0	0	0	0	5	0	0	0	3	0	0	0	0	0	6	0	0	6	27	0	0	0	0	0	0	0	0	0	0	0	0	0	3	0	0	0	0	4	0
2011-04-22	MAZ4	MAZ4.7.1	Mazar		0	0	0	0	0	0	0	0	0	0	0	0	1	0	8	0	0	0	0	0	2	0	6	45	7	0	0	0	0	0	0	0	0	0	0	0	67	0	0	0	0	0	0	4	0
2011-04-27	COL1	COL1.7.1	Collay		45	0	0	0	1	29	1	0	0	0	0	0	0	0	3	0	0	0	3	0	8	0	0	1	0	3	0	0	0	0	0	0	0	0	0	0	0	0	0	2	0	32	2	0	0
2011-04-27	PIN5	PIN5.7.1	Pindilig		0	0	0	0	0	6	0	0	0	0	3	0	15	0	6	0	0	0	0	0	22	0	1	26	16	0	0	0	0	0	0	0	0	0	0	0	8	0	0	2	0	0	48	1	0
2011-04-27	PIN1	PIN1.7.1	Pindilig		0	0	0	0	0	0	0	0	0	0	0	1	25	0	0	0	0	0	0	0	0	0	2	71	0	0	0	0	0	0	0	0	0	0	0	0	1	0	1	5	0	0	1	1	0
2011-09-26	P1	P1.1.2	Púlpito		0	0	0	0	0	0	0	0	0	0	0	0	0	0	0	0	0	0	0	0	2	0	0	1	1	0	0	0	0	0	0	0	0	0	0	0	0	0	0	3	0	1	0	0	0
2011-09-26	MAG2	MAG2.1.2	Magdalena		0	0	0	0	0	0	0	0	0	0	0	0	0	0	0	0	0	0	0	0	0	0	0	0	0	0	0	0	0	0	0	0	0	0	0	0	1	0	0	0	0	0	0	0	0
2011-09-28	B2	B2.1.2	Burgay		0	0	0	0	0	0	0	0	0	0	0	0	0	0	0	0	0	0	0	0	4	0	0	1893	0	0	0	0	0	0	0	0	0	0	0	0	0	0	0	2	0	0	0	0	0
2011-09-28	B8	B8.1.2	Burgay		0	0	0	0	0	0	0	0	0	0	0	0	0	0	0	0	0	4	0	0	0	0	0	59	2	0	0	0	0	0	0	0	0	0	0	0	4	0	0	3	0	0	1	0	0
2011-09-30	SB4	SB4.1.2	Santa Bárbara		0	0	0	0	0	9	0	0	0	1	0	0	0	0	2	0	0	0	0	0	1	0	0	2	17	22	0	0	0	0	0	1	0	0	0	0	0	0	2	0	0	1	0	0	0
2011-10-05	MAZ1	MAZ1.1.2	Mazar		0	0	0	0	0	0	0	0	0	0	0	0	0	0	0	0	0	0	0	0	0	0	2	29	18	0	0	0	0	0	0	0	0	0	0	0	0	0	0	0	0	10	0	0	0
2011-10-05	PIN1	PIN1.1.2	Pindilig		0	0	0	0	0	2	0	0	0	0	0	0	1	0	0	1	0	0	0	0	0	0	2	44	5	0	0	0	0	0	0	0	0	0	0	0	0	0	3	0	0	2	1	0	0
2011-10-06	PIN5	PIN5.1.2	Pindilig		3	0	0	0	0	3	0	0	0	1	0	1	0	0	6	0	0	0	0	0	7	0	0	14	12	0	0	0	0	0	0	0	0	0	0	0	0	0	1	1	0	0	0	3	0
2011-10-06	MAZ4	MAZ4.1.2	Mazar		4	0	0	0	0	0	0	0	0	0	0	0	0	0	0	0	0	0	0	0	0	0	0	32	13	0	0	0	0	0	0	0	0	0	0	0	3	0	0	0	0	13	0	0	0
2011-10-06	PIN4	PIN4.1.2	Pindilig		0	0	0	0	0	0	0	0	0	0	0	1	0	0	1	0	0	0	0	0	2	0	0	18	5	0	0	0	0	0	0	0	0	0	0	0	0	0	0	3	0	0	0	0	0
2011-10-06	MAG1	MAG1.1.2	Magdalena		1	0	0	0	0	0	0	0	0	0	0	0	14	0	0	0	0	0	0	0	2	0	1	14	0	0	0	0	0	0	0	0	0	0	0	0	0	0	0	0	0	0	1	0	0
2011-10-07	COL1	COL1.1.2	Collay		2	0	0	0	0	0	0	0	0	0	0	1	9	0	0	0	0	0	0	0	1	0	1	0	1	0	0	0	0	0	0	0	0	0	0	0	1	0	3	3	0	0	1	0	0
2011-10-24	P1	P1.2.2	Púlpito		10	0	0	0	0	0	0	0	0	0	0	1	0	0	0	0	0	0	0	0	4	0	5	17	8	0	0	0	0	0	0	0	0	0	0	0	7	0	0	4	0	10	0	0	0
2011-10-24	B2	B2.2.2	Burgay		0	0	0	0	0	0	0	0	0	0	0	0	0	0	1	0	0	0	0	0	2	0	0	32	0	0	0	1	0	0	0	0	0	0	0	0	0	0	0	0	0	0	0	0	0
2011-10-24	B8	B8.2.2	Burgay		0	0	0	0	0	0	0	0	0	0	0	0	0	0	23	0	0	0	0	0	0	0	0	0	0	0	0	33	0	0	0	0	0	0	0	1	1013	2	0	0	0	0	1	0	0
2011-10-24	MAG2	MAG2.2.2	Magdalena		13	0	0	0	0	0	0	0	0	0	0	0	2	0	0	0	0	0	0	0	1	0	2	5	0	0	0	0	0	0	0	0	0	0	0	0	0	0	0	0	0	0	2	0	0
2011-10-25	SB4	SB4.2.2	Santa Bárbara		0	0	0	0	0	0	0	0	0	0	0	0	0	0	17	0	0	0	0	0	0	0	0	0	19	2	0	0	0	0	0	0	0	0	0	0	0	0	1	0	0	0	0	2	0
2011-10-27	PIN5	PIN5.2.2	Pindilig		0	0	0	0	0	0	0	0	0	0	0	0	0	1	0	0	0	0	0	0	0	0	0	14	0	6	0	0	0	0	0	0	0	0	0	0	0	0	3	8	0	1	0	2	0
2011-10-27	MAZ1	MAZ1.2.2	Mazar		0	0	0	0	0	0	0	0	0	0	0	0	0	0	2	0	0	0	0	0	0	0	1	22	12	0	0	0	0	0	0	0	0	0	0	0	0	0	0	1	0	2	0	0	0
2011-10-27	MAZ4	MAZ4.2.2	Mazar		10	0	0	0	0	0	0	0	0	0	0	1	0	0	0	0	0	0	0	0	4	0	5	17	8	0	0	0	0	0	0	0	0	0	0	0	7	0	0	4	0	10	0	0	0
2011-10-27	PIN1	PIN1.2.2	Pindilig		0	0	0	0	0	0	0	0	0	0	0	0	0	0	0	0	0	0	0	0	2	0	4	2	15	11	0	0	0	0	0	0	0	0	0	0	0	0	1	0	0	0	0	0	0
2011-10-27	PIN4	PIN4.2.2	Pindilig		0	0	0	0	0	0	0	0	0	0	0	0	0	0	5	0	0	0	0	0	0	0	0	0	36	5	0	0	0	0	0	0	0	0	0	0	0	0	3	0	0	0	0	1	0
2011-10-28	COL1	COL1.2.2	Collay		71	0	0	0	1	0	1	0	0	0	0	0	0	0	6	0	0	0	0	0	0	1	1	4	0	7	0	0	0	0	0	0	0	0	0	0	0	0	0	0	0	9	1	0	0
2011-11-04	MAG1	MAG1.2.2	Magdalena		5	0	0	0	0	5	0	0	0	1	0	0	82	0	2	0	0	0	0	0	11	0	1	74	0	0	0	1	0	0	0	0	0	0	0	0	0	1	0	0	0	0	5	0	0
2011-11-21	PIN5	PIN5.3.2	Pindilig		0	0	0	0	0	0	0	0	0	0	0	0	30	0	0	0	0	0	0	0	15	0	0	16	2	1	0	0	0	0	0	0	0	0	0	0	0	0	4	1	0	0	1	3	0
2011-11-21	MAZ1	MAZ1.3.2	Mazar		0	0	0	0	0	1	0	0	0	1	0	1	0	0	9	0	0	1	0	0	1	0	3	213	56	0	0	0	0	0	0	0	0	0	0	0	1	0	2	1	0	84	1	0	0
2011-11-21	MAZ4	MAZ4.3.2	Mazar		17	0	0	0	0	2	0	0	1	0	1	18	0	0	17	0	0	0	0	0	6	1	1	38	21	0	0	0	0	0	0	0	0	0	0	0	14	0	0	20	0	6	0	0	0
2011-11-21	PIN1	PIN1.3.2	Pindilig		2	0	0	0	0	0	0	0	0	0	0	0	4	0	1	0	0	0	0	0	6	0	2	44	3	0	0	0	0	0	0	0	0	0	0	0	0	0	1	2	0	1	0	0	0
2011-11-21	PIN4	PIN4.3.2	Pindilig		0	0	0	0	0	0	0	0	0	0	0	0	0	0	0	0	0	0	0	0	1	0	0	3	1	0	0	0	0	0	0	0	0	0	0	0	0	0	0	0	0	0	1	0	0
2011-11-22	B2	B2.3.2	Burgay		0	0	0	0	0	0	0	0	0	0	0	0	0	0	0	0	0	0	1	0	1	0	1	883	0	0	0	0	0	0	0	0	0	0	0	0	0	0	0	0	0	0	1	0	0
2011-11-22	B8	B8.3.2	Burgay		0	0	0	0	0	0	0	0	0	0	0	0	0	0	1	0	0	0	0	0	0	0	0	2	0	0	0	45	0	0	0	0	0	0	0	0	50	0	0	0	0	0	0	0	0
2011-11-23	P1	P1.3.2	Púlpito		0	0	0	0	0	1	0	0	0	1	0	0	0	0	23	0	0	0	0	0	0	0	0	2	12	10	0	0	0	0	0	0	0	1	0	0	0	0	1	3	0	2	0	6	0
2011-11-23	MAG2	MAG2.3.2	Magdalena		4	0	0	0	0	0	0	0	0	0	0	0	0	0	0	0	0	0	0	0	0	0	0	9	0	0	0	0	0	0	0	0	0	0	0	0	0	0	0	0	0	0	5	0	0
2011-11-24	SB4	SB4.3.2	Santa Bárbara		0	0	0	0	0	5	0	0	0	0	0	1	0	0	16	1	0	0	0	0	8	0	0	0	11	43	0	0	0	0	0	1	0	0	0	0	4	0	0	0	0	0	0	0	0
2011-11-28	COL1	COL1.3.2	Collay		37	0	0	0	2	16	1	0	0	0	0	2	0	0	1	0	0	0	0	0	3	0	0	4	0	7	0	0	0	2	0	0	0	0	0	0	0	0	0	9	0	29	3	0	0
2011-11-29	MAG1	MAG1.3.2	Magdalena		0	0	0	0	0	0	0	0	0	0	0	0	2	0	0	0	0	0	0	0	2	0	0	4	0	0	0	0	0	0	0	0	0	0	0	0	0	0	0	0	0	0	1	0	0
2011-12-12	COL1	COL1.4.2	Collay		3	0	0	0	0	0	0	0	0	0	1	0	1	0	31	0	0	0	0	0	1	0	0	8	6	0	0	0	0	4	0	0	0	0	0	0	0	0	0	0	0	1	0	0	0
2011-12-12	P1	P1.4.2	Púlpito		0	0	0	0	0	2	0	0	0	0	0	3	0	0	14	0	0	0	0	0	0	0	2	11	10	1	0	0	7	0	0	0	0	0	0	0	0	0	3	1	0	0	0	11	0
2011-12-12	MAG2	MAG2.4.2	Magdalena		4	0	0	0	0	1	0	0	0	1	0	0	0	0	0	0	0	0	0	0	0	0	0	7	0	0	0	0	0	0	0	0	0	0	0	0	0	0	0	0	0	0	3	2	0
2011-12-13	SB4	SB4.4.2	Santa Bárbara		0	0	0	0	0	2	0	0	0	0	0	0	0	0	0	0	0	0	0	0	1	0	0	14	5	5	0	0	0	0	0	1	0	0	0	0	0	0	0	0	0	0	0	0	0
2011-12-14	PIN5	PIN5.4.2	Pindilig		7	0	0	0	0	1	0	0	0	0	0	0	0	0	2	0	0	0	0	0	2	0	0	17	7	0	0	0	0	0	0	0	0	0	0	0	0	0	1	1	0	2	0	4	0
2011-12-14	MAZ1	MAZ1.4.2	Mazar		1	0	0	0	0	2	0	0	0	0	0	0	0	0	6	0	0	3	0	0	1	0	5	49	6	0	0	0	0	0	0	0	0	0	0	0	0	0	1	1	0	17	0	1	0
2011-12-14	MAZ4	MAZ4.4.2	Mazar		8	0	0	0	0	4	0	0	0	0	0	23	3	0	2	0	0	0	0	0	6	0	1	39	26	0	0	0	0	0	0	0	0	0	0	0	13	0	0	6	0	7	0	0	0
2011-12-14	PIN1	PIN1.4.2	Pindilig		2	0	0	0	0	0	0	0	0	0	0	1	9	0	0	0	0	0	0	0	1	0	1	104	1	0	0	0	0	0	0	0	0	0	0	0	1	0	3	3	0	0	1	0	0
2011-12-14	PIN4	PIN4.4.2	Pindilig		0	0	0	0	0	0	0	0	0	0	0	0	0	0	2	0	0	0	0	0	2	0	0	29	0	0	0	0	0	0	0	0	0	0	0	0	0	0	0	0	0	0	0	0	0
2011-12-14	MAG1	MAG1.4.2	Magdalena		0	0	0	0	0	1	0	0	0	0	0	0	0	0	0	0	0	0	0	0	5	0	0	0	0	0	0	0	0	0	0	0	0	0	0	0	0	0	0	0	0	0	0	0	0
2011-12-15	B2	B2.4.2	Burgay		1	0	0	0	0	0	0	0	0	0	0	0	0	0	2	0	0	0	0	0	3	0	0	177	0	0	0	0	0	0	0	0	0	0	0	0	0	0	0	0	0	0	0	0	0
2011-12-15	B8	B8.4.2	Burgay		0	0	0	0	0	0	0	0	0	0	0	0	0	0	0	0	0	0	0	0	1	0	0	55	1	0	0	0	0	0	0	0	0	0	0	0	0	0	0	0	0	0	1	0	0
2012-01-09	PIN5	PIN5.5.2	Pindilig		3	0	0	0	0	1	0	0	0	1	0	0	0	0	0	0	0	0	0	0	6	0	0	33	4	0	0	0	0	0	0	0	0	0	0	0	0	0	1	2	0	0	0	1	0
2012-01-09	MAZ1	MAZ1.5.2	Mazar		0	0	0	0	0	1	0	0	0	0	0	0	1	0	0	0	0	0	0	0	4	0	0	8	0	0	0	0	0	0	0	0	0	0	0	0	0	0	0	0	0	25	0	2	0
2012-01-09	MAZ4	MAZ4.5.2	Mazar		2	0	1	0	0	0	0	0	0	0	0	6	0	0	0	0	0	0	0	0	3	0	0	109	21	0	0	0	0	0	0	0	0	0	0	0	15	0	2	2	0	15	2	0	0
2012-01-09	PIN1	PIN1.5.2	Pindilig		2	0	0	0	0	0	0	0	0	0	0	0	7	0	1	0	0	0	0	0	0	0	0	157	0	1	0	2	0	0	0	0	1	0	0	0	2	0	3	2	0	2	1	0	0
2012-01-09	PIN4	PIN4.5.2	Pindilig		0	0	0	0	0	0	0	0	0	0	0	0	0	0	2	0	0	0	0	0	0	0	0	0	0	0	0	0	0	0	0	0	0	0	0	0	0	2	0	0	0	0	1	0	0
2012-01-11	SB4	SB4.5.2	Santa Bárbara		0	0	0	0	0	16	0	0	0	0	0	1	0	0	0	2	0	0	0	0	6	0	1	0	4	25	0	0	0	0	0	1	0	0	0	0	13	0	0	0	0	0	0	2	0
2012-01-11	B2	B2.5.2	Burgay		0	0	0	0	0	0	0	0	0	0	0	0	0	0	0	0	0	0	0	0	0	0	0	53	0	0	0	0	0	0	0	0	0	0	0	0	0	0	0	0	0	0	0	0	0
2012-01-11	B8	B8.5.2	Burgay		0	0	0	0	0	0	0	0	0	0	0	0	0	0	0	0	0	0	0	0	0	0	0	11	0	0	0	0	0	0	0	0	0	0	0	0	0	0	0	0	0	0	0	0	0
2012-01-12	COL1	COL1.5.2	Collay		29	0	0	0	0	13	1	0	0	0	0	0	0	0	0	0	0	0	0	0	6	0	0	6	0	0	0	0	0	1	0	0	0	0	0	0	1	0	0	8	0	9	6	0	0
2012-01-16	MAG1	MAG1.5.2	Magdalena		0	0	0	0	4	2	0	0	0	0	0	1	13	0	4	0	0	0	0	0	8	0	1	27	0	0	0	0	0	0	0	0	0	0	0	0	0	0	0	0	0	0	2	0	0
2012-01-16	MAG2	MAG2.5.2	Magdalena		0	0	0	0	0	0	0	0	0	0	0	0	0	0	0	0	0	0	0	0	0	0	0	0	0	0	0	0	0	0	0	0	0	0	0	0	0	0	0	0	0	0	1	0	0
2012-01-17	P1	P1.5.2	Púlpito		0	0	0	0	0	0	0	0	0	0	0	0	0	0	23	0	0	0	0	0	0	0	0	3	0	0	0	0	0	0	0	0	0	0	0	0	0	0	0	1	0	0	0	0	0
2012-02-20	PIN5	PIN5.6.2	Pindilig		0	0	0	0	0	0	0	0	0	0	0	0	0	0	0	0	0	2	0	0	0	0	2	26	0	0	0	0	0	0	0	0	0	0	0	0	0	0	0	0	0	0	0	0	0
2012-02-20	MAZ1	MAZ1.6.2	Mazar		0	0	0	0	0	2	0	0	0	0	0	0	0	0	0	0	0	0	0	0	0	0	2	4	16	0	0	0	0	0	0	0	0	0	0	0	0	0	0	0	0	0	0	1	0
2012-02-20	MAZ4	MAZ4.6.2	Mazar		0	0	0	0	0	2	0	0	0	0	0	0	0	0	0	0	0	0	0	0	0	0	2	29	16	0	0	0	0	0	0	0	0	0	0	0	0	0	0	0	0	4	0	0	0
2012-02-20	PIN1	PIN1.6.2	Pindilig		0	0	0	0	0	0	0	0	0	0	0	0	0	0	0	0	0	0	0	0	0	0	2	39	2	2	0	0	0	0	0	0	0	0	0	0	0	0	2	0	0	0	0	2	0
2012-02-20	PIN4	PIN4.6.2	Pindilig		0	0	0	0	0	1	0	0	0	0	0	0	1	0	2	0	0	0	0	0	0	0	0	30	0	0	0	0	0	0	0	0	0	0	0	0	0	0	0	0	0	0	0	0	0
2012-02-21	P1	P1.6.2	Púlpito		0	0	0	0	0	0	0	0	0	0	0	0	0	0	0	0	0	0	0	0	0	0	0	6	12	2	0	0	0	0	0	0	0	0	0	0	0	0	1	1	0	0	0	10	0
2012-02-22	B2	B2.6.2	Burgay		0	0	0	0	0	0	0	0	0	0	0	0	0	0	0	0	0	0	0	0	0	0	2	80	14	0	0	0	0	0	0	0	0	0	0	0	0	0	2	0	0	0	0	0	0
2012-02-22	B8	B8.6.2	Burgay		0	0	0	0	0	0	0	0	0	0	0	0	0	0	0	0	0	2	0	0	0	0	2	26	0	0	0	0	0	0	0	0	0	0	0	0	0	0	0	0	0	0	0	0	0
2012-02-22	MAG2	MAG2.6.2	Magdalena		0	0	0	0	0	0	0	0	0	0	0	0	0	0	2	0	0	0	0	0	0	0	0	15	0	0	0	0	0	0	0	0	0	0	0	0	1	0	0	0	0	0	0	0	0
2012-02-23	COL1	COL1.6.2	Collay		28	0	0	0	0	11	1	0	0	0	0	2	0	0	14	0	0	0	0	0	3	0	0	1	0	4	0	0	0	0	0	0	0	0	0	0	0	0	0	10	0	12	6	0	0
2012-02-24	SB4	SB4.6.2	Santa Bárbara		0	0	0	0	0	11	0	0	0	0	0	0	0	0	7	1	0	0	0	0	1	0	1	0	5	9	0	0	0	0	0	0	3	0	0	0	0	0	0	1	0	0	0	3	0
2012-03-08	MAG1	MAG1.6.2	Magdalena		0	0	0	0	0	2	0	0	0	0	0	0	0	0	0	0	0	0	0	0	53	0	0	7	0	0	0	0	0	0	0	0	0	0	0	0	0	0	0	0	0	0	5	0	0
2012-03-20	COL1	COL1.7.2	Collay		5	0	0	0	0	9	0	0	0	0	0	1	0	0	0	0	0	0	0	0	8	0	0	4	0	1	0	0	0	0	0	0	0	0	0	0	1	0	0	4	0	8	0	0	0
2012-03-26	B2	B2.7.2	Burgay		1	0	0	0	0	0	0	0	0	0	0	2	0	0	1	0	0	0	0	0	3	0	0	204	0	0	0	0	0	0	0	0	0	0	0	0	0	0	0	3	0	0	3	0	0
2012-03-26	B8	B8.7.2	Burgay		0	0	0	0	0	0	0	0	0	0	0	0	0	0	0	0	0	0	0	0	2	0	0	16	0	0	0	0	0	0	0	0	0	0	0	0	1	0	0	0	0	0	0	0	0
2012-03-27	PIN5	PIN5.7.2	Pindilig		13	0	0	0	0	0	0	0	0	2	0	2	0	0	0	0	0	0	0	0	0	0	1	5	9	1	0	0	0	0	0	0	0	0	0	0	0	0	0	0	0	0	5	0	0
2012-03-27	MAZ1	MAZ1.7.2	Mazar		0	0	0	0	0	0	0	0	0	0	0	0	15	0	0	0	0	0	0	0	1	0	0	35	0	0	0	0	0	0	0	0	0	0	0	0	0	0	0	0	0	0	0	0	0
2012-03-27	MAZ4	MAZ4.7.2	Mazar		7	0	0	0	0	0	0	0	0	0	0	2	0	0	1	0	0	0	0	0	0	0	0	30	0	0	0	0	0	0	0	0	0	0	0	0	0	0	0	9	0	5	0	0	0
2012-03-27	PIN1	PIN1.7.2	Pindilig		1	0	0	0	0	0	0	0	0	0	0	0	62	0	0	0	0	0	0	0	3	0	1	43	0	0	0	0	0	0	0	0	0	0	0	0	1	0	1	1	0	0	11	0	0
2012-03-27	PIN4	PIN4.7.2	Pindilig		0	0	0	0	0	0	0	0	0	0	0	2	0	0	1	0	0	0	0	0	3	0	0	4	0	7	0	0	0	2	0	0	0	0	0	0	0	0	0	3	0	29	3	0	0
2012-03-28	SB4	SB4.7.2	Santa Bárbara		5	0	0	0	0	9	0	0	0	0	0	1	0	0	0	0	0	0	0	0	8	0	0	4	0	1	0	0	0	0	0	0	0	0	0	0	1	0	0	4	0	0	8	0	0
2012-04-02	P1	P1.7.2	Púlpito		5	0	0	0	0	0	0	0	0	0	0	2	0	0	1	0	0	0	0	0	0	0	0	2	0	7	0	0	0	0	0	0	0	0	0	0	0	0	0	3	0	2	0	0	0
2012-04-02	MAG1	MAG1.7.2	Magdalena		3	0	0	0	0	0	0	0	0	0	0	0	0	0	1	0	0	0	0	0	2	0	0	5	0	0	0	0	0	0	0	0	0	0	0	0	0	0	0	0	0	0	3	0	0
2012-04-02	MAG2	MAG2.7.2	Magdalena		0	0	0	0	0	0	0	0	0	0	0	0	15	0	0	0	0	0	0	0	1	0	0	35	0	0	0	0	0	0	0	0	0	0	0	0	0	0	0	0	0	0	0	0	0
2012-08-03	B2	B2.1.3	Burgay		0	0	0	0	0	0	0	0	0	0	0	1	0	0	3	0	0	0	0	0	0	0	0	5	0	0	0	6	0	0	0	0	0	0	0	0	0	0	0	0	0	0	0	0	0
2012-08-06	B8	B8.1.3	Burgay		0	0	0	0	0	0	0	0	0	0	0	0	0	0	2	0	0	0	0	0	0	0	0	216	0	0	0	0	0	0	0	0	0	0	0	0	0	0	0	0	0	0	0	0	0
2012-08-06	MAG2	MAG2.1.3	Magdalena		4	0	0	0	0	0	0	0	0	0	0	0	0	0	0	0	0	0	0	0	1	0	0	22	0	0	0	0	0	0	0	0	0	0	0	0	0	0	0	0	0	0	0	0	0
2012-08-09	COL1	COL1.1.3	Collay		0	0	0	0	0	9	0	0	0	0	0	0	0	0	0	0	0	0	0	0	0	0	1	11	0	2	0	0	0	0	0	0	0	0	0	0	0	0	0	0	0	0	1	0	0
2012-08-14	PIN5	PIN5.1.3	Pindilig		4	0	0	0	0	1	0	0	0	0	0	0	0	1	0	0	0	0	0	0	0	1	0	0	1	0	0	0	0	0	0	0	0	0	0	0	0	0	0	0	0	0	1	0	0
2012-08-14	PIN4	PIN4.1.3	Pindilig		9	0	0	0	0	3	0	0	0	0	0	0	0	0	4	2	0	0	0	0	1	0	1	3	1	30	0	0	0	0	0	0	0	0	0	0	0	1	0	0	0	0	1	0	0
2012-08-23	P1	P1.1.3	Púlpito		1	0	0	0	0	1	0	0	0	0	0	0	0	0	1	0	0	0	0	0	0	0	0	20	1	10	0	0	0	0	0	0	0	0	0	0	1	0	1	0	0	0	1	0	0
2012-08-27	MAZ1	MAZ1.1.3	Mazar		0	0	0	0	0	2	0	0	0	1	0	0	0	0	0	0	0	0	0	0	4	0	0	0	12	0	0	0	0	0	0	0	0	0	0	0	0	0	0	0	0	0	0	0	0
2012-08-27	MAZ4	MAZ4.1.3	Mazar		3	0	0	0	0	3	0	0	0	0	0	0	0	2	0	0	0	0	0	0	0	2	0	0	1	0	0	0	0	0	0	0	0	0	0	0	0	0	0	0	0	0	4	0	0
2012-08-28	MAG1	MAG1.1.3	Magdalena		0	0	0	0	0	0	0	0	0	0	0	0	0	0	0	0	0	0	0	0	11	0	4	32	0	0	0	0	0	0	0	0	0	0	0	0	11	0	0	0	0	0	0	5	0
2012-09-03	COL1	COL1.2.3	Collay		0	0	0	0	0	11	2	0	0	0	0	0	0	0	2	0	0	0	0	0	4	0	0	118	0	14	0	0	0	0	0	0	0	0	0	0	0	0	0	0	0	11	3	0	0
2012-09-04	MAG2	MAG2.2.3	Magdalena		17	0	0	0	0	0	0	0	0	0	0	0	0	2	0	0	0	0	0	0	25	0	0	24	0	0	0	3	0	0	0	0	0	0	0	0	12	0	0	0	0	0	2	0	0
2012-09-05	B2	B2.2.3	Burgay		0	0	0	0	0	0	0	0	0	0	0	0	1	3	58	0	0	0	0	0	0	0	0	83	0	0	0	15	0	0	0	0	0	0	0	0	111	0	0	0	0	0	0	0	0
2012-09-05	B8	B8.2.3	Burgay		0	0	0	0	0	0	0	0	0	0	0	0	0	0	0	0	0	0	0	0	5	0	0	48	0	0	0	0	0	0	0	0	0	0	0	0	0	0	0	0	0	0	0	0	0
2012-09-05	MAG1	MAG1.2.3	Magdalena		0	0	0	0	0	5	0	0	0	0	0	0	1	0	0	0	0	0	0	0	66	0	1	16	0	0	0	0	0	0	0	0	0	0	0	0	4	0	0	0	0	0	0	4	0
2012-09-10	PIN5	PIN5.2.3	Pindilig		22	0	0	0	0	8	0	0	0	3	1	2	5	1	3	0	0	0	0	0	6	0	3	1	3	0	0	0	0	0	0	0	0	0	0	0	0	2	0	3	0	0	1	3	0
2012-09-10	PIN1	PIN1.2.3	Pindilig		0	0	0	0	0	1	0	0	0	0	0	0	0	0	0	0	0	0	0	0	1	0	0	14	0	0	0	0	0	0	0	0	0	0	0	0	0	0	2	0	0	0	0	0	0
2012-09-10	PIN4	PIN4.2.3	Pindilig		0	0	0	0	0	2	0	0	0	0	0	0	0	0	0	0	0	0	0	0	1	0	1	17	1	0	0	0	0	0	0	0	0	0	0	0	0	0	0	0	0	0	1	0	0
2012-09-17	SB4	SB4.2.3	Santa Bárbara		0	0	0	0	0	6	0	0	0	0	0	0	0	0	0	0	0	0	0	0	2	0	0	7	14	1	0	0	0	0	0	0	0	0	0	0	0	0	3	0	0	0	0	4	0
2012-09-18	MAZ1	MAZ1.2.3	Mazar		0	0	0	0	0	1	0	0	0	0	0	0	0	0	0	0	0	0	0	0	0	0	0	14	2	1	0	0	0	0	0	0	0	0	0	0	0	0	0	0	0	0	2	1	0
2012-09-18	MAZ4	MAZ4.2.3	Mazar		2	0	0	0	0	2	0	0	0	1	0	0	0	0	2	0	0	0	0	0	0	0	0	20	3	1	0	0	0	0	0	0	0	0	0	0	0	0	0	0	0	0	0	0	0
2012-09-29	P1	P1.2.3	Púlpito		0	0	0	0	0	1	0	0	0	0	0	0	1	0	0	0	0	0	0	0	1	0	5	4	28	4	0	0	0	0	0	0	0	0	0	0	0	0	0	0	0	0	0	0	0
2012-10-01	MAG2	MAG2.3.3	Magdalena		3	0	1	0	0	0	0	0	0	0	0	0	0	2	4	0	0	1	0	0	11	0	0	3	0	0	0	0	0	0	0	0	0	0	0	0	2	0	0	0	0	0	2	0	0
2012-10-02	B2	B2.3.3	Burgay		0	0	0	0	0	0	0	0	0	0	0	0	0	0	28	0	0	8	0	0	0	0	2	1	0	0	0	94	0	0	0	0	0	0	0	0	31	0	0	0	0	0	0	0	0
2012-10-02	B8	B8.3.3	Burgay		0	0	0	0	0	0	0	0	0	0	0	0	0	0	4	0	0	0	0	0	1	0	4	93	0	0	0	0	0	0	0	0	0	0	0	0	6	0	0	0	0	0	0	0	0
2012-10-02	MAG1	MAG1.3.3	Magdalena		0	0	1	0	0	1	0	0	0	0	0	0	0	4	0	0	0	0	0	0	3	0	1	169	0	0	0	0	0	0	0	0	0	0	0	0	26	0	0	0	0	0	0	6	0
2012-10-03	COL1	COL1.3.3	Collay		1	0	0	0	0	4	0	0	0	0	0	2	0	0	0	0	0	0	0	0	4	0	0	12	0	1	0	0	0	0	0	0	0	0	0	0	2	0	0	0	0	0	0	0	0
2012-10-15	MAZ1	MAZ1.3.3	Mazar		0	0	0	0	0	1	0	0	0	0	0	0	0	0	7	0	0	0	0	0	0	0	1	20	10	0	0	0	0	0	0	0	0	0	0	0	0	0	0	0	0	0	0	5	0
2012-10-15	MAZ4	MAZ4.3.3	Mazar		0	0	0	0	0	0	0	0	0	0	0	0	0	0	4	0	0	0	1	0	0	0	0	41	11	0	0	0	0	0	0	0	0	0	0	0	6	0	0	4	0	7	0	1	0
2012-10-16	PIN5	PIN5.3.3	Pindilig		30	0	0	0	0	6	0	0	0	4	0	1	0	0	19	0	0	0	0	0	7	0	9	6	0	0	0	0	1	0	0	0	0	0	0	0	0	0	0	15	0	0	0	0	0
2012-10-16	PIN4	PIN4.3.3	Pindilig		0	0	0	0	0	1	0	0	0	0	1	4	0	0	0	0	0	0	0	0	5	0	0	36	0	0	0	0	0	0	0	0	0	0	0	0	2	0	0	5	0	0	0	0	0
2012-10-17	P1	P1.3.3	Púlpito		0	0	0	0	0	0	0	0	0	0	0	0	0	0	0	0	0	0	0	0	1	0	0	9	0	0	0	0	0	0	0	0	0	0	0	0	0	1	1	0	0	0	2	1	0
2012-10-25	SB4	SB4.3.3	Santa Bárbara		0	0	0	0	0	0	0	0	0	0	0	0	0	0	0	0	0	0	0	0	0	0	0	2	17	1	0	0	0	0	0	0	0	0	0	0	0	0	1	1	0	0	0	1	0
2013-01-14	PIN5	PIN5.4.3	Pindilig		4	0	0	0	0	11	0	0	0	2	0	0	1	0	8	0	0	0	0	0	8	0	6	3	5	0	0	0	0	0	0	0	0	0	0	0	4	0	5	2	0	0	4	3	0
2013-01-14	PIN1	PIN1.3.3	Pindilig		0	0	0	0	0	0	0	0	0	0	0	0	0	0	0	0	0	0	0	0	0	0	0	94	0	0	0	0	0	0	0	0	0	0	0	0	0	0	0	0	0	0	0	0	0
2013-01-14	PIN1	PIN1.4.3	Pindilig		5	0	0	0	0	0	0	0	0	0	0	0	0	0	0	0	0	0	0	0	0	0	1	52	4	0	0	0	0	0	0	0	0	0	0	0	1	0	1	2	0	0	4	0	0
2013-01-14	PIN4	PIN4.4.3	Pindilig		0	0	0	0	0	4	0	0	0	0	0	0	1	0	0	0	0	0	0	0	3	0	0	25	0	0	0	0	0	0	0	0	0	0	0	0	0	0	0	0	0	0	2	0	0
2013-01-14	B8	B8.4.3	Burgay		0	0	0	0	0	0	0	0	0	0	0	0	10	0	0	0	0	0	0	0	0	0	3	19	0	0	0	0	0	0	0	0	0	0	0	0	3	0	0	0	0	0	3	0	0
2013-01-14	MAG1	MAG1.4.3	Magdalena		0	0	0	0	0	1	0	0	0	0	0	0	0	0	0	0	0	0	0	0	53	0	1	13	0	0	0	0	0	0	0	0	0	0	0	0	0	0	0	0	0	0	0	15	0
2013-01-15	B2	B2.4.3	Burgay		0	0	0	0	0	0	0	0	0	0	0	0	5	0	7	0	0	0	0	0	0	0	0	0	0	0	0	88	0	0	0	0	0	0	0	1	25	0	0	0	0	0	0	0	0
2013-01-15	MAG2	MAG2.4.3	Magdalena		0	0	0	0	0	1	0	0	0	0	0	0	3	0	32	0	0	2	0	0	28	0	1	2	0	0	0	1	0	1	0	0	0	0	0	0	3	0	0	0	0	0	0	0	0
2013-01-20	SB4	SB4.4.3	Santa Bárbara		0	0	0	0	0	3	0	0	0	1	0	0	0	0	4	0	0	0	0	0	0	0	0	1	3	0	0	0	0	0	0	0	0	0	0	0	0	0	0	0	0	0	0	0	0
2013-01-23	MAZ1	MAZ1.4.3	Mazar		0	0	0	0	0	1	0	0	0	0	0	0	4	0	0	0	0	1	0	0	1	0	0	5	0	0	0	0	0	0	0	0	0	0	0	0	0	0	0	1	0	0	0	4	0
2013-01-23	MAZ4	MAZ4.4.3	Mazar		0	0	0	0	0	3	0	0	0	0	0	0	0	0	8	0	0	0	0	0	0	0	2	32	8	0	0	0	0	0	0	0	0	0	0	0	24	0	0	0	0	0	0	0	0
2017-11-22	B2	B2.1.4	Burgay		0	0	0	0	0	0	0	0	0	0	0	0	0	0	0	0	0	0	0	0	22	0	0	14	0	0	0	5	0	0	0	0	0	0	0	1	3	0	0	0	0	0	0	0	0
2017-11-23	MAG2	MAG2.1.4	Magdalena		17	0	0	0	0	0	0	0	0	0	0	0	0	0	54	0	0	0	0	0	16	0	4	64	0	0	0	24	0	0	0	0	0	0	0	0	0	0	0	0	0	0	0	0	0
2017-11-25	COL1	COL1.1.4	Collay		42	0	0	0	0	17	0	0	0	0	0	1	0	0	9	0	0	0	0	0	0	0	0	2	0	0	0	0	0	27	0	0	0	0	0	0	2	0	0	10	0	9	1	0	0
2017-11-25	SB4	SB4.1.4	Santa Bárbara		0	0	0	0	0	5	0	0	0	0	0	0	0	0	1	0	0	0	0	0	0	2	1	9	2	0	0	0	0	0	0	0	0	0	0	0	0	0	2	0	0	0	1	0	0
2017-11-30	P1	P1.1.4	Púlpito		6	0	0	0	0	0	0	0	0	0	0	0	0	0	5	0	0	0	0	0	0	0	0	3	0	3	0	0	0	0	0	0	0	0	0	1	0	0	0	3	0	0	0	0	0
2017-12-01	MAZ1	MAZ1.1.4	Mazar		0	0	0	0	0	0	0	0	0	0	0	0	0	0	0	0	0	0	0	0	1	0	0	121	0	0	0	0	0	0	0	0	0	0	0	0	0	0	0	0	0	0	0	2	0
2017-12-01	PIN1	PIN1.1.4	Pindilig		0	1	0	0	0	17	0	0	0	0	0	0	4	2	0	0	0	0	0	0	13	0	14	69	21	0	0	0	0	2	0	0	0	0	0	0	4	0	0	2	0	0	10	5	0
2017-12-14	MAZ1	MAZ1.2.4	Mazar		0	0	0	0	0	0	0	0	0	0	0	0	1	0	1	0	0	0	0	0	0	0	0	51	0	0	0	0	0	0	0	0	0	0	0	0	0	0	1	0	0	0	0	0	0
2017-12-14	PIN1	PIN1.2.4	Pindilig		0	0	0	0	0	2	0	0	0	0	0	0	24	1	7	0	0	0	0	0	16	1	3	46	2	0	0	0	0	1	0	0	0	0	0	0	1	0	0	4	0	0	12	6	0
2017-12-14	B2	B2.2.4	Burgay		0	0	0	0	0	0	0	0	0	0	0	0	0	0	2000	0	0	0	0	0	0	1	0	9	0	0	0	5	0	1	0	0	0	0	0	0	31	0	0	0	0	0	0	0	0
2017-12-15	MAG2	MAG2.2.4	Magdalena		33	0	0	0	0	0	0	0	0	0	0	0	0	0	7	0	0	0	0	0	14	0	3	11	0	0	0	8	0	1	0	0	0	0	0	0	0	0	0	0	0	0	0	0	0
2017-12-17	COL1	COL1.2.4	Collay		43	0	0	0	0	12	0	0	0	0	0	0	0	1	0	0	0	0	0	0	2	0	0	1	0	0	0	0	0	24	0	0	0	0	0	0	0	0	0	3	0	12	0	0	0
2017-12-17	SB4	SB4.2.4	Santa Bárbara		0	6	0	0	0	15	0	0	0	0	0	0	0	1	1	0	0	0	0	0	0	4	0	81	4	0	0	0	0	0	0	0	0	0	0	0	0	0	1	0	0	4	1	3	1
2017-12-18	P1	P1.2.4	Púlpito		1	0	0	0	0	1	0	0	0	0	0	0	0	0	8	0	0	0	0	0	0	0	0	1	1	4	0	0	0	0	0	0	0	0	0	1	5	0	1	1	0	0	0	0	0
[truncated: 6 more columns]

## Sheet: Traits_Families
	C-Ft = Collector-Filterer, CG = Collector-Gatherer, Pc = Piercers, Pr = Predators, Sc = Scrapers, Sh = Shredders, PA = Parasite, Teg = Tegument, Pla = Plastron, Spi = Spiracle, Str = Streamlined, Flat = Flattened, Cy = Cylindrical, Sph = Spherical, Fli = Flier, SS = Surface swimmer, FWS = Full water swimmer, Cra = Crawler, Bur = Burrower, TA = Temporarily attached, As = Asexual, CC = Clutches & c…
			Feeding habits								Respiration					Body form					Maximum body size (mm)								Body flexibility (°)				Locomotion							Reproduction									Hardness exoskeleton
A	Order	Family	C-Ft	CG	Pc	Pr	Sc	Sh	PA	A	Teg	Gil	Pla	Spi	A	Streamlined	Flattened	Cylindrical	Spherical	A	<2.5	2.5-5	5-10	10-20	20-40	40-80	>80	A	<10	10-45	>45	A	Flier	SS	FWS	Cra	Bur	TA	A	As	CC	CF	CV	CT	IEC	IEF	Ovi	A	None
	Amphipoda	Hyalellidae	0	0	0	1	0	3	0		0	3	0	0		0	3	1	0		0	0	3	0	0	0	0		3	0	0		0	0	3	0	0	0		0	0	0	0	0	0	3	0		0
	Bivalvia	Sphaeriidae	3	0	0	0	0	0	0		1	3	0	0		0	3	0	0		0	0	1	2	0	0	0		3	0	0		0	0	0	1	2	1		0	0	0	0	0	0	0	3		0
	Coleoptera	Curculionidae	0	0	0	0	0	3	0		1	3	3	0		0	2	1	0		0	0	3	0	0	0	0		3	0	0		0	0	0	3	0	0		0	0	0	2	0	0	0	0		0
		Dytiscidae	0	0	1	3	0	1	0		1	0	0	3		0	1	0.555556	2.66667		0	0.222222	3	0.333333	0	0	0		3	0	0.666667		1	0	2.33333	2.33333	0	0		0	2.33333	0	0.666667	0	0	0	0		0
		Elmidae	0	2.89941	0	0	1.37278	1.64497	0		1	2.69822	3	0		1	0	3	0.899408		1.2426	2.20118	2.6568	0.0177515	0	0	0		3	0	0.573964		0.988166	0	0	3	0	0		0	3	0	0	0	0	0	0		0
		Gyrinidae	0	0	0	3	0	0	0		1	3	0	3		0	1	0	3		0	0	3	1	0	0	0		3	0	0		1	3	2	2	0	0		0	3	0	0	0	0	0	0		0
		Hydraenidae	0	0	0	3	0	0	0		0	0	2	3		0	1	0	3		0	0	3	0	0	0	0		3	0	0		1	0	0	3	0	0		0	0	0	0	3	0	0	0		0
		Lampyridae	0	0	0	3	0	0	0		2	1	0	0		0	3	1	0		0	0	3	0	0	0	0		3	0	0		0	0	3	0	0	0		0	3	0	0	3	0	0	0		0
		Psephenidae	0	2	0	0	3	0	0		1	3	0	0		0	3	0	0		0	1	3	0	0	0	0		0	3	0		0	0	0	3	0	0		0	3	0	0	0	0	0	0		0
		Ptilodactylidae	0	0	0	0	3	3	0		0	3	0	0		1	0	3	0		0	2	2	3	0	0	0		0	1	3		0	0	0	3	3	0		0	3	0	0	0	0	0	0		0
		Scirtidae	0	3	0	0	2	2	0		1	3	0	0		1	1	3	0		0	3	0	0	0	0	0		2	3	0		0	0	0	3	0	0		0	0	0	0	3	0	0	0		0
	Diptera	Blephariceridae	0	0	0	0	3	0	0		1	3	0	0		0	3	1	0		0	0	3	1	0	0	0		0	0	3		0	0	0	2	0	2		0	3	0	0	0	0	0	0		0
		Ceratopogonidae	0	1	1	2	1	0	0		1	3	0	0		0	0	3	0		0	0	1	3	0	0	0		0	0	3		0	0	0	2	3	0		0	3	0	0	0	1	0	0		3
		Chironomidae	0	3	0	1	1	1	0		3	2	0	0		0	0	3	0		0	0	3	0	0	0	0		0	0	3		0	0	1	2	2	1		0	1	3	0	0	0	0	1		3
		Empididae	0	0	0	3	0	0	0		2	0	0	1		0	0	3	0		0	2	3	0	0	0	0		0	1	3		0	0	0	3	2	0		0	0	0	0	3	0	0	0		3
		Ephydridae	0	3	0	1	3	3	0		3	0	0	3		0	0	3	0		0	1	3	3	0	0	0		0	0	3		0	0	1	3	1	0		0	1	0	2	2	1	0	0		3
		Muscidae	0	0	0	3	0	0	0		0	0	0	3		0	0	3	0		2	0	0	0	0	0	0		0	0	3		0	0	0	3	1	0		0	1	0	0	3	1	0	1		3
		Psychodidae	0	3	0	0	0	1	0		0	0	0	3		0	3	0	0		3	3	0	0	0	0	0		0	3	1		0	1	0	2	0	0		0	3	0	0	0	1	0	1		3
		Scathophagidae	0	0	0	1	0	3	0		2	1	0	2		0	0	3	0		0	3	0	0	0	0	0		0	0	3		0	0	0	3	1	0		0	0	0	0	0	0	0	3		3
		Simuliidae	3	0	0	0	1	0	0		3	1	0	1		0	0	3	0		0	0	3	0	0	0	0		0	0	3		0	0	0	2	0	3		0	3	1	0	1	0	1	0		3
		Tabanidae	0	0	0	3	0	0	0		0	0	0	3		1	0	3	0		0	0	3	1	0	0	0		0	0	3		0	1	0	1	3	0		0	3	0	0	2	0	0	0		1
		Tipulidae	0	2.02913	0	1.45631	0.135922	0.951456	0		2	2	0	3		0	0	3	0		0	0	1.07767	0.485437	1.92233	0.31068	0		0	0	3		0	0	0	1	3	0		0	0	0	0	1	0	3	0		3
	Ephemeroptera	Baetidae	0	2.92893	0	0.0685279	2.40355	0.269036	0		1	2.30711	0	0		1	0	3	0		0	1.54061	1.88325	0	0	0	0		0	0.426396	2.84264		0	0	2.15482	2.57614	0	0		0	3	0	0	0	1	0	0		3
		Leptohyphidae	0	3	0	0	1.875	1	0		1	3	0	0		0.2	1.05	1.95	0		0	1.6	3	0	0	0	0		0	3	3		0	0	0.2	3	0.65	0		0	0	0	0	0	3	0	0		3
		Leptophlebiidae	0.745902	2.86066	0	0	1.85246	0.540984	0		1	3	0	0		0.991803	1.97541	1.18033	0		0	0.180328	2.63934	0.729508	0	0	0		0	3	1		0	0	1	3	0	0		0	0	0	0	0	3	1	0		3
		Oligoneuriidae	3	0	0	0	0	0	0		1	2	0	0		0	2	2	0		0	0	1	3	0	0	0		0	2	1		0	0	1	3	0	0		0	0	0	0	0	1	3	0		0
	Gasteropoda	Physidae	0	0	0	0	3	0	0		3	0	0	0		0	0	1	2		0	0	0	3	0	0	0		3	0	0		0	0	0	2	0	0		0	3	0	0	0	0	0	0		0
	Hemiptera	Veliidae	0	0	0	3	0	0	0		0	0	0	3		0	3	1	0		0	0	3	1	0	0	0		3	1	0		1	3	0	0	0	0		0	3	0	0	2	0	0	0		0
	Hirudinea	Glossiphoniidae	0	0	0	1	0	0	0		3	0	0	0		0	3	1	0		0	0	3	0	0	0	0		0	0	3		0	0	0	2	0	1		0	0	1	0	0	0	0	2		3
	Lepidoptera	Crambidae	0	0	1	0	1	3	0		1	3	0	1		0	0	3	0		0	0	0	3	3	0	0		0	3	3		0	0	1	3	2	3		0	0	0	3	0	0	0	0		3
		Pyralidae	0	0	0	0	1	2	0		0	3	0	0		0	2	3	0		0	0	0	3	3	0	0		0	3	3		0	0	1	3	2	3		0	0	0	3	0	0	0	0		3
	Nematomorpha	Chordodidae	0	0	0	0	0	0	3		3	0	0	0		0	0	3	0		0	0	0	0	0	3	1		0	0	3		0	0	3	0	0	0		0	0	0	3	0	0	0	0		2
	Odonata	Aeshnidae	0	0	0	3	0	0	0		1	3	0	0		0	2	3	0		0	0	0	3	3	0	0		0	3	0		0	0	0	2	3	0		0	0	0	3	3	0	2	0		0
	Oligochaeta	Oligochaeta	0	3	0	0	0	0	0		3	0	0	0		0	0	3	0		0	3	3	0	0	0	0		0	0	3		0	0	0	3	0	0		0	3	0	0	0	0	0	0		3
	Plecoptera	Gripopterygidae	0	0	0	3	0	3	0		2	1	0	0		0	1	2	0		0	0	3	1	0	0	0		2	3	0		0	0	1	3	0	0		0	3	0	0	0	0	0	0		0
		Perlidae	0	1	0	3	0	1	0		0	3	0	0		1	2	0	0		0	0	2	3	1	0	0		3	3	0		0	0	1	3	0	0		0	0	2	0	0	3	0	0		0
	Thrombidiform	Hydrachnidae	0	0	0	3	0	0	3		3	0	0	1		0	0	0	3		3	1	0	0	0	0	0		3	0	0		0	0	1	3	0	0		0	0	0	0	0	3	3	0		0
		Limnesidae	0	0	0	3	0	0	3		3	0	0	1		0	0	0	3		3	1	0	0	0	0	0		3	0	0		0	0	1	3	0	0		0	0	0	3	0	0	0	0		0
		Limnocharidae	0	0	0	3	0	0	3		3	0	0	1		0	0	0	3		3	1	0	0	0	0	0		3	0	0		0	0	1	3	0	0		0	0	0	0	0	3	3	0		0
		Mideopsidae	0	0	0	3	0	0	3		3	0	0	1		0	0	0	3		3	1	0	0	0	0	0		3	0	0		0	0	1	3	0	0		0	0	0	0	0	3	3	0		0
	Trichoptera	Calamoceratidae	0	1	0	0	0	3	0		2	3	0	0		0	0	3	0		0	0	0	3	0	0	0		3	1	0		0	0	0	3	0	0		0	1	3	0	0	0	0	0		3
		Glossosomatidae	0	3	0	0	3	0	0		3	2	0	0		0	1	3	2		0	0	3	0	0	0	0		3	1	0		0	0	0	3	0	3		0	3	0	0	0	0	0	0		3
		Helicopsychidae	0	2	0	0	2	3	0		3	0	0	0		0	0	0	3		0	3	0	0	0	0	0		3	1	0		0	0	0	3	1	0		0	0	0	0	0	2	0	0		3
		Hydrobioscidae	0	0	0	3	0	0.375	0		3	0	0	0		0	0	3	0		0	0	0.140625	2.51562	0	0	0		0	0	3		0	0	1	3	0	0		0	3	0	0	0	0	0	0		3
		Hydropsychidae	3	0	0	1	0	1	0		1	3	0	0		0	0	3	0		0	0	0.438017	3	1.68595	0	0		0	0	3		0	0	1	2	0	3		0	3	0	0	0	0	0	0		3
		Hydroptilidae	0	3	1	0	2	0.5	0		3	1	0	0		0	3	3	0		0	2.25	0	0	0	0	0		3	1	0		0	0	0	3	0	2		0	3	0	0	0	0	0	0		3
		Leptoceridae	0	1.88462	0	0.0307692	0.723077	1.65385	0		2.99231	0.807692	0	0		0	0	3	0		0	0.3	3	0	0	0	0		3	1	0		0	0	0	3	0	0		0	3	0	0	0	0	0	0		3
		Limnephilidae	0	1	0	0	0	3	0		3	2	0	0		0	0	3	0		0	0	3	0	0	0	0		3	1	0		0	0	0	3	0	0		0	3	0	0	1	0	0	0		3
		Tasimiidae	0	0	0	0	3	0	0		2	2	0	0		0	0	3	0		0	1	2	0	0	0	0		0	0	3		0	0	0	3	0	0		0	0	0	0	3	0	0	0		3
		Xiphocentronidae	0	3	0	0	0	0	0		3	0	0	0		0	0	3	0		0	0	3	1	0	0	0		0	0	3		0	0	0	3	0	0		0	0	0	0	3	0	0	0		3
	Turbellaria	Dugesiidae	0	0	0	2	0	0	0		3	0	0	0		0	3	2	0		0	0	3	0	0	0	0		0	0	3		0	1	0	3	0	0		2	2	0	0	0	0	0	0		3
[truncated: 3 more columns]

## Sheet: to_FDiversity
										Feeding habits							Respiration				Body form				Maximum body size (mm)							Body flexibility			Mobility and attachment to substratum (locomotion)						Reproduction								Hardness exoskeleton
										C_Ft	CG	Pc	Pr	Sc	Sh	PA	Teg	Gil	Pla	Spi	Streamlined	Flattened	Cylindrical	Spherical	<2.5	2.5-5	5-10	10-20	20-40	40-80	>80	<10	>10-45	>45	Flier	SS	FWS	Cra	Bur	TA	As	CC	CF	CV	CT	IEC	IEF	Ovi	None
Order	Family	Plot	Date	Year	Hydrocode	Label	FHI_K_means	Subbasin	Abundance	T1	T2	T3	T4	T5	T6	T7	T8	T9	T10	T11	T12	T13	T14	T15	T16	T17	T18	T19	T20	T21	T22	T23	T24	T25	T26	T27	T28	T29	T30	T31	T32	T33	T34	T35	T36	T37	T38	T39	T40
Ephemeroptera	Baetidae	8	2011-09-28	2011	B2.1.2	B2	3	Burgay	1893	0	2.92893	0	0.0685279	2.40355	0.269036	0	1	2.30711	0	0	1	0	3	0	0	1.54061	1.88325	0	0	0	0	0	0.426396	2.84264	0	0	2.15482	2.57614	0	0	0	3	0	0	0	1	0	0	3
Trichoptera	Calamoceratidae	8	2011-09-28	2011	B2.1.2	B2	3	Burgay	2	0	1	0	0	0	3	0	2	3	0	0	0	0	3	0	0	0	0	3	0	0	0	3	1	0	0	0	0	3	0	0	0	1	3	0	0	0	0	0	3
Turbellaria	Dugesiidae	8	2011-09-28	2011	B2.1.2	B2	3	Burgay	2	0	0	0	2	0	0	0	3	0	0	0	0	3	2	0	0	0	3	0	0	0	0	0	0	3	0	1	0	3	0	0	2	2	0	0	0	0	0	0	3
Diptera	Simuliidae	8	2011-09-28	2011	B2.1.2	B2	3	Burgay	4	3	0	0	0	1	0	0	3	1	0	1	0	0	3	0	0	0	3	0	0	0	0	0	0	3	0	0	0	2	0	3	0	3	1	0	1	0	1	0	3
Diptera	Chironomidae	9	2010-10-13	2010	B2.2.1	B2	3	Burgay	4	0	3	0	1	1	1	0	3	2	0	0	0	0	3	0	0	0	3	0	0	0	0	0	0	3	0	0	1	2	2	1	0	1	3	0	0	0	0	1	3
Turbellaria	Dugesiidae	9	2010-10-13	2010	B2.2.1	B2	3	Burgay	64	0	0	0	2	0	0	0	3	0	0	0	0	3	2	0	0	0	3	0	0	0	0	0	0	3	0	1	0	3	0	0	2	2	0	0	0	0	0	0	3
Hirudinea	Glossiphoniidae	9	2010-10-13	2010	B2.2.1	B2	3	Burgay	6	0	0	0	1	0	0	0	3	0	0	0	0	3	1	0	0	0	3	0	0	0	0	0	0	3	0	0	0	2	0	1	0	0	1	0	0	0	0	2	3
Trichoptera	Hydrobioscidae	9	2010-10-13	2010	B2.2.1	B2	3	Burgay	1	0	0	0	3	0	0.375	0	3	0	0	0	0	0	3	0	0	0	0.140625	2.51562	0	0	0	0	0	3	0	0	1	3	0	0	0	3	0	0	0	0	0	0	3
Odonata	Aeshnidae	9	2010-10-13	2010	B2.2.1	B2	3	Burgay	1	0	0	0	3	0	0	0	1	3	0	0	0	2	3	0	0	0	0	3	3	0	0	0	3	0	0	0	0	2	3	0	0	0	0	3	3	0	2	0	0
Oligochaeta	Oligochaeta	9	2010-10-13	2010	B2.2.1	B2	3	Burgay	320	0	3	0	0	0	0	0	3	0	0	0	0	0	3	0	0	3	3	0	0	0	0	0	0	3	0	0	0	3	0	0	0	3	0	0	0	0	0	0	3
Gasteropoda	Physidae	9	2010-10-13	2010	B2.2.1	B2	3	Burgay	91	0	0	0	0	3	0	0	3	0	0	0	0	0	1	2	0	0	0	3	0	0	0	3	0	0	0	0	0	2	0	0	0	3	0	0	0	0	0	0	0
Thrombidiform	Limnesidae	9	2010-10-13	2010	B2.2.1	B2	3	Burgay	1	0	0	0	3	0	0	3	3	0	0	1	0	0	0	3	3	1	0	0	0	0	0	3	0	0	0	0	1	3	0	0	0	0	0	3	0	0	0	0	0
Ephemeroptera	Baetidae	10	2011-10-24	2011	B2.2.2	B2	3	Burgay	32	0	2.92893	0	0.0685279	2.40355	0.269036	0	1	2.30711	0	0	1	0	3	0	0	1.54061	1.88325	0	0	0	0	0	0.426396	2.84264	0	0	2.15482	2.57614	0	0	0	3	0	0	0	1	0	0	3
Diptera	Chironomidae	10	2011-10-24	2011	B2.2.2	B2	3	Burgay	1	0	3	0	1	1	1	0	3	2	0	0	0	0	3	0	0	0	3	0	0	0	0	0	0	3	0	0	1	2	2	1	0	1	3	0	0	0	0	1	3
Gasteropoda	Physidae	10	2011-10-24	2011	B2.2.2	B2	3	Burgay	1	0	0	0	0	3	0	0	3	0	0	0	0	0	1	2	0	0	0	3	0	0	0	3	0	0	0	0	0	2	0	0	0	3	0	0	0	0	0	0	0
Diptera	Simuliidae	10	2011-10-24	2011	B2.2.2	B2	3	Burgay	2	3	0	0	0	1	0	0	3	1	0	1	0	0	3	0	0	0	3	0	0	0	0	0	0	3	0	0	0	2	0	3	0	3	1	0	1	0	1	0	3
Ephemeroptera	Baetidae	11	2010-12-13	2010	B2.3.1	B2	3	Burgay	6	0	2.92893	0	0.0685279	2.40355	0.269036	0	1	2.30711	0	0	1	0	3	0	0	1.54061	1.88325	0	0	0	0	0	0.426396	2.84264	0	0	2.15482	2.57614	0	0	0	3	0	0	0	1	0	0	3
Diptera	Chironomidae	11	2010-12-13	2010	B2.3.1	B2	3	Burgay	27	0	3	0	1	1	1	0	3	2	0	0	0	0	3	0	0	0	3	0	0	0	0	0	0	3	0	0	1	2	2	1	0	1	3	0	0	0	0	1	3
Turbellaria	Dugesiidae	11	2010-12-13	2010	B2.3.1	B2	3	Burgay	8	0	0	0	2	0	0	0	3	0	0	0	0	3	2	0	0	0	3	0	0	0	0	0	0	3	0	1	0	3	0	0	2	2	0	0	0	0	0	0	3
Hirudinea	Glossiphoniidae	11	2010-12-13	2010	B2.3.1	B2	3	Burgay	6	0	0	0	1	0	0	0	3	0	0	0	0	3	1	0	0	0	3	0	0	0	0	0	0	3	0	0	0	2	0	1	0	0	1	0	0	0	0	2	3
Oligochaeta	Oligochaeta	11	2010-12-13	2010	B2.3.1	B2	3	Burgay	81	0	3	0	0	0	0	0	3	0	0	0	0	0	3	0	0	3	3	0	0	0	0	0	0	3	0	0	0	3	0	0	0	3	0	0	0	0	0	0	3
Gasteropoda	Physidae	11	2010-12-13	2010	B2.3.1	B2	3	Burgay	12	0	0	0	0	3	0	0	3	0	0	0	0	0	1	2	0	0	0	3	0	0	0	3	0	0	0	0	0	2	0	0	0	3	0	0	0	0	0	0	0
Diptera	Simuliidae	11	2010-12-13	2010	B2.3.1	B2	3	Burgay	4	3	0	0	0	1	0	0	3	1	0	1	0	0	3	0	0	0	3	0	0	0	0	0	0	3	0	0	0	2	0	3	0	3	1	0	1	0	1	0	3
Ephemeroptera	Baetidae	12	2011-11-22	2011	B2.3.2	B2	3	Burgay	883	0	2.92893	0	0.0685279	2.40355	0.269036	0	1	2.30711	0	0	1	0	3	0	0	1.54061	1.88325	0	0	0	0	0	0.426396	2.84264	0	0	2.15482	2.57614	0	0	0	3	0	0	0	1	0	0	3
Turbellaria	Dugesiidae	12	2011-11-22	2011	B2.3.2	B2	3	Burgay	1	0	0	0	2	0	0	0	3	0	0	0	0	3	2	0	0	0	3	0	0	0	0	0	0	3	0	1	0	3	0	0	2	2	0	0	0	0	0	0	3
Trichoptera	Hydrobioscidae	12	2011-11-22	2011	B2.3.2	B2	3	Burgay	1	0	0	0	3	0	0.375	0	3	0	0	0	0	0	3	0	0	0	0.140625	2.51562	0	0	0	0	0	3	0	0	1	3	0	0	0	3	0	0	0	0	0	0	3
Diptera	Psychodidae	12	2011-11-22	2011	B2.3.2	B2	3	Burgay	1	0	3	0	0	0	1	0	0	0	0	3	0	3	0	0	3	3	0	0	0	0	0	0	3	1	0	1	0	2	0	0	0	3	0	0	0	1	0	1	3
Diptera	Simuliidae	12	2011-11-22	2011	B2.3.2	B2	3	Burgay	1	3	0	0	0	1	0	0	3	1	0	1	0	0	3	0	0	0	3	0	0	0	0	0	0	3	0	0	0	2	0	3	0	3	1	0	1	0	1	0	3
Diptera	Tipulidae	12	2011-11-22	2011	B2.3.2	B2	3	Burgay	1	0	2.02913	0	1.45631	0.135922	0.951456	0	2	2	0	3	0	0	3	0	0	0	1.07767	0.485437	1.92233	0.31068	0	0	0	3	0	0	0	1	3	0	0	0	0	0	1	0	3	0	3
Ephemeroptera	Baetidae	13	2011-01-20	2011	B2.4.1	B2	3	Burgay	1	0	2.92893	0	0.0685279	2.40355	0.269036	0	1	2.30711	0	0	1	0	3	0	0	1.54061	1.88325	0	0	0	0	0	0.426396	2.84264	0	0	2.15482	2.57614	0	0	0	3	0	0	0	1	0	0	3
Diptera	Chironomidae	13	2011-01-20	2011	B2.4.1	B2	3	Burgay	8	0	3	0	1	1	1	0	3	2	0	0	0	0	3	0	0	0	3	0	0	0	0	0	0	3	0	0	1	2	2	1	0	1	3	0	0	0	0	1	3
Turbellaria	Dugesiidae	13	2011-01-20	2011	B2.4.1	B2	3	Burgay	5	0	0	0	2	0	0	0	3	0	0	0	0	3	2	0	0	0	3	0	0	0	0	0	0	3	0	1	0	3	0	0	2	2	0	0	0	0	0	0	3
Oligochaeta	Oligochaeta	13	2011-01-20	2011	B2.4.1	B2	3	Burgay	18	0	3	0	0	0	0	0	3	0	0	0	0	0	3	0	0	3	3	0	0	0	0	0	0	3	0	0	0	3	0	0	0	3	0	0	0	0	0	0	3
Diptera	Simuliidae	13	2011-01-20	2011	B2.4.1	B2	3	Burgay	6	3	0	0	0	1	0	0	3	1	0	1	0	0	3	0	0	0	3	0	0	0	0	0	0	3	0	0	0	2	0	3	0	3	1	0	1	0	1	0	3
Ephemeroptera	Baetidae	14	2011-12-15	2011	B2.4.2	B2	3	Burgay	177	0	2.92893	0	0.0685279	2.40355	0.269036	0	1	2.30711	0	0	1	0	3	0	0	1.54061	1.88325	0	0	0	0	0	0.426396	2.84264	0	0	2.15482	2.57614	0	0	0	3	0	0	0	1	0	0	3
Diptera	Chironomidae	14	2011-12-15	2011	B2.4.2	B2	3	Burgay	2	0	3	0	1	1	1	0	3	2	0	0	0	0	3	0	0	0	3	0	0	0	0	0	0	3	0	0	1	2	2	1	0	1	3	0	0	0	0	1	3
Amphipoda	Hyalellidae	14	2011-12-15	2011	B2.4.2	B2	3	Burgay	1	0	0	0	1	0	3	0	0	3	0	0	0	3	1	0	0	0	3	0	0	0	0	3	0	0	0	0	3	0	0	0	0	0	0	0	0	0	3	0	0
Diptera	Simuliidae	14	2011-12-15	2011	B2.4.2	B2	3	Burgay	3	3	0	0	0	1	0	0	3	1	0	1	0	0	3	0	0	0	3	0	0	0	0	0	0	3	0	0	0	2	0	3	0	3	1	0	1	0	1	0	3
Ephemeroptera	Baetidae	15	2011-03-04	2011	B2.5.1	B2	3	Burgay	21	0	2.92893	0	0.0685279	2.40355	0.269036	0	1	2.30711	0	0	1	0	3	0	0	1.54061	1.88325	0	0	0	0	0	0.426396	2.84264	0	0	2.15482	2.57614	0	0	0	3	0	0	0	1	0	0	3
Diptera	Chironomidae	15	2011-03-04	2011	B2.5.1	B2	3	Burgay	2	0	3	0	1	1	1	0	3	2	0	0	0	0	3	0	0	0	3	0	0	0	0	0	0	3	0	0	1	2	2	1	0	1	3	0	0	0	0	1	3
Oligochaeta	Oligochaeta	15	2011-03-04	2011	B2.5.1	B2	3	Burgay	9	0	3	0	0	0	0	0	3	0	0	0	0	0	3	0	0	3	3	0	0	0	0	0	0	3	0	0	0	3	0	0	0	3	0	0	0	0	0	0	3
Diptera	Simuliidae	15	2011-03-04	2011	B2.5.1	B2	3	Burgay	2	3	0	0	0	1	0	0	3	1	0	1	0	0	3	0	0	0	3	0	0	0	0	0	0	3	0	0	0	2	0	3	0	3	1	0	1	0	1	0	3
Ephemeroptera	Baetidae	16	2012-01-11	2012	B2.5.2	B2	3	Burgay	53	0	2.92893	0	0.0685279	2.40355	0.269036	0	1	2.30711	0	0	1	0	3	0	0	1.54061	1.88325	0	0	0	0	0	0.426396	2.84264	0	0	2.15482	2.57614	0	0	0	3	0	0	0	1	0	0	3
Turbellaria	Dugesiidae	16	2012-01-11	2012	B2.5.2	B2	3	Burgay	1	0	0	0	2	0	0	0	3	0	0	0	0	3	2	0	0	0	3	0	0	0	0	0	0	3	0	1	0	3	0	0	2	2	0	0	0	0	0	0	3
Ephemeroptera	Baetidae	17	2011-03-24	2011	B2.6.1	B2	3	Burgay	3	0	2.92893	0	0.0685279	2.40355	0.269036	0	1	2.30711	0	0	1	0	3	0	0	1.54061	1.88325	0	0	0	0	0	0.426396	2.84264	0	0	2.15482	2.57614	0	0	0	3	0	0	0	1	0	0	3
Diptera	Chironomidae	17	2011-03-24	2011	B2.6.1	B2	3	Burgay	20	0	3	0	1	1	1	0	3	2	0	0	0	0	3	0	0	0	3	0	0	0	0	0	0	3	0	0	1	2	2	1	0	1	3	0	0	0	0	1	3
Trichoptera	Hydrobioscidae	17	2011-03-24	2011	B2.6.1	B2	3	Burgay	1	0	0	0	3	0	0.375	0	3	0	0	0	0	0	3	0	0	0	0.140625	2.51562	0	0	0	0	0	3	0	0	1	3	0	0	0	3	0	0	0	0	0	0	3
Oligochaeta	Oligochaeta	17	2011-03-24	2011	B2.6.1	B2	3	Burgay	19	0	3	0	0	0	0	0	3	0	0	0	0	0	3	0	0	3	3	0	0	0	0	0	0	3	0	0	0	3	0	0	0	3	0	0	0	0	0	0	3
Gasteropoda	Physidae	17	2011-03-24	2011	B2.6.1	B2	3	Burgay	1	0	0	0	0	3	0	0	3	0	0	0	0	0	1	2	0	0	0	3	0	0	0	3	0	0	0	0	0	2	0	0	0	3	0	0	0	0	0	0	0
Diptera	Muscidae	17	2011-03-24	2011	B2.6.1	B2	3	Burgay	1	0	0	0	3	0	0	0	0	0	0	3	0	0	3	0	2	0	0	0	0	0	0	0	0	3	0	0	0	3	1	0	0	1	0	0	3	1	0	1	3
Diptera	Simuliidae	17	2011-03-24	2011	B2.6.1	B2	3	Burgay	1	3	0	0	0	1	0	0	3	1	0	1	0	0	3	0	0	0	3	0	0	0	0	0	0	3	0	0	0	2	0	3	0	3	1	0	1	0	1	0	3
Ephemeroptera	Baetidae	18	2012-02-22	2012	B2.6.2	B2	3	Burgay	80	0	2.92893	0	0.0685279	2.40355	0.269036	0	1	2.30711	0	0	1	0	3	0	0	1.54061	1.88325	0	0	0	0	0	0.426396	2.84264	0	0	2.15482	2.57614	0	0	0	3	0	0	0	1	0	0	3
Plecoptera	Perlidae	18	2012-02-22	2012	B2.6.2	B2	3	Burgay	2	0	1	0	3	0	1	0	0	3	0	0	1	2	0	0	0	0	2	3	1	0	0	3	3	0	0	0	1	3	0	0	0	0	2	0	0	3	0	0	0
Ephemeroptera	Leptohyphidae	18	2012-02-22	2012	B2.6.2	B2	3	Burgay	14	0	3	0	0	1.875	1	0	1	3	0	0	0.2	1.05	1.95	0	0	1.6	3	0	0	0	0	0	3	3	0	0	0.2	3	0.65	0	0	0	0	0	0	3	0	0	3
Diptera	Tipulidae	18	2012-02-22	2012	B2.6.2	B2	3	Burgay	2	0	2.02913	0	1.45631	0.135922	0.951456	0	2	2	0	3	0	0	3	0	0	0	1.07767	0.485437	1.92233	0.31068	0	0	0	3	0	0	0	1	3	0	0	0	0	0	1	0	3	0	3
Ephemeroptera	Baetidae	19	2012-03-26	2012	B2.7.2	B2	3	Burgay	204	0	2.92893	0	0.0685279	2.40355	0.269036	0	1	2.30711	0	0	1	0	3	0	0	1.54061	1.88325	0	0	0	0	0	0.426396	2.84264	0	0	2.15482	2.57614	0	0	0	3	0	0	0	1	0	0	3
Trichoptera	Calamoceratidae	19	2012-03-26	2012	B2.7.2	B2	3	Burgay	3	0	1	0	0	0	3	0	2	3	0	0	0	0	3	0	0	0	0	3	0	0	0	3	1	0	0	0	0	3	0	0	0	1	3	0	0	0	0	0	3
Diptera	Chironomidae	19	2012-03-26	2012	B2.7.2	B2	3	Burgay	1	0	3	0	1	1	1	0	3	2	0	0	0	0	3	0	0	0	3	0	0	0	0	0	0	3	0	0	1	2	2	1	0	1	3	0	0	0	0	1	3
Turbellaria	Dugesiidae	19	2012-03-26	2012	B2.7.2	B2	3	Burgay	2	0	0	0	2	0	0	0	3	0	0	0	0	3	2	0	0	0	3	0	0	0	0	0	0	3	0	1	0	3	0	0	2	2	0	0	0	0	0	0	3
Amphipoda	Hyalellidae	19	2012-03-26	2012	B2.7.2	B2	3	Burgay	1	0	0	0	1	0	3	0	0	3	0	0	0	3	1	0	0	0	3	0	0	0	0	3	0	0	0	0	3	0	0	0	0	0	0	0	0	0	3	0	0
Trichoptera	Hydrobioscidae	19	2012-03-26	2012	B2.7.2	B2	3	Burgay	3	0	0	0	3	0	0.375	0	3	0	0	0	0	0	3	0	0	0	0.140625	2.51562	0	0	0	0	0	3	0	0	1	3	0	0	0	3	0	0	0	0	0	0	3
Coleoptera	Scirtidae	19	2012-03-26	2012	B2.7.2	B2	3	Burgay	2	0	3	0	0	2	2	0	1	3	0	0	1	1	3	0	0	3	0	0	0	0	0	2	3	0	0	0	0	3	0	0	0	0	0	0	3	0	0	0	0
Diptera	Simuliidae	19	2012-03-26	2012	B2.7.2	B2	3	Burgay	3	3	0	0	0	1	0	0	3	1	0	1	0	0	3	0	0	0	3	0	0	0	0	0	0	3	0	0	0	2	0	3	0	3	1	0	1	0	1	0	3
Ephemeroptera	Baetidae	20	2011-09-28	2011	B8.1.2	B8	3	Burgay	59	0	2.92893	0	0.0685279	2.40355	0.269036	0	1	2.30711	0	0	1	0	3	0	0	1.54061	1.88325	0	0	0	0	0	0.426396	2.84264	0	0	2.15482	2.57614	0	0	0	3	0	0	0	1	0	0	3
Trichoptera	Calamoceratidae	20	2011-09-28	2011	B8.1.2	B8	3	Burgay	3	0	1	0	0	0	3	0	2	3	0	0	0	0	3	0	0	0	0	3	0	0	0	3	1	0	0	0	0	3	0	0	0	1	3	0	0	0	0	0	3
Trichoptera	Hydrobioscidae	20	2011-09-28	2011	B8.1.2	B8	3	Burgay	1	0	0	0	3	0	0.375	0	3	0	0	0	0	0	3	0	0	0	0.140625	2.51562	0	0	0	0	0	3	0	0	1	3	0	0	0	3	0	0	0	0	0	0	3
Ephemeroptera	Leptohyphidae	20	2011-09-28	2011	B8.1.2	B8	3	Burgay	2	0	3	0	0	1.875	1	0	1	3	0	0	0.2	1.05	1.95	0	0	1.6	3	0	0	0	0	0	3	3	0	0	0.2	3	0.65	0	0	0	0	0	0	3	0	0	3
Oligochaeta	Oligochaeta	20	2011-09-28	2011	B8.1.2	B8	3	Burgay	4	0	3	0	0	0	0	0	3	0	0	0	0	0	3	0	0	3	3	0	0	0	0	0	0	3	0	0	0	3	0	0	0	3	0	0	0	0	0	0	3
Diptera	Muscidae	20	2011-09-28	2011	B8.1.2	B8	3	Burgay	4	0	0	0	3	0	0	0	0	0	0	3	0	0	3	0	2	0	0	0	0	0	0	0	0	3	0	0	0	3	1	0	0	1	0	0	3	1	0	1	3
Ephemeroptera	Baetidae	21	2010-10-13	2010	B8.2.1	B8	3	Burgay	518	0	2.92893	0	0.0685279	2.40355	0.269036	0	1	2.30711	0	0	1	0	3	0	0	1.54061	1.88325	0	0	0	0	0	0.426396	2.84264	0	0	2.15482	2.57614	0	0	0	3	0	0	0	1	0	0	3
Diptera	Chironomidae	21	2010-10-13	2010	B8.2.1	B8	3	Burgay	11	0	3	0	1	1	1	0	3	2	0	0	0	0	3	0	0	0	3	0	0	0	0	0	0	3	0	0	1	2	2	1	0	1	3	0	0	0	0	1	3
Coleoptera	Scirtidae	21	2010-10-13	2010	B8.2.1	B8	3	Burgay	4	0	3	0	0	2	2	0	1	3	0	0	1	1	3	0	0	3	0	0	0	0	0	2	3	0	0	0	0	3	0	0	0	0	0	0	3	0	0	0	0
Trichoptera	Hydroptilidae	21	2010-10-13	2010	B8.2.1	B8	3	Burgay	7	0	3	1	0	2	0.5	0	3	1	0	0	0	3	3	0	0	2.25	0	0	0	0	0	3	1	0	0	0	0	3	0	2	0	3	0	0	0	0	0	0	3
Trichoptera	Leptoceridae	21	2010-10-13	2010	B8.2.1	B8	3	Burgay	2	0	1.88462	0	0.0307692	0.723077	1.65385	0	2.99231	0.807692	0	0	0	0	3	0	0	0.3	3	0	0	0	0	3	1	0	0	0	0	3	0	0	0	3	0	0	0	0	0	0	3
Ephemeroptera	Leptohyphidae	21	2010-10-13	2010	B8.2.1	B8	3	Burgay	2	0	3	0	0	1.875	1	0	1	3	0	0	0.2	1.05	1.95	0	0	1.6	3	0	0	0	0	0	3	3	0	0	0.2	3	0.65	0	0	0	0	0	0	3	0	0	3
Oligochaeta	Oligochaeta	21	2010-10-13	2010	B8.2.1	B8	3	Burgay	30	0	3	0	0	0	0	0	3	0	0	0	0	0	3	0	0	3	3	0	0	0	0	0	0	3	0	0	0	3	0	0	0	3	0	0	0	0	0	0	2
Diptera	Muscidae	21	2010-10-13	2010	B8.2.1	B8	3	Burgay	10	0	0	0	3	0	0	0	0	0	0	3	0	0	3	0	2	0	0	0	0	0	0	0	0	3	0	0	0	3	1	0	0	1	0	0	3	1	0	1	3
Thrombidiform	Mideopsidae	21	2010-10-13	2010	B8.2.1	B8	3	Burgay	11	0	0	0	3	0	0	3	3	0	0	1	0	0	0	3	3	1	0	0	0	0	0	3	0	0	0	0	1	3	0	0	0	0	0	0	0	3	3	0	0
Diptera	Psychodidae	21	2010-10-13	2010	B8.2.1	B8	3	Burgay	3	0	3	0	0	0	1	0	0	0	0	3	0	3	0	0	3	3	0	0	0	0	0	0	3	1	0	1	0	2	0	0	0	3	0	0	0	1	0	1	3
Diptera	Simuliidae	21	2010-10-13	2010	B8.2.1	B8	3	Burgay	9	3	0	0	0	1	0	0	3	1	0	1	0	0	3	0	0	0	3	0	0	0	0	0	0	3	0	0	0	2	0	3	0	3	1	0	1	0	1	0	3
Diptera	Tipulidae	21	2010-10-13	2010	B8.2.1	B8	3	Burgay	2	0	2.02913	0	1.45631	0.135922	0.951456	0	2	2	0	3	0	0	3	0	0	0	1.07767	0.485437	1.92233	0.31068	0	0	0	3	0	0	0	1	3	0	0	0	0	0	1	0	3	0	3
Diptera	Chironomidae	22	2011-10-24	2011	B8.2.2	B8	3	Burgay	23	0	3	0	1	1	1	0	3	2	0	0	0	0	3	0	0	0	3	0	0	0	0	0	0	3	0	0	1	2	2	1	0	1	3	0	0	0	0	1	3
Turbellaria	Dugesiidae	22	2011-10-24	2011	B8.2.2	B8	3	Burgay	6	0	0	0	2	0	0	0	3	0	0	0	0	3	2	0	0	0	3	0	0	0	0	0	0	3	0	1	0	3	0	0	2	2	0	0	0	0	0	0	3
Plecoptera	Gripopterygidae	22	2011-10-24	2011	B8.2.2	B8	3	Burgay	2	0	0	0	3	0	3	0	2	1	0	0	0	1	2	0	0	0	3	1	0	0	0	2	3	0	0	0	1	3	0	0	0	3	0	0	0	0	0	0	0
Trichoptera	Hydrobioscidae	22	2011-10-24	2011	B8.2.2	B8	3	Burgay	1	0	0	0	3	0	0.375	0	3	0	0	0	0	0	3	0	0	0	0.140625	2.51562	0	0	0	0	0	3	0	0	1	3	0	0	0	3	0	0	0	0	0	0	3
Odonata	Aeshnidae	22	2011-10-24	2011	B8.2.2	B8	3	Burgay	1	0	0	0	3	0	0	0	1	3	0	0	0	2	3	0	0	0	0	3	3	0	0	0	3	0	0	0	0	2	3	0	0	0	0	3	3	0	2	0	0
Oligochaeta	Oligochaeta	22	2011-10-24	2011	B8.2.2	B8	3	Burgay	1013	0	3	0	0	0	0	0	3	0	0	0	0	0	3	0	0	3	3	0	0	0	0	0	0	3	0	0	0	3	0	0	0	3	0	0	0	0	0	0	3
Gasteropoda	Physidae	22	2011-10-24	2011	B8.2.2	B8	3	Burgay	33	0	0	0	0	3	0	0	3	0	0	0	0	0	1	2	0	0	0	3	0	0	0	3	0	0	0	0	0	2	0	0	0	3	0	0	0	0	0	0	0
Ephemeroptera	Baetidae	23	2010-12-13	2010	B8.3.1	B8	3	Burgay	4422	0	2.92893	0	0.0685279	2.40355	0.269036	0	1	2.30711	0	0	1	0	3	0	0	1.54061	1.88325	0	0	0	0	0	0.426396	2.84264	0	0	2.15482	2.57614	0	0	0	3	0	0	0	1	0	0	3
Diptera	Chironomidae	23	2010-12-13	2010	B8.3.1	B8	3	Burgay	2	0	3	0	1	1	1	0	3	2	0	0	0	0	3	0	0	0	3	0	0	0	0	0	0	3	0	0	1	2	2	1	0	1	3	0	0	0	0	1	3
Coleoptera	Elmidae	23	2010-12-13	2010	B8.3.1	B8	3	Burgay	6	0	2.89941	0	0	1.37278	1.64497	0	1	2.69822	3	0	1	0	3	0.899408	1.2426	2.20118	2.6568	0.0177515	0	0	0	3	0	0.573964	0.988166	0	0	3	0	0	0	3	0	0	0	0	0	0	0
Trichoptera	Hydrobioscidae	23	2010-12-13	2010	B8.3.1	B8	3	Burgay	6	0	0	0	3	0	0.375	0	3	0	0	0	0	0	3	0	0	0	0.140625	2.51562	0	0	0	0	0	3	0	0	1	3	0	0	0	3	0	0	0	0	0	0	3
Coleoptera	Scirtidae	23	2010-12-13	2010	B8.3.1	B8	3	Burgay	2	0	3	0	0	2	2	0	1	3	0	0	1	1	3	0	0	3	0	0	0	0	0	2	3	0	0	0	0	3	0	0	0	0	0	0	3	0	0	0	0
Oligochaeta	Oligochaeta	23	2010-12-13	2010	B8.3.1	B8	3	Burgay	4	0	3	0	0	0	0	0	3	0	0	0	0	0	3	0	0	3	3	0	0	0	0	0	0	3	0	0	0	3	0	0	0	3	0	0	0	0	0	0	3
Diptera	Muscidae	23	2010-12-13	2010	B8.3.1	B8	3	Burgay	4	0	0	0	3	0	0	0	0	0	0	3	0	0	3	0	2	0	0	0	0	0	0	0	0	3	0	0	0	3	1	0	0	1	0	0	3	1	0	1	3
Thrombidiform	Mideopsidae	23	2010-12-13	2010	B8.3.1	B8	3	Burgay	2	0	0	0	3	0	0	3	3	0	0	1	0	0	0	3	3	1	0	0	0	0	0	3	0	0	0	0	1	3	0	0	0	0	0	0	0	3	3	0	0
Diptera	Psychodidae	23	2010-12-13	2010	B8.3.1	B8	3	Burgay	8	0	3	0	0	0	1	0	0	0	0	3	0	3	0	0	3	3	0	0	0	0	0	0	3	1	0	1	0	2	0	0	0	3	0	0	0	1	0	1	3
Diptera	Simuliidae	23	2010-12-13	2010	B8.3.1	B8	3	Burgay	32	3	0	0	0	1	0	0	3	1	0	1	0	0	3	0	0	0	3	0	0	0	0	0	0	3	0	0	0	2	0	3	0	3	1	0	1	0	1	0	3
Ephemeroptera	Baetidae	24	2011-11-22	2011	B8.3.2	B8	3	Burgay	2	0	2.92893	0	0.0685279	2.40355	0.269036	0	1	2.30711	0	0	1	0	3	0	0	1.54061	1.88325	0	0	0	0	0	0.426396	2.84264	0	0	2.15482	2.57614	0	0	0	3	0	0	0	1	0	0	3
Diptera	Chironomidae	24	2011-11-22	2011	B8.3.2	B8	3	Burgay	1	0	3	0	1	1	1	0	3	2	0	0	0	0	3	0	0	0	3	0	0	0	0	0	0	3	0	0	1	2	2	1	0	1	3	0	0	0	0	1	3
Turbellaria	Dugesiidae	24	2011-11-22	2011	B8.3.2	B8	3	Burgay	3	0	0	0	2	0	0	0	3	0	0	0	0	3	2	0	0	0	3	0	0	0	0	0	0	3	0	1	0	3	0	0	2	2	0	0	0	0	0	0	3
Oligochaeta	Oligochaeta	24	2011-11-22	2011	B8.3.2	B8	3	Burgay	50	0	3	0	0	0	0	0	3	0	0	0	0	0	3	0	0	3	3	0	0	0	0	0	0	3	0	0	0	3	0	0	0	3	0	0	0	0	0	0	3
Gasteropoda	Physidae	24	2011-11-22	2011	B8.3.2	B8	3	Burgay	45	0	0	0	0	3	0	0	3	0	0	0	0	0	1	2	0	0	0	3	0	0	0	3	0	0	0	0	0	2	0	0	0	3	0	0	0	0	0	0	0
Ephemeroptera	Baetidae	25	2011-01-20	2011	B8.4.1	B8	3	Burgay	1064	0	2.92893	0	0.0685279	2.40355	0.269036	0	1	2.30711	0	0	1	0	3	0	0	1.54061	1.88325	0	0	0	0	0	0.426396	2.84264	0	0	2.15482	2.57614	0	0	0	3	0	0	0	1	0	0	3
Diptera	Chironomidae	25	2011-01-20	2011	B8.4.1	B8	3	Burgay	5	0	3	0	1	1	1	0	3	2	0	0	0	0	3	0	0	0	3	0	0	0	0	0	0	3	0	0	1	2	2	1	0	1	3	0	0	0	0	1	3
Turbellaria	Dugesiidae	25	2011-01-20	2011	B8.4.1	B8	3	Burgay	2	0	0	0	2	0	0	0	3	0	0	0	0	3	2	0	0	0	3	0	0	0	0	0	0	3	0	1	0	3	0	0	2	2	0	0	0	0	0	0	3
Trichoptera	Helicopsychidae	25	2011-01-20	2011	B8.4.1	B8	3	Burgay	2	0	2	0	0	2	3	0	3	0	0	0	0	0	0	3	0	3	0	0	0	0	0	3	1	0	0	0	0	3	1	0	0	0	0	0	0	2	0	0	3
Coleoptera	Elmidae	25	2011-01-20	2011	B8.4.1	B8	3	Burgay	1	0	2.89941	0	0	1.37278	1.64497	0	1	2.69822	3	0	1	0	3	0.899408	1.2426	2.20118	2.6568	0.0177515	0	0	0	3	0	0.573964	0.988166	0	0	3	0	0	0	3	0	0	0	0	0	0	0
Trichoptera	Hydrobioscidae	25	2011-01-20	2011	B8.4.1	B8	3	Burgay	1	0	0	0	3	0	0.375	0	3	0	0	0	0	0	3	0	0	0	0.140625	2.51562	0	0	0	0	0	3	0	0	1	3	0	0	0	3	0	0	0	0	0	0	3
Gasteropoda	Physidae	25	2011-01-20	2011	B8.4.1	B8	3	Burgay	1	0	0	0	0	3	0	0	3	0	0	0	0	0	1	2	0	0	0	3	0	0	0	3	0	0	0	0	0	2	0	0	0	3	0	0	0	0	0	0	0
Diptera	Simuliidae	25	2011-01-20	2011	B8.4.1	B8	3	Burgay	16	3	0	0	0	1	0	0	3	1	0	1	0	0	3	0	0	0	3	0	0	0	0	0	0	3	0	0	0	2	0	3	0	3	1	0	1	0	1	0	3
Ephemeroptera	Baetidae	26	2011-12-15	2011	B8.4.2	B8	3	Burgay	55	0	2.92893	0	0.0685279	2.40355	0.269036	0	1	2.30711	0	0	1	0	3	0	0	1.54061	1.88325	0	0	0	0	0	0.426396	2.84264	0	0	2.15482	2.57614	0	0	0	3	0	0	0	1	0	0	3
Trichoptera	Hydrobioscidae	26	2011-12-15	2011	B8.4.2	B8	3	Burgay	1	0	0	0	3	0	0.375	0	3	0	0	0	0	0	3	0	0	0	0.140625	2.51562	0	0	0	0	0	3	0	0	1	3	0	0	0	3	0	0	0	0	0	0	3
Ephemeroptera	Leptohyphidae	26	2011-12-15	2011	B8.4.2	B8	3	Burgay	1	0	3	0	0	1.875	1	0	1	3	0	0	0.2	1.05	1.95	0	0	1.6	3	0	0	0	0	0	3	3	0	0	0.2	3	0.65	0	0	0	0	0	0	3	0	0	3
Diptera	Simuliidae	26	2011-12-15	2011	B8.4.2	B8	3	Burgay	1	3	0	0	0	1	0	0	3	1	0	1	0	0	3	0	0	0	3	0	0	0	0	0	0	3	0	0	0	2	0	3	0	3	1	0	1	0	1	0	3
Ephemeroptera	Baetidae	27	2011-03-04	2011	B8.5.1	B8	3	Burgay	214	0	2.92893	0	0.0685279	2.40355	0.269036	0	1	2.30711	0	0	1	0	3	0	0	1.54061	1.88325	0	0	0	0	0	0.426396	2.84264	0	0	2.15482	2.57614	0	0	0	3	0	0	0	1	0	0	3
Trichoptera	Calamoceratidae	27	2011-03-04	2011	B8.5.1	B8	3	Burgay	2	0	1	0	0	0	3	0	2	3	0	0	0	0	3	0	0	0	0	3	0	0	0	3	1	0	0	0	0	3	0	0	0	1	3	0	0	0	0	0	3
Diptera	Chironomidae	27	2011-03-04	2011	B8.5.1	B8	3	Burgay	1	0	3	0	1	1	1	0	3	2	0	0	0	0	3	0	0	0	3	0	0	0	0	0	0	3	0	0	1	2	2	1	0	1	3	0	0	0	0	1	3
Turbellaria	Dugesiidae	27	2011-03-04	2011	B8.5.1	B8	3	Burgay	1	0	0	0	2	0	0	0	3	0	0	0	0	3	2	0	0	0	3	0	0	0	0	0	0	3	0	1	0	3	0	0	2	2	0	0	0	0	0	0	3
Oligochaeta	Oligochaeta	27	2011-03-04	2011	B8.5.1	B8	3	Burgay	1	0	3	0	0	0	0	0	3	0	0	0	0	0	3	0	0	3	3	0	0	0	0	0	0	3	0	0	0	3	0	0	0	3	0	0	0	0	0	0	3
Diptera	Simuliidae	27	2011-03-04	2011	B8.5.1	B8	3	Burgay	35	3	0	0	0	1	0	0	3	1	0	1	0	0	3	0	0	0	3	0	0	0	0	0	0	3	0	0	0	2	0	3	0	3	1	0	1	0	1	0	3
Ephemeroptera	Baetidae	28	2012-01-11	2012	B8.5.2	B8	3	Burgay	11	0	2.92893	0	0.0685279	2.40355	0.269036	0	1	2.30711	0	0	1	0	3	0	0	1.54061	1.88325	0	0	0	0	0	0.426396	2.84264	0	0	2.15482	2.57614	0	0	0	3	0	0	0	1	0	0	3
Ephemeroptera	Baetidae	29	2011-03-24	2011	B8.6.1	B8	3	Burgay	252	0	2.92893	0	0.0685279	2.40355	0.269036	0	1	2.30711	0	0	1	0	3	0	0	1.54061	1.88325	0	0	0	0	0	0.426396	2.84264	0	0	2.15482	2.57614	0	0	0	3	0	0	0	1	0	0	3
Diptera	Chironomidae	29	2011-03-24	2011	B8.6.1	B8	3	Burgay	10	0	3	0	1	1	1	0	3	2	0	0	0	0	3	0	0	0	3	0	0	0	0	0	0	3	0	0	1	2	2	1	0	1	3	0	0	0	0	1	3
Turbellaria	Dugesiidae	29	2011-03-24	2011	B8.6.1	B8	3	Burgay	2	0	0	0	2	0	0	0	3	0	0	0	0	3	2	0	0	0	3	0	0	0	0	0	0	3	0	1	0	3	0	0	2	2	0	0	0	0	0	0	3
Coleoptera	Elmidae	29	2011-03-24	2011	B8.6.1	B8	3	Burgay	1	0	2.89941	0	0	1.37278	1.64497	0	1	2.69822	3	0	1	0	3	0.899408	1.2426	2.20118	2.6568	0.0177515	0	0	0	3	0	0.573964	0.988166	0	0	3	0	0	0	3	0	0	0	0	0	0	0
Trichoptera	Hydroptilidae	29	2011-03-24	2011	B8.6.1	B8	3	Burgay	3	0	3	1	0	2	0.5	0	3	1	0	0	0	3	3	0	0	2.25	0	0	0	0	0	3	1	0	0	0	0	3	0	2	0	3	0	0	0	0	0	0	3
Trichoptera	Leptoceridae	29	2011-03-24	2011	B8.6.1	B8	3	Burgay	1	0	1.88462	0	0.0307692	0.723077	1.65385	0	2.99231	0.807692	0	0	0	0	3	0	0	0.3	3	0	0	0	0	3	1	0	0	0	0	3	0	0	0	3	0	0	0	0	0	0	3
Oligochaeta	Oligochaeta	29	2011-03-24	2011	B8.6.1	B8	3	Burgay	3	0	3	0	0	0	0	0	3	0	0	0	0	0	3	0	0	3	3	0	0	0	0	0	0	3	0	0	0	3	0	0	0	3	0	0	0	0	0	0	3
Gasteropoda	Physidae	29	2011-03-24	2011	B8.6.1	B8	3	Burgay	1	0	0	0	0	3	0	0	3	0	0	0	0	0	1	2	0	0	0	3	0	0	0	3	0	0	0	0	0	2	0	0	0	3	0	0	0	0	0	0	0
Coleoptera	Psephenidae	29	2011-03-24	2011	B8.6.1	B8	3	Burgay	1	0	2	0	0	3	0	0	1	3	0	0	0	3	0	0	0	1	3	0	0	0	0	0	3	0	0	0	0	3	0	0	0	3	0	0	0	0	0	0	0
Diptera	Muscidae	29	2011-03-24	2011	B8.6.1	B8	3	Burgay	1	0	0	0	3	0	0	0	0	0	0	3	0	0	3	0	2	0	0	0	0	0	0	0	0	3	0	0	0	3	1	0	0	1	0	0	3	1	0	1	3
Diptera	Simuliidae	29	2011-03-24	2011	B8.6.1	B8	3	Burgay	14	3	0	0	0	1	0	0	3	1	0	1	0	0	3	0	0	0	3	0	0	0	0	0	0	3	0	0	0	2	0	3	0	3	1	0	1	0	1	0	3
Ephemeroptera	Baetidae	30	2012-02-22	2012	B8.6.2	B8	3	Burgay	26	0	2.92893	0	0.0685279	2.40355	0.269036	0	1	2.30711	0	0	1	0	3	0	0	1.54061	1.88325	0	0	0	0	0	0.426396	2.84264	0	0	2.15482	2.57614	0	0	0	3	0	0	0	1	0	0	3
Diptera	Muscidae	30	2012-02-22	2012	B8.6.2	B8	3	Burgay	2	0	0	0	3	0	0	0	0	0	0	3	0	0	3	0	2	0	0	0	0	0	0	0	0	3	0	0	0	3	1	0	0	1	0	0	3	1	0	1	3
Diptera	Tipulidae	30	2012-02-22	2012	B8.6.2	B8	3	Burgay	2	0	2.02913	0	1.45631	0.135922	0.951456	0	2	2	0	3	0	0	3	0	0	0	1.07767	0.485437	1.92233	0.31068	0	0	0	3	0	0	0	1	3	0	0	0	0	0	1	0	3	0	3
Ephemeroptera	Baetidae	31	2011-04-15	2011	B8.7.1	B8	3	Burgay	24	0	2.92893	0	0.0685279	2.40355	0.269036	0	1	2.30711	0	0	1	0	3	0	0	1.54061	1.88325	0	0	0	0	0	0.426396	2.84264	0	0	2.15482	2.57614	0	0	0	3	0	0	0	1	0	0	3
Diptera	Chironomidae	31	2011-04-15	2011	B8.7.1	B8	3	Burgay	3	0	3	0	1	1	1	0	3	2	0	0	0	0	3	0	0	0	3	0	0	0	0	0	0	3	0	0	1	2	2	1	0	1	3	0	0	0	0	1	3
Ephemeroptera	Leptohyphidae	31	2011-04-15	2011	B8.7.1	B8	3	Burgay	18	0	3	0	0	1.875	1	0	1	3	0	0	0.2	1.05	1.95	0	0	1.6	3	0	0	0	0	0	3	3	0	0	0.2	3	0.65	0	0	0	0	0	0	3	0	0	3
Diptera	Simuliidae	31	2011-04-15	2011	B8.7.1	B8	3	Burgay	60	3	0	0	0	1	0	0	3	1	0	1	0	0	3	0	0	0	3	0	0	0	0	0	0	3	0	0	0	2	0	3	0	3	1	0	1	0	1	0	3
Ephemeroptera	Baetidae	32	2012-03-26	2012	B8.7.2	B8	3	Burgay	16	0	2.92893	0	0.0685279	2.40355	0.269036	0	1	2.30711	0	0	1	0	3	0	0	1.54061	1.88325	0	0	0	0	0	0.426396	2.84264	0	0	2.15482	2.57614	0	0	0	3	0	0	0	1	0	0	3
Oligochaeta	Oligochaeta	32	2012-03-26	2012	B8.7.2	B8	3	Burgay	1	0	3	0	0	0	0	0	3	0	0	0	0	0	3	0	0	3	3	0	0	0	0	0	0	3	0	0	0	3	0	0	0	3	0	0	0	0	0	0	3
Diptera	Simuliidae	32	2012-03-26	2012	B8.7.2	B8	3	Burgay	2	3	0	0	0	1	0	0	3	1	0	1	0	0	3	0	0	0	3	0	0	0	0	0	0	3	0	0	0	2	0	3	0	3	1	0	1	0	1	0	3
Ephemeroptera	Baetidae	33	2010-10-18	2010	COL1.1.1	COL1	1	Collay	7	0	2.92893	0	0.0685279	2.40355	0.269036	0	1	2.30711	0	0	1	0	3	0	0	1.54061	1.88325	0	0	0	0	0	0.426396	2.84264	0	0	2.15482	2.57614	0	0	0	3	0	0	0	1	0	0	3
Trichoptera	Calamoceratidae	33	2010-10-18	2010	COL1.1.1	COL1	1	Collay	1	0	1	0	0	0	3	0	2	3	0	0	0	0	3	0	0	0	0	3	0	0	0	3	1	0	0	0	0	3	0	0	0	1	3	0	0	0	0	0	3
Diptera	Chironomidae	33	2010-10-18	2010	COL1.1.1	COL1	1	Collay	5	0	3	0	1	1	1	0	3	2	0	0	0	0	3	0	0	0	3	0	0	0	0	0	0	3	0	0	1	2	2	1	0	1	3	0	0	0	0	1	3
Turbellaria	Dugesiidae	33	2010-10-18	2010	COL1.1.1	COL1	1	Collay	8	0	0	0	2	0	0	0	3	0	0	0	0	3	2	0	0	0	3	0	0	0	0	0	0	3	0	1	0	3	0	0	2	2	0	0	0	0	0	0	3
Trichoptera	Helicopsychidae	33	2010-10-18	2010	COL1.1.1	COL1	1	Collay	22	0	2	0	0	2	3	0	3	0	0	0	0	0	0	3	0	3	0	0	0	0	0	3	1	0	0	0	0	3	1	0	0	0	0	0	0	2	0	0	3
Coleoptera	Elmidae	33	2010-10-18	2010	COL1.1.1	COL1	1	Collay	46	0	2.89941	0	0	1.37278	1.64497	0	1	2.69822	3	0	1	0	3	0.899408	1.2426	2.20118	2.6568	0.0177515	0	0	0	3	0	0.573964	0.988166	0	0	3	0	0	0	3	0	0	0	0	0	0	0
Hirudinea	Glossiphoniidae	33	2010-10-18	2010	COL1.1.1	COL1	1	Collay	2	0	0	0	1	0	0	0	3	0	0	0	0	3	1	0	0	0	3	0	0	0	0	0	0	3	0	0	0	2	0	1	0	0	1	0	0	0	0	2	3
Amphipoda	Hyalellidae	33	2010-10-18	2010	COL1.1.1	COL1	1	Collay	4	0	0	0	1	0	3	0	0	3	0	0	0	3	1	0	0	0	3	0	0	0	0	3	0	0	0	0	3	0	0	0	0	0	0	0	0	0	3	0	0
Trichoptera	Hydroptilidae	33	2010-10-18	2010	COL1.1.1	COL1	1	Collay	4	0	3	1	0	2	0.5	0	3	1	0	0	0	3	3	0	0	2.25	0	0	0	0	0	3	1	0	0	0	0	3	0	2	0	3	0	0	0	0	0	0	3
Trichoptera	Leptoceridae	33	2010-10-18	2010	COL1.1.1	COL1	1	Collay	5	0	1.88462	0	0.0307692	0.723077	1.65385	0	2.99231	0.807692	0	0	0	0	3	0	0	0.3	3	0	0	0	0	3	1	0	0	0	0	3	0	0	0	3	0	0	0	0	0	0	3
Ephemeroptera	Leptohyphidae	33	2010-10-18	2010	COL1.1.1	COL1	1	Collay	2	0	3	0	0	1.875	1	0	1	3	0	0	0.2	1.05	1.95	0	0	1.6	3	0	0	0	0	0	3	3	0	0	0.2	3	0.65	0	0	0	0	0	0	3	0	0	3
Diptera	Simuliidae	33	2010-10-18	2010	COL1.1.1	COL1	1	Collay	2	3	0	0	0	1	0	0	3	1	0	1	0	0	3	0	0	0	3	0	0	0	0	0	0	3	0	0	0	2	0	3	0	3	1	0	1	0	1	0	3
Diptera	Blephariceridae	34	2011-10-07	2011	COL1.1.2	COL1	1	Collay	9	0	0	0	0	3	0	0	1	3	0	0	0	3	1	0	0	0	3	1	0	0	0	0	0	3	0	0	0	2	0	2	0	3	0	0	0	0	0	0	0
Trichoptera	Calamoceratidae	34	2011-10-07	2011	COL1.1.2	COL1	1	Collay	3	0	1	0	0	0	3	0	2	3	0	0	0	0	3	0	0	0	0	3	0	0	0	3	1	0	0	0	0	3	0	0	0	1	3	0	0	0	0	0	3
Turbellaria	Dugesiidae	34	2011-10-07	2011	COL1.1.2	COL1	1	Collay	1	0	0	0	2	0	0	0	3	0	0	0	0	3	2	0	0	0	3	0	0	0	0	0	0	3	0	1	0	3	0	0	2	2	0	0	0	0	0	0	3
Amphipoda	Hyalellidae	34	2011-10-07	2011	COL1.1.2	COL1	1	Collay	2	0	0	0	1	0	3	0	0	3	0	0	0	3	1	0	0	0	3	0	0	0	0	3	0	0	0	0	3	0	0	0	0	0	0	0	0	0	3	0	0
Trichoptera	Hydrobioscidae	34	2011-10-07	2011	COL1.1.2	COL1	1	Collay	1	0	0	0	3	0	0.375	0	3	0	0	0	0	0	3	0	0	0	0.140625	2.51562	0	0	0	0	0	3	0	0	1	3	0	0	0	3	0	0	0	0	0	0	3
Plecoptera	Perlidae	34	2011-10-07	2011	COL1.1.2	COL1	1	Collay	3	0	1	0	3	0	1	0	0	3	0	0	1	2	0	0	0	0	2	3	1	0	0	3	3	0	0	0	1	3	0	0	0	0	2	0	0	3	0	0	0
Ephemeroptera	Leptohyphidae	34	2011-10-07	2011	COL1.1.2	COL1	1	Collay	1	0	3	0	0	1.875	1	0	1	3	0	0	0.2	1.05	1.95	0	0	1.6	3	0	0	0	0	0	3	3	0	0	0.2	3	0.65	0	0	0	0	0	0	3	0	0	3
Coleoptera	Scirtidae	34	2011-10-07	2011	COL1.1.2	COL1	1	Collay	1	0	3	0	0	2	2	0	1	3	0	0	1	1	3	0	0	3	0	0	0	0	0	2	3	0	0	0	0	3	0	0	0	0	0	0	3	0	0	0	0
Oligochaeta	Oligochaeta	34	2011-10-07	2011	COL1.1.2	COL1	1	Collay	1	0	3	0	0	0	0	0	3	0	0	0	0	0	3	0	0	3	3	0	0	0	0	0	0	3	0	0	0	3	0	0	0	3	0	0	0	0	0	0	3
Diptera	Simuliidae	34	2011-10-07	2011	COL1.1.2	COL1	1	Collay	1	3	0	0	0	1	0	0	3	1	0	1	0	0	3	0	0	0	3	0	0	0	0	0	0	3	0	0	0	2	0	3	0	3	1	0	1	0	1	0	3
Diptera	Tipulidae	34	2011-10-07	2011	COL1.1.2	COL1	1	Collay	1	0	2.02913	0	1.45631	0.135922	0.951456	0	2	2	0	3	0	0	3	0	0	0	1.07767	0.485437	1.92233	0.31068	0	0	0	3	0	0	0	1	3	0	0	0	0	0	1	0	3	0	3
Coleoptera	Dytiscidae	35	2010-10-18	2010	COL1.2.1	COL1	1	Collay	3	0	0	1	3	0	1	0	1	0	0	3	0	1	0.555556	2.66667	0	0.222222	3	0.333333	0	0	0	3	0	0.666667	1	0	2.33333	2.33333	0	0	0	2.33333	0	0.666667	0	0	0	0	0
Coleoptera	Gyrinidae	35	2010-10-18	2010	COL1.2.1	COL1	1	Collay	1	0	0	0	3	0	0	0	1	3	0	3	0	1	0	3	0	0	3	1	0	0	0	3	0	0	1	3	2	2	0	0	0	3	0	0	0	0	0	0	0
Ephemeroptera	Baetidae	35	2010-10-18	2010	COL1.2.1	COL1	1	Collay	7	0	2.92893	0	0.0685279	2.40355	0.269036	0	1	2.30711	0	0	1	0	3	0	0	1.54061	1.88325	0	0	0	0	0	0.426396	2.84264	0	0	2.15482	2.57614	0	0	0	3	0	0	0	1	0	0	3
Trichoptera	Calamoceratidae	35	2010-10-18	2010	COL1.2.1	COL1	1	Collay	3	0	1	0	0	0	3	0	2	3	0	0	0	0	3	0	0	0	0	3	0	0	0	3	1	0	0	0	0	3	0	0	0	1	3	0	0	0	0	0	3
Diptera	Chironomidae	35	2010-10-18	2010	COL1.2.1	COL1	1	Collay	10	0	3	0	1	1	1	0	3	2	0	0	0	0	3	0	0	0	3	0	0	0	0	0	0	3	0	0	1	2	2	1	0	1	3	0	0	0	0	1	3
Trichoptera	Helicopsychidae	35	2010-10-18	2010	COL1.2.1	COL1	1	Collay	45	0	2	0	0	2	3	0	3	0	0	0	0	0	0	3	0	3	0	0	0	0	0	3	1	0	0	0	0	3	1	0	0	0	0	0	0	2	0	0	3
Coleoptera	Elmidae	35	2010-10-18	2010	COL1.2.1	COL1	1	Collay	7	0	2.89941	0	0	1.37278	1.64497	0	1	2.69822	3	0	1	0	3	0.899408	1.2426	2.20118	2.6568	0.0177515	0	0	0	3	0	0.573964	0.988166	0	0	3	0	0	0	3	0	0	0	0	0	0	0
Coleoptera	Hydraenidae	35	2010-10-18	2010	COL1.2.1	COL1	1	Collay	1	0	0	0	3	0	0	0	0	0	2	3	0	1	0	3	0	0	3	0	0	0	0	3	0	0	1	0	0	3	0	0	0	0	0	0	3	0	0	0	0
Trichoptera	Leptoceridae	35	2010-10-18	2010	COL1.2.1	COL1	1	Collay	5	0	1.88462	0	0.0307692	0.723077	1.65385	0	2.99231	0.807692	0	0	0	0	3	0	0	0.3	3	0	0	0	0	3	1	0	0	0	0	3	0	0	0	3	0	0	0	0	0	0	3
Ephemeroptera	Leptophlebiidae	35	2010-10-18	2010	COL1.2.1	COL1	1	Collay	1	0.745902	2.86066	0	0	1.85246	0.540984	0	1	3	0	0	0.991803	1.97541	1.18033	0	0	0.180328	2.63934	0.729508	0	0	0	0	3	1	0	0	1	3	0	0	0	0	0	0	0	3	1	0	3
Ephemeroptera	Leptohyphidae	35	2010-10-18	2010	COL1.2.1	COL1	1	Collay	1	0	3	0	0	1.875	1	0	1	3	0	0	0.2	1.05	1.95	0	0	1.6	3	0	0	0	0	0	3	3	0	0	0.2	3	0.65	0	0	0	0	0	0	3	0	0	3
Gasteropoda	Physidae	35	2010-10-18	2010	COL1.2.1	COL1	1	Collay	3	0	0	0	0	3	0	0	3	0	0	0	0	0	1	2	0	0	0	3	0	0	0	3	0	0	0	0	0	2	0	0	0	3	0	0	0	0	0	0	0
Diptera	Simuliidae	35	2010-10-18	2010	COL1.2.1	COL1	1	Collay	13	3	0	0	0	1	0	0	3	1	0	1	0	0	3	0	0	0	3	0	0	0	0	0	0	3	0	0	0	2	0	3	0	3	1	0	1	0	1	0	3
Diptera	Tipulidae	35	2010-10-18	2010	COL1.2.1	COL1	1	Collay	1	0	2.02913	0	1.45631	0.135922	0.951456	0	2	2	0	3	0	0	3	0	0	0	1.07767	0.485437	1.92233	0.31068	0	0	0	3	0	0	0	1	3	0	0	0	0	0	1	0	3	0	3
Coleoptera	Dytiscidae	36	2011-10-28	2011	COL1.2.2	COL1	1	Collay	1	0	0	1	3	0	1	0	1	0	0	3	0	1	0.555556	2.66667	0	0.222222	3	0.333333	0	0	0	3	0	0.666667	1	0	2.33333	2.33333	0	0	0	2.33333	0	0.666667	0	0	0	0	0
Coleoptera	Gyrinidae	36	2011-10-28	2011	COL1.2.2	COL1	1	Collay	1	0	0	0	3	0	0	0	1	3	0	3	0	1	0	3	0	0	3	1	0	0	0	3	0	0	1	3	2	2	0	0	0	3	0	0	0	0	0	0	0
Ephemeroptera	Baetidae	36	2011-10-28	2011	COL1.2.2	COL1	1	Collay	4	0	2.92893	0	0.0685279	2.40355	0.269036	0	1	2.30711	0	0	1	0	3	0	0	1.54061	1.88325	0	0	0	0	0	0.426396	2.84264	0	0	2.15482	2.57614	0	0	0	3	0	0	0	1	0	0	3
Diptera	Chironomidae	36	2011-10-28	2011	COL1.2.2	COL1	1	Collay	6	0	3	0	1	1	1	0	3	2	0	0	0	0	3	0	0	0	3	0	0	0	0	0	0	3	0	0	1	2	2	1	0	1	3	0	0	0	0	1	3
Turbellaria	Dugesiidae	36	2011-10-28	2011	COL1.2.2	COL1	1	Collay	4	0	0	0	2	0	0	0	3	0	0	0	0	3	2	0	0	0	3	0	0	0	0	0	0	3	0	1	0	3	0	0	2	2	0	0	0	0	0	0	3
Trichoptera	Helicopsychidae	36	2011-10-28	2011	COL1.2.2	COL1	1	Collay	9	0	2	0	0	2	3	0	3	0	0	0	0	0	0	3	0	3	0	0	0	0	0	3	1	0	0	0	0	3	1	0	0	0	0	0	0	2	0	0	3
Amphipoda	Hyalellidae	36	2011-10-28	2011	COL1.2.2	COL1	1	Collay	71	0	0	0	1	0	3	0	0	3	0	0	0	3	1	0	0	0	3	0	0	0	0	3	0	0	0	0	3	0	0	0	0	0	0	0	0	0	3	0	0
Trichoptera	Hydrobioscidae	36	2011-10-28	2011	COL1.2.2	COL1	1	Collay	1	0	0	0	3	0	0.375	0	3	0	0	0	0	0	3	0	0	0	0.140625	2.51562	0	0	0	0	0	3	0	0	1	3	0	0	0	3	0	0	0	0	0	0	3
Ephemeroptera	Leptophlebiidae	36	2011-10-28	2011	COL1.2.2	COL1	1	Collay	7	0.745902	2.86066	0	0	1.85246	0.540984	0	1	3	0	0	0.991803	1.97541	1.18033	0	0	0.180328	2.63934	0.729508	0	0	0	0	3	1	0	0	1	3	0	0	0	0	0	0	0	3	1	0	3
Diptera	Tabanidae	36	2011-10-28	2011	COL1.2.2	COL1	1	Collay	1	0	0	0	3	0	0	0	0	0	0	3	1	0	3	0	0	0	3	1	0	0	0	0	0	3	0	1	0	1	3	0	0	3	0	0	2	0	0	0	1
Diptera	Tipulidae	36	2011-10-28	2011	COL1.2.2	COL1	1	Collay	1	0	2.02913	0	1.45631	0.135922	0.951456	0	2	2	0	3	0	0	3	0	0	0	1.07767	0.485437	1.92233	0.31068	0	0	0	3	0	0	0	1	3	0	0	0	0	0	1	0	3	0	3
Coleoptera	Dytiscidae	37	2010-12-11	2010	COL1.3.1	COL1	1	Collay	2	0	0	1	3	0	1	0	1	0	0	3	0	1	0.555556	2.66667	0	0.222222	3	0.333333	0	0	0	3	0	0.666667	1	0	2.33333	2.33333	0	0	0	2.33333	0	0.666667	0	0	0	0	0
Ephemeroptera	Baetidae	37	2010-12-11	2010	COL1.3.1	COL1	1	Collay	6	0	2.92893	0	0.0685279	2.40355	0.269036	0	1	2.30711	0	0	1	0	3	0	0	1.54061	1.88325	0	0	0	0	0	0.426396	2.84264	0	0	2.15482	2.57614	0	0	0	3	0	0	0	1	0	0	3
Trichoptera	Calamoceratidae	37	2010-12-11	2010	COL1.3.1	COL1	1	Collay	5	0	1	0	0	0	3	0	2	3	0	0	0	0	3	0	0	0	0	3	0	0	0	3	1	0	0	0	0	3	0	0	0	1	3	0	0	0	0	0	3
Diptera	Chironomidae	37	2010-12-11	2010	COL1.3.1	COL1	1	Collay	4	0	3	0	1	1	1	0	3	2	0	0	0	0	3	0	0	0	3	0	0	0	0	0	0	3	0	0	1	2	2	1	0	1	3	0	0	0	0	1	3
Turbellaria	Dugesiidae	37	2010-12-11	2010	COL1.3.1	COL1	1	Collay	10	0	0	0	2	0	0	0	3	0	0	0	0	3	2	0	0	0	3	0	0	0	0	0	0	3	0	1	0	3	0	0	2	2	0	0	0	0	0	0	3
Trichoptera	Helicopsychidae	37	2010-12-11	2010	COL1.3.1	COL1	1	Collay	33	0	2	0	0	2	3	0	3	0	0	0	0	0	0	3	0	3	0	0	0	0	0	3	1	0	0	0	0	3	1	0	0	0	0	0	0	2	0	0	3
Coleoptera	Elmidae	37	2010-12-11	2010	COL1.3.1	COL1	1	Collay	14	0	2.89941	0	0	1.37278	1.64497	0	1	2.69822	3	0	1	0	3	0.899408	1.2426	2.20118	2.6568	0.0177515	0	0	0	3	0	0.573964	0.988166	0	0	3	0	0	0	3	0	0	0	0	0	0	0
Amphipoda	Hyalellidae	37	2010-12-11	2010	COL1.3.1	COL1	1	Collay	24	0	0	0	1	0	3	0	0	3	0	0	0	3	1	0	0	0	3	0	0	0	0	3	0	0	0	0	3	0	0	0	0	0	0	0	0	0	3	0	0
Trichoptera	Hydrobioscidae	37	2010-12-11	2010	COL1.3.1	COL1	1	Collay	7	0	0	0	3	0	0.375	0	3	0	0	0	0	0	3	0	0	0	0.140625	2.51562	0	0	0	0	0	3	0	0	1	3	0	0	0	3	0	0	0	0	0	0	3
Trichoptera	Leptoceridae	37	2010-12-11	2010	COL1.3.1	COL1	1	Collay	8	0	1.88462	0	0.0307692	0.723077	1.65385	0	2.99231	0.807692	0	0	0	0	3	0	0	0.3	3	0	0	0	0	3	1	0	0	0	0	3	0	0	0	3	0	0	0	0	0	0	3
Ephemeroptera	Leptophlebiidae	37	2010-12-11	2010	COL1.3.1	COL1	1	Collay	4	0.745902	2.86066	0	0	1.85246	0.540984	0	1	3	0	0	0.991803	1.97541	1.18033	0	0	0.180328	2.63934	0.729508	0	0	0	0	3	1	0	0	1	3	0	0	0	0	0	0	0	3	1	0	3
Diptera	Simuliidae	37	2010-12-11	2010	COL1.3.1	COL1	1	Collay	15	3	0	0	0	1	0	0	3	1	0	1	0	0	3	0	0	0	3	0	0	0	0	0	0	3	0	0	0	2	0	3	0	3	1	0	1	0	1	0	3
Coleoptera	Dytiscidae	38	2011-11-28	2011	COL1.3.2	COL1	1	Collay	2	0	0	1	3	0	1	0	1	0	0	3	0	1	0.555556	2.66667	0	0.222222	3	0.333333	0	0	0	3	0	0.666667	1	0	2.33333	2.33333	0	0	0	2.33333	0	0.666667	0	0	0	0	0
Coleoptera	Gyrinidae	38	2011-11-28	2011	COL1.3.2	COL1	1	Collay	1	0	0	0	3	0	0	0	1	3	0	3	0	1	0	3	0	0	3	1	0	0	0	3	0	0	1	3	2	2	0	0	0	3	0	0	0	0	0	0	0
Ephemeroptera	Baetidae	38	2011-11-28	2011	COL1.3.2	COL1	1	Collay	4	0	2.92893	0	0.0685279	2.40355	0.269036	0	1	2.30711	0	0	1	0	3	0	0	1.54061	1.88325	0	0	0	0	0	0.426396	2.84264	0	0	2.15482	2.57614	0	0	0	3	0	0	0	1	0	0	3
Trichoptera	Calamoceratidae	38	2011-11-28	2011	COL1.3.2	COL1	1	Collay	9	0	1	0	0	0	3	0	2	3	0	0	0	0	3	0	0	0	0	3	0	0	0	3	1	0	0	0	0	3	0	0	0	1	3	0	0	0	0	0	3
Diptera	Chironomidae	38	2011-11-28	2011	COL1.3.2	COL1	1	Collay	1	0	3	0	1	1	1	0	3	2	0	0	0	0	3	0	0	0	3	0	0	0	0	0	0	3	0	0	1	2	2	1	0	1	3	0	0	0	0	1	3
Turbellaria	Dugesiidae	38	2011-11-28	2011	COL1.3.2	COL1	1	Collay	15	0	0	0	2	0	0	0	3	0	0	0	0	3	2	0	0	0	3	0	0	0	0	0	0	3	0	1	0	3	0	0	2	2	0	0	0	0	0	0	3
Trichoptera	Helicopsychidae	38	2011-11-28	2011	COL1.3.2	COL1	1	Collay	29	0	2	0	0	2	3	0	3	0	0	0	0	0	0	3	0	3	0	0	0	0	0	3	1	0	0	0	0	3	1	0	0	0	0	0	0	2	0	0	3
Coleoptera	Elmidae	38	2011-11-28	2011	COL1.3.2	COL1	1	Collay	16	0	2.89941	0	0	1.37278	1.64497	0	1	2.69822	3	0	1	0	3	0.899408	1.2426	2.20118	2.6568	0.0177515	0	0	0	3	0	0.573964	0.988166	0	0	3	0	0	0	3	0	0	0	0	0	0	0
Hirudinea	Glossiphoniidae	38	2011-11-28	2011	COL1.3.2	COL1	1	Collay	2	0	0	0	1	0	0	0	3	0	0	0	0	3	1	0	0	0	3	0	0	0	0	0	0	3	0	0	0	2	0	1	0	0	1	0	0	0	0	2	3
Amphipoda	Hyalellidae	38	2011-11-28	2011	COL1.3.2	COL1	1	Collay	37	0	0	0	1	0	3	0	0	3	0	0	0	3	1	0	0	0	3	0	0	0	0	3	0	0	0	0	3	0	0	0	0	0	0	0	0	0	3	0	0
Trichoptera	Hydrobioscidae	38	2011-11-28	2011	COL1.3.2	COL1	1	Collay	3	0	0	0	3	0	0.375	0	3	0	0	0	0	0	3	0	0	0	0.140625	2.51562	0	0	0	0	0	3	0	0	1	3	0	0	0	3	0	0	0	0	0	0	3
Ephemeroptera	Leptophlebiidae	38	2011-11-28	2011	COL1.3.2	COL1	1	Collay	7	0.745902	2.86066	0	0	1.85246	0.540984	0	1	3	0	0	0.991803	1.97541	1.18033	0	0	0.180328	2.63934	0.729508	0	0	0	0	3	1	0	0	1	3	0	0	0	0	0	0	0	3	1	0	3
Trichoptera	Leptoceridae	38	2011-11-28	2011	COL1.3.2	COL1	1	Collay	19	0	1.88462	0	0.0307692	0.723077	1.65385	0	2.99231	0.807692	0	0	0	0	3	0	0	0.3	3	0	0	0	0	3	1	0	0	0	0	3	0	0	0	3	0	0	0	0	0	0	3
Coleoptera	Scirtidae	38	2011-11-28	2011	COL1.3.2	COL1	1	Collay	2	0	3	0	0	2	2	0	1	3	0	0	1	1	3	0	0	3	0	0	0	0	0	2	3	0	0	0	0	3	0	0	0	0	0	0	3	0	0	0	0
Diptera	Simuliidae	38	2011-11-28	2011	COL1.3.2	COL1	1	Collay	3	3	0	0	0	1	0	0	3	1	0	1	0	0	3	0	0	0	3	0	0	0	0	0	0	3	0	0	0	2	0	3	0	3	1	0	1	0	1	0	3
Ephemeroptera	Baetidae	39	2011-01-11	2011	COL1.4.1	COL1	1	Collay	1	0	2.92893	0	0.0685279	2.40355	0.269036	0	1	2.30711	0	0	1	0	3	0	0	1.54061	1.88325	0	0	0	0	0	0.426396	2.84264	0	0	2.15482	2.57614	0	0	0	3	0	0	0	1	0	0	3
Trichoptera	Calamoceratidae	39	2011-01-11	2011	COL1.4.1	COL1	1	Collay	14	0	1	0	0	0	3	0	2	3	0	0	0	0	3	0	0	0	0	3	0	0	0	3	1	0	0	0	0	3	0	0	0	1	3	0	0	0	0	0	3
Diptera	Chironomidae	39	2011-01-11	2011	COL1.4.1	COL1	1	Collay	9	0	3	0	1	1	1	0	3	2	0	0	0	0	3	0	0	0	3	0	0	0	0	0	0	3	0	0	1	2	2	1	0	1	3	0	0	0	0	1	3
Trichoptera	Helicopsychidae	39	2011-01-11	2011	COL1.4.1	COL1	1	Collay	9	0	2	0	0	2	3	0	3	0	0	0	0	0	0	3	0	3	0	0	0	0	0	3	1	0	0	0	0	3	1	0	0	0	0	0	0	2	0	0	3
Coleoptera	Elmidae	39	2011-01-11	2011	COL1.4.1	COL1	1	Collay	12	0	2.89941	0	0	1.37278	1.64497	0	1	2.69822	3	0	1	0	3	0.899408	1.2426	2.20118	2.6568	0.0177515	0	0	0	3	0	0.573964	0.988166	0	0	3	0	0	0	3	0	0	0	0	0	0	0
Amphipoda	Hyalellidae	39	2011-01-11	2011	COL1.4.1	COL1	1	Collay	18	0	0	0	1	0	3	0	0	3	0	0	0	3	1	0	0	0	3	0	0	0	0	3	0	0	0	0	3	0	0	0	0	0	0	0	0	0	3	0	0
Plecoptera	Perlidae	39	2011-01-11	2011	COL1.4.1	COL1	1	Collay	1	0	1	0	3	0	1	0	0	3	0	0	1	2	0	0	0	0	2	3	1	0	0	3	3	0	0	0	1	3	0	0	0	0	2	0	0	3	0	0	0
Trichoptera	Leptoceridae	39	2011-01-11	2011	COL1.4.1	COL1	1	Collay	1	0	1.88462	0	0.0307692	0.723077	1.65385	0	2.99231	0.807692	0	0	0	0	3	0	0	0.3	3	0	0	0	0	3	1	0	0	0	0	3	0	0	0	3	0	0	0	0	0	0	3
Oligochaeta	Oligochaeta	39	2011-01-11	2011	COL1.4.1	COL1	1	Collay	13	0	3	0	0	0	0	0	3	0	0	0	0	0	3	0	0	3	3	0	0	0	0	0	0	3	0	0	0	3	0	0	0	3	0	0	0	0	0	0	3
Ephemeroptera	Baetidae	40	2011-12-12	2011	COL1.4.2	COL1	1	Collay	8	0	2.92893	0	0.0685279	2.40355	0.269036	0	1	2.30711	0	0	1	0	3	0	0	1.54061	1.88325	0	0	0	0	0	0.426396	2.84264	0	0	2.15482	2.57614	0	0	0	3	0	0	0	1	0	0	3
Diptera	Blephariceridae	40	2011-12-12	2011	COL1.4.2	COL1	1	Collay	1	0	0	0	0	3	0	0	1	3	0	0	0	3	1	0	0	0	3	1	0	0	0	0	0	3	0	0	0	2	0	2	0	3	0	0	0	0	0	0	0
Diptera	Chironomidae	40	2011-12-12	2011	COL1.4.2	COL1	1	Collay	31	0	3	0	1	1	1	0	3	2	0	0	0	0	3	0	0	0	3	0	0	0	0	0	0	3	0	0	1	2	2	1	0	1	3	0	0	0	0	1	3
Trichoptera	Helicopsychidae	40	2011-12-12	2011	COL1.4.2	COL1	1	Collay	1	0	2	0	0	2	3	0	3	0	0	0	0	0	0	3	0	3	0	0	0	0	0	3	1	0	0	0	0	3	1	0	0	0	0	0	0	2	0	0	3
Hirudinea	Glossiphoniidae	40	2011-12-12	2011	COL1.4.2	COL1	1	Collay	4	0	0	0	1	0	0	0	3	0	0	0	0	3	1	0	0	0	3	0	0	0	0	0	0	3	0	0	0	2	0	1	0	0	1	0	0	0	0	2	3
Amphipoda	Hyalellidae	40	2011-12-12	2011	COL1.4.2	COL1	1	Collay	3	0	0	0	1	0	3	0	0	3	0	0	0	3	1	0	0	0	3	0	0	0	0	3	0	0	0	0	3	0	0	0	0	0	0	0	0	0	3	0	0
Ephemeroptera	Leptohyphidae	40	2011-12-12	2011	COL1.4.2	COL1	1	Collay	6	0	3	0	0	1.875	1	0	1	3	0	0	0.2	1.05	1.95	0	0	1.6	3	0	0	0	0	0	3	3	0	0	0.2	3	0.65	0	0	0	0	0	0	3	0	0	3
Coleoptera	Ptilodactylidae	40	2011-12-12	2011	COL1.4.2	COL1	1	Collay	1	0	0	0	0	3	3	0	0	3	0	0	1	0	3	0	0	2	2	3	0	0	0	0	1	3	0	0	0	3	3	0	0	3	0	0	0	0	0	0	0
Diptera	Simuliidae	40	2011-12-12	2011	COL1.4.2	COL1	1	Collay	1	3	0	0	0	1	0	0	3	1	0	1	0	0	3	0	0	0	3	0	0	0	0	0	0	3	0	0	0	2	0	3	0	3	1	0	1	0	1	0	3
Coleoptera	Dytiscidae	41	2011-02-10	2011	COL1.5.1	COL1	1	Collay	1	0	0	1	3	0	1	0	1	0	0	3	0	1	0.555556	2.66667	0	0.222222	3	0.333333	0	0	0	3	0	0.666667	1	0	2.33333	2.33333	0	0	0	2.33333	0	0.666667	0	0	0	0	0
Coleoptera	Hydraenidae	41	2011-02-10	2011	COL1.5.1	COL1	1	Collay	2	0	0	0	3	0	0	0	0	0	2	3	0	1	0	3	0	0	3	0	0	0	0	3	0	0	1	0	0	3	0	0	0	0	0	0	3	0	0	0	0
Trichoptera	Calamoceratidae	41	2011-02-10	2011	COL1.5.1	COL1	1	Collay	1	0	1	0	0	0	3	0	2	3	0	0	0	0	3	0	0	0	0	3	0	0	0	3	1	0	0	0	0	3	0	0	0	1	3	0	0	0	0	0	3
Diptera	Chironomidae	41	2011-02-10	2011	COL1.5.1	COL1	1	Collay	16	0	3	0	1	1	1	0	3	2	0	0	0	0	3	0	0	0	3	0	0	0	0	0	0	3	0	0	1	2	2	1	0	1	3	0	0	0	0	1	3
Turbellaria	Dugesiidae	41	2011-02-10	2011	COL1.5.1	COL1	1	Collay	2	0	0	0	2	0	0	0	3	0	0	0	0	3	2	0	0	0	3	0	0	0	0	0	0	3	0	1	0	3	0	0	2	2	0	0	0	0	0	0	3
Trichoptera	Helicopsychidae	41	2011-02-10	2011	COL1.5.1	COL1	1	Collay	1	0	2	0	0	2	3	0	3	0	0	0	0	0	0	3	0	3	0	0	0	0	0	3	1	0	0	0	0	3	1	0	0	0	0	0	0	2	0	0	3
Coleoptera	Elmidae	41	2011-02-10	2011	COL1.5.1	COL1	1	Collay	7	0	2.89941	0	0	1.37278	1.64497	0	1	2.69822	3	0	1	0	3	0.899408	1.2426	2.20118	2.6568	0.0177515	0	0	0	3	0	0.573964	0.988166	0	0	3	0	0	0	3	0	0	0	0	0	0	0
Amphipoda	Hyalellidae	41	2011-02-10	2011	COL1.5.1	COL1	1	Collay	21	0	0	0	1	0	3	0	0	3	0	0	0	3	1	0	0	0	3	0	0	0	0	3	0	0	0	0	3	0	0	0	0	0	0	0	0	0	3	0	0
Ephemeroptera	Leptophlebiidae	41	2011-02-10	2011	COL1.5.1	COL1	1	Collay	1	0.745902	2.86066	0	0	1.85246	0.540984	0	1	3	0	0	0.991803	1.97541	1.18033	0	0	0.180328	2.63934	0.729508	0	0	0	0	3	1	0	0	1	3	0	0	0	0	0	0	0	3	1	0	3
Trichoptera	Leptoceridae	41	2011-02-10	2011	COL1.5.1	COL1	1	Collay	6	0	1.88462	0	0.0307692	0.723077	1.65385	0	2.99231	0.807692	0	0	0	0	3	0	0	0.3	3	0	0	0	0	3	1	0	0	0	0	3	0	0	0	3	0	0	0	0	0	0	3
Coleoptera	Scirtidae	41	2011-02-10	2011	COL1.5.1	COL1	1	Collay	1	0	3	0	0	2	2	0	1	3	0	0	1	1	3	0	0	3	0	0	0	0	0	2	3	0	0	0	0	3	0	0	0	0	0	0	3	0	0	0	0
Oligochaeta	Oligochaeta	41	2011-02-10	2011	COL1.5.1	COL1	1	Collay	6	0	3	0	0	0	0	0	3	0	0	0	0	0	3	0	0	3	3	0	0	0	0	0	0	3	0	0	0	3	0	0	0	3	0	0	0	0	0	0	3
Coleoptera	Gyrinidae	42	2012-01-12	2012	COL1.5.2	COL1	1	Collay	1	0	0	0	3	0	0	0	1	3	0	3	0	1	0	3	0	0	3	1	0	0	0	3	0	0	1	3	2	2	0	0	0	3	0	0	0	0	0	0	0
Ephemeroptera	Baetidae	42	2012-01-12	2012	COL1.5.2	COL1	1	Collay	6	0	2.92893	0	0.0685279	2.40355	0.269036	0	1	2.30711	0	0	1	0	3	0	0	1.54061	1.88325	0	0	0	0	0	0.426396	2.84264	0	0	2.15482	2.57614	0	0	0	3	0	0	0	1	0	0	3
Trichoptera	Calamoceratidae	42	2012-01-12	2012	COL1.5.2	COL1	1	Collay	8	0	1	0	0	0	3	0	2	3	0	0	0	0	3	0	0	0	0	3	0	0	0	3	1	0	0	0	0	3	0	0	0	1	3	0	0	0	0	0	3
Turbellaria	Dugesiidae	42	2012-01-12	2012	COL1.5.2	COL1	1	Collay	5	0	0	0	2	0	0	0	3	0	0	0	0	3	2	0	0	0	3	0	0	0	0	0	0	3	0	1	0	3	0	0	2	2	0	0	0	0	0	0	3
Trichoptera	Helicopsychidae	42	2012-01-12	2012	COL1.5.2	COL1	1	Collay	9	0	2	0	0	2	3	0	3	0	0	0	0	0	0	3	0	3	0	0	0	0	0	3	1	0	0	0	0	3	1	0	0	0	0	0	0	2	0	0	3
Coleoptera	Elmidae	42	2012-01-12	2012	COL1.5.2	COL1	1	Collay	13	0	2.89941	0	0	1.37278	1.64497	0	1	2.69822	3	0	1	0	3	0.899408	1.2426	2.20118	2.6568	0.0177515	0	0	0	3	0	0.573964	0.988166	0	0	3	0	0	0	3	0	0	0	0	0	0	0
Hirudinea	Glossiphoniidae	42	2012-01-12	2012	COL1.5.2	COL1	1	Collay	1	0	0	0	1	0	0	0	3	0	0	0	0	3	1	0	0	0	3	0	0	0	0	0	0	3	0	0	0	2	0	1	0	0	1	0	0	0	0	2	3
Amphipoda	Hyalellidae	42	2012-01-12	2012	COL1.5.2	COL1	1	Collay	29	0	0	0	1	0	3	0	0	3	0	0	0	3	1	0	0	0	3	0	0	0	0	3	0	0	0	0	3	0	0	0	0	0	0	0	0	0	3	0	0
Trichoptera	Hydrobioscidae	42	2012-01-12	2012	COL1.5.2	COL1	1	Collay	6	0	0	0	3	0	0.375	0	3	0	0	0	0	0	3	0	0	0	0.140625	2.51562	0	0	0	0	0	3	0	0	1	3	0	0	0	3	0	0	0	0	0	0	3
Trichoptera	Leptoceridae	42	2012-01-12	2012	COL1.5.2	COL1	1	Collay	4	0	1.88462	0	0.0307692	0.723077	1.65385	0	2.99231	0.807692	0	0	0	0	3	0	0	0.3	3	0	0	0	0	3	1	0	0	0	0	3	0	0	0	3	0	0	0	0	0	0	3
Oligochaeta	Oligochaeta	42	2012-01-12	2012	COL1.5.2	COL1	1	Collay	1	0	3	0	0	0	0	0	3	0	0	0	0	0	3	0	0	3	3	0	0	0	0	0	0	3	0	0	0	3	0	0	0	3	0	0	0	0	0	0	3
Diptera	Simuliidae	42	2012-01-12	2012	COL1.5.2	COL1	1	Collay	6	3	0	0	0	1	0	0	3	1	0	1	0	0	3	0	0	0	3	0	0	0	0	0	0	3	0	0	0	2	0	3	0	3	1	0	1	0	1	0	3
Turbellaria	Dugesiidae	43	2011-03-15	2011	COL1.6.1	COL1	1	Collay	2	0	0	0	2	0	0	0	3	0	0	0	0	3	2	0	0	0	3	0	0	0	0	0	0	3	0	1	0	3	0	0	2	2	0	0	0	0	0	0	3
Trichoptera	Helicopsychidae	43	2011-03-15	2011	COL1.6.1	COL1	1	Collay	24	0	2	0	0	2	3	0	3	0	0	0	0	0	0	3	0	3	0	0	0	0	0	3	1	0	0	0	0	3	1	0	0	0	0	0	0	2	0	0	3
Coleoptera	Elmidae	43	2011-03-15	2011	COL1.6.1	COL1	1	Collay	1	0	2.89941	0	0	1.37278	1.64497	0	1	2.69822	3	0	1	0	3	0.899408	1.2426	2.20118	2.6568	0.0177515	0	0	0	3	0	0.573964	0.988166	0	0	3	0	0	0	3	0	0	0	0	0	0	0
Coleoptera	Gyrinidae	44	2012-02-23	2012	COL1.6.2	COL1	1	Collay	1	0	0	0	3	0	0	0	1	3	0	3	0	1	0	3	0	0	3	1	0	0	0	3	0	0	1	3	2	2	0	0	0	3	0	0	0	0	0	0	0
Ephemeroptera	Baetidae	44	2012-02-23	2012	COL1.6.2	COL1	1	Collay	1	0	2.92893	0	0.0685279	2.40355	0.269036	0	1	2.30711	0	0	1	0	3	0	0	1.54061	1.88325	0	0	0	0	0	0.426396	2.84264	0	0	2.15482	2.57614	0	0	0	3	0	0	0	1	0	0	3
Trichoptera	Calamoceratidae	44	2012-02-23	2012	COL1.6.2	COL1	1	Collay	10	0	1	0	0	0	3	0	2	3	0	0	0	0	3	0	0	0	0	3	0	0	0	3	1	0	0	0	0	3	0	0	0	1	3	0	0	0	0	0	3
Diptera	Chironomidae	44	2012-02-23	2012	COL1.6.2	COL1	1	Collay	14	0	3	0	1	1	1	0	3	2	0	0	0	0	3	0	0	0	3	0	0	0	0	0	0	3	0	0	1	2	2	1	0	1	3	0	0	0	0	1	3
Turbellaria	Dugesiidae	44	2012-02-23	2012	COL1.6.2	COL1	1	Collay	29	0	0	0	2	0	0	0	3	0	0	0	0	3	2	0	0	0	3	0	0	0	0	0	0	3	0	1	0	3	0	0	2	2	0	0	0	0	0	0	3
Trichoptera	Helicopsychidae	44	2012-02-23	2012	COL1.6.2	COL1	1	Collay	12	0	2	0	0	2	3	0	3	0	0	0	0	0	0	3	0	3	0	0	0	0	0	3	1	0	0	0	0	3	1	0	0	0	0	0	0	2	0	0	3
Coleoptera	Elmidae	44	2012-02-23	2012	COL1.6.2	COL1	1	Collay	11	0	2.89941	0	0	1.37278	1.64497	0	1	2.69822	3	0	1	0	3	0.899408	1.2426	2.20118	2.6568	0.0177515	0	0	0	3	0	0.573964	0.988166	0	0	3	0	0	0	3	0	0	0	0	0	0	0
Amphipoda	Hyalellidae	44	2012-02-23	2012	COL1.6.2	COL1	1	Collay	28	0	0	0	1	0	3	0	0	3	0	0	0	3	1	0	0	0	3	0	0	0	0	3	0	0	0	0	3	0	0	0	0	0	0	0	0	0	3	0	0
Trichoptera	Hydrobioscidae	44	2012-02-23	2012	COL1.6.2	COL1	1	Collay	6	0	0	0	3	0	0.375	0	3	0	0	0	0	0	3	0	0	0	0.140625	2.51562	0	0	0	0	0	3	0	0	1	3	0	0	0	3	0	0	0	0	0	0	3
Ephemeroptera	Leptophlebiidae	44	2012-02-23	2012	COL1.6.2	COL1	1	Collay	4	0.745902	2.86066	0	0	1.85246	0.540984	0	1	3	0	0	0.991803	1.97541	1.18033	0	0	0.180328	2.63934	0.729508	0	0	0	0	3	1	0	0	1	3	0	0	0	0	0	0	0	3	1	0	3
Trichoptera	Leptoceridae	44	2012-02-23	2012	COL1.6.2	COL1	1	Collay	13	0	1.88462	0	0.0307692	0.723077	1.65385	0	2.99231	0.807692	0	0	0	0	3	0	0	0.3	3	0	0	0	0	3	1	0	0	0	0	3	0	0	0	3	0	0	0	0	0	0	3
Coleoptera	Scirtidae	44	2012-02-23	2012	COL1.6.2	COL1	1	Collay	2	0	3	0	0	2	2	0	1	3	0	0	1	1	3	0	0	3	0	0	0	0	0	2	3	0	0	0	0	3	0	0	0	0	0	0	3	0	0	0	0
Diptera	Simuliidae	44	2012-02-23	2012	COL1.6.2	COL1	1	Collay	3	3	0	0	0	1	0	0	3	1	0	1	0	0	3	0	0	0	3	0	0	0	0	0	0	3	0	0	0	2	0	3	0	3	1	0	1	0	1	0	3
Coleoptera	Dytiscidae	45	2011-04-27	2011	COL1.7.1	COL1	1	Collay	1	0	0	1	3	0	1	0	1	0	0	3	0	1	0.555556	2.66667	0	0.222222	3	0.333333	0	0	0	3	0	0.666667	1	0	2.33333	2.33333	0	0	0	2.33333	0	0.666667	0	0	0	0	0
Coleoptera	Gyrinidae	45	2011-04-27	2011	COL1.7.1	COL1	1	Collay	1	0	0	0	3	0	0	0	1	3	0	3	0	1	0	3	0	0	3	1	0	0	0	3	0	0	1	3	2	2	0	0	0	3	0	0	0	0	0	0	0
Ephemeroptera	Baetidae	45	2011-04-27	2011	COL1.7.1	COL1	1	Collay	1	0	2.92893	0	0.0685279	2.40355	0.269036	0	1	2.30711	0	0	1	0	3	0	0	1.54061	1.88325	0	0	0	0	0	0.426396	2.84264	0	0	2.15482	2.57614	0	0	0	3	0	0	0	1	0	0	3
Trichoptera	Calamoceratidae	45	2011-04-27	2011	COL1.7.1	COL1	1	Collay	2	0	1	0	0	0	3	0	2	3	0	0	0	0	3	0	0	0	0	3	0	0	0	3	1	0	0	0	0	3	0	0	0	1	3	0	0	0	0	0	3
Diptera	Chironomidae	45	2011-04-27	2011	COL1.7.1	COL1	1	Collay	3	0	3	0	1	1	1	0	3	2	0	0	0	0	3	0	0	0	3	0	0	0	0	0	0	3	0	0	1	2	2	1	0	1	3	0	0	0	0	1	3
Turbellaria	Dugesiidae	45	2011-04-27	2011	COL1.7.1	COL1	1	Collay	13	0	0	0	2	0	0	0	3	0	0	0	0	3	2	0	0	0	3	0	0	0	0	0	0	3	0	1	0	3	0	0	2	2	0	0	0	0	0	0	3
Trichoptera	Helicopsychidae	45	2011-04-27	2011	COL1.7.1	COL1	1	Collay	32	0	2	0	0	2	3	0	3	0	0	0	0	0	0	3	0	3	0	0	0	0	0	3	1	0	0	0	0	3	1	0	0	0	0	0	0	2	0	0	3
Coleoptera	Elmidae	45	2011-04-27	2011	COL1.7.1	COL1	1	Collay	29	0	2.89941	0	0	1.37278	1.64497	0	1	2.69822	3	0	1	0	3	0.899408	1.2426	2.20118	2.6568	0.0177515	0	0	0	3	0	0.573964	0.988166	0	0	3	0	0	0	3	0	0	0	0	0	0	0
Amphipoda	Hyalellidae	45	2011-04-27	2011	COL1.7.1	COL1	1	Collay	45	0	0	0	1	0	3	0	0	3	0	0	0	3	1	0	0	0	3	0	0	0	0	3	0	0	0	0	3	0	0	0	0	0	0	0	0	0	3	0	0
Trichoptera	Hydrobioscidae	45	2011-04-27	2011	COL1.7.1	COL1	1	Collay	2	0	0	0	3	0	0.375	0	3	0	0	0	0	0	3	0	0	0	0.140625	2.51562	0	0	0	0	0	3	0	0	1	3	0	0	0	3	0	0	0	0	0	0	3
Ephemeroptera	Leptophlebiidae	45	2011-04-27	2011	COL1.7.1	COL1	1	Collay	3	0.745902	2.86066	0	0	1.85246	0.540984	0	1	3	0	0	0.991803	1.97541	1.18033	0	0	0.180328	2.63934	0.729508	0	0	0	0	3	1	0	0	1	3	0	0	0	0	0	0	0	3	1	0	3
Trichoptera	Leptoceridae	45	2011-04-27	2011	COL1.7.1	COL1	1	Collay	7	0	1.88462	0	0.0307692	0.723077	1.65385	0	2.99231	0.807692	0	0	0	0	3	0	0	0.3	3	0	0	0	0	3	1	0	0	0	0	3	0	0	0	3	0	0	0	0	0	0	3
Diptera	Psychodidae	45	2011-04-27	2011	COL1.7.1	COL1	1	Collay	3	0	3	0	0	0	1	0	0	0	0	3	0	3	0	0	3	3	0	0	0	0	0	0	3	1	0	1	0	2	0	0	0	3	0	0	0	1	0	1	3
Diptera	Simuliidae	45	2011-04-27	2011	COL1.7.1	COL1	1	Collay	8	3	0	0	0	1	0	0	3	1	0	1	0	0	3	0	0	0	3	0	0	0	0	0	0	3	0	0	0	2	0	3	0	3	1	0	1	0	1	0	3
Ephemeroptera	Baetidae	46	2012-03-20	2012	COL1.7.2	COL1	1	Collay	4	0	2.92893	0	0.0685279	2.40355	0.269036	0	1	2.30711	0	0	1	0	3	0	0	1.54061	1.88325	0	0	0	0	0	0.426396	2.84264	0	0	2.15482	2.57614	0	0	0	3	0	0	0	1	0	0	3
Trichoptera	Calamoceratidae	46	2012-03-20	2012	COL1.7.2	COL1	1	Collay	4	0	1	0	0	0	3	0	2	3	0	0	0	0	3	0	0	0	0	3	0	0	0	3	1	0	0	0	0	3	0	0	0	1	3	0	0	0	0	0	3
Turbellaria	Dugesiidae	46	2012-03-20	2012	COL1.7.2	COL1	1	Collay	14	0	0	0	2	0	0	0	3	0	0	0	0	3	2	0	0	0	3	0	0	0	0	0	0	3	0	1	0	3	0	0	2	2	0	0	0	0	0	0	3
Trichoptera	Helicopsychidae	46	2012-03-20	2012	COL1.7.2	COL1	1	Collay	8	0	2	0	0	2	3	0	3	0	0	0	0	0	0	3	0	3	0	0	0	0	0	3	1	0	0	0	0	3	1	0	0	0	0	0	0	2	0	0	3
Coleoptera	Elmidae	46	2012-03-20	2012	COL1.7.2	COL1	1	Collay	9	0	2.89941	0	0	1.37278	1.64497	0	1	2.69822	3	0	1	0	3	0.899408	1.2426	2.20118	2.6568	0.0177515	0	0	0	3	0	0.573964	0.988166	0	0	3	0	0	0	3	0	0	0	0	0	0	0
Amphipoda	Hyalellidae	46	2012-03-20	2012	COL1.7.2	COL1	1	Collay	5	0	0	0	1	0	3	0	0	3	0	0	0	3	1	0	0	0	3	0	0	0	0	3	0	0	0	0	3	0	0	0	0	0	0	0	0	0	3	0	0
Ephemeroptera	Leptophlebiidae	46	2012-03-20	2012	COL1.7.2	COL1	1	Collay	1	0.745902	2.86066	0	0	1.85246	0.540984	0	1	3	0	0	0.991803	1.97541	1.18033	0	0	0.180328	2.63934	0.729508	0	0	0	0	3	1	0	0	1	3	0	0	0	0	0	0	0	3	1	0	3
Trichoptera	Leptoceridae	46	2012-03-20	2012	COL1.7.2	COL1	1	Collay	3	0	1.88462	0	0.0307692	0.723077	1.65385	0	2.99231	0.807692	0	0	0	0	3	0	0	0.3	3	0	0	0	0	3	1	0	0	0	0	3	0	0	0	3	0	0	0	0	0	0	3
Coleoptera	Scirtidae	46	2012-03-20	2012	COL1.7.2	COL1	1	Collay	1	0	3	0	0	2	2	0	1	3	0	0	1	1	3	0	0	3	0	0	0	0	0	2	3	0	0	0	0	3	0	0	0	0	0	0	3	0	0	0	0
Oligochaeta	Oligochaeta	46	2012-03-20	2012	COL1.7.2	COL1	1	Collay	1	0	3	0	0	0	0	0	3	0	0	0	0	0	3	0	0	3	3	0	0	0	0	0	0	3	0	0	0	3	0	0	0	3	0	0	0	0	0	0	3
Diptera	Simuliidae	46	2012-03-20	2012	COL1.7.2	COL1	1	Collay	8	3	0	0	0	1	0	0	3	1	0	1	0	0	3	0	0	0	3	0	0	0	0	0	0	3	0	0	0	2	0	3	0	3	1	0	1	0	1	0	3
Ephemeroptera	Baetidae	61	2011-10-06	2011	MAG1.1.2	MAG1	3	Magdalena	14	0	2.92893	0	0.0685279	2.40355	0.269036	0	1	2.30711	0	0	1	0	3	0	0	1.54061	1.88325	0	0	0	0	0	0.426396	2.84264	0	0	2.15482	2.57614	0	0	0	3	0	0	0	1	0	0	3
Diptera	Blephariceridae	61	2011-10-06	2011	MAG1.1.2	MAG1	3	Magdalena	14	0	0	0	0	3	0	0	1	3	0	0	0	3	1	0	0	0	3	1	0	0	0	0	0	3	0	0	0	2	0	2	0	3	0	0	0	0	0	0	0
Amphipoda	Hyalellidae	61	2011-10-06	2011	MAG1.1.2	MAG1	3	Magdalena	1	0	0	0	1	0	3	0	0	3	0	0	0	3	1	0	0	0	3	0	0	0	0	3	0	0	0	0	3	0	0	0	0	0	0	0	0	0	3	0	0
Trichoptera	Hydrobioscidae	61	2011-10-06	2011	MAG1.1.2	MAG1	3	Magdalena	1	0	0	0	3	0	0.375	0	3	0	0	0	0	0	3	0	0	0	0.140625	2.51562	0	0	0	0	0	3	0	0	1	3	0	0	0	3	0	0	0	0	0	0	3
Diptera	Simuliidae	61	2011-10-06	2011	MAG1.1.2	MAG1	3	Magdalena	2	3	0	0	0	1	0	0	3	1	0	1	0	0	3	0	0	0	3	0	0	0	0	0	0	3	0	0	0	2	0	3	0	3	1	0	1	0	1	0	3
Diptera	Tipulidae	61	2011-10-06	2011	MAG1.1.2	MAG1	3	Magdalena	1	0	2.02913	0	1.45631	0.135922	0.951456	0	2	2	0	3	0	0	3	0	0	0	1.07767	0.485437	1.92233	0.31068	0	0	0	3	0	0	0	1	3	0	0	0	0	0	1	0	3	0	3
Ephemeroptera	Baetidae	62	2011-11-04	2011	MAG1.2.2	MAG1	3	Magdalena	74	0	2.92893	0	0.0685279	2.40355	0.269036	0	1	2.30711	0	0	1	0	3	0	0	1.54061	1.88325	0	0	0	0	0	0.426396	2.84264	0	0	2.15482	2.57614	0	0	0	3	0	0	0	1	0	0	3
Diptera	Blephariceridae	62	2011-11-04	2011	MAG1.2.2	MAG1	3	Magdalena	82	0	0	0	0	3	0	0	1	3	0	0	0	3	1	0	0	0	3	1	0	0	0	0	0	3	0	0	0	2	0	2	0	3	0	0	0	0	0	0	0
Diptera	Chironomidae	62	2011-11-04	2011	MAG1.2.2	MAG1	3	Magdalena	2	0	3	0	1	1	1	0	3	2	0	0	0	0	3	0	0	0	3	0	0	0	0	0	0	3	0	0	1	2	2	1	0	1	3	0	0	0	0	1	3
Coleoptera	Elmidae	62	2011-11-04	2011	MAG1.2.2	MAG1	3	Magdalena	5	0	2.89941	0	0	1.37278	1.64497	0	1	2.69822	3	0	1	0	3	0.899408	1.2426	2.20118	2.6568	0.0177515	0	0	0	3	0	0.573964	0.988166	0	0	3	0	0	0	3	0	0	0	0	0	0	0
Amphipoda	Hyalellidae	62	2011-11-04	2011	MAG1.2.2	MAG1	3	Magdalena	5	0	0	0	1	0	3	0	0	3	0	0	0	3	1	0	0	0	3	0	0	0	0	3	0	0	0	0	3	0	0	0	0	0	0	0	0	0	3	0	0
Plecoptera	Gripopterygidae	62	2011-11-04	2011	MAG1.2.2	MAG1	3	Magdalena	1	0	0	0	3	0	3	0	2	1	0	0	0	1	2	0	0	0	3	1	0	0	0	2	3	0	0	0	1	3	0	0	0	3	0	0	0	0	0	0	0
Trichoptera	Hydrobioscidae	62	2011-11-04	2011	MAG1.2.2	MAG1	3	Magdalena	5	0	0	0	3	0	0.375	0	3	0	0	0	0	0	3	0	0	0	0.140625	2.51562	0	0	0	0	0	3	0	0	1	3	0	0	0	3	0	0	0	0	0	0	3
Trichoptera	Leptoceridae	62	2011-11-04	2011	MAG1.2.2	MAG1	3	Magdalena	2	0	1.88462	0	0.0307692	0.723077	1.65385	0	2.99231	0.807692	0	0	0	0	3	0	0	0.3	3	0	0	0	0	3	1	0	0	0	0	3	0	0	0	3	0	0	0	0	0	0	3
Gasteropoda	Physidae	62	2011-11-04	2011	MAG1.2.2	MAG1	3	Magdalena	1	0	0	0	0	3	0	0	3	0	0	0	0	0	1	2	0	0	0	3	0	0	0	3	0	0	0	0	0	2	0	0	0	3	0	0	0	0	0	0	0
Coleoptera	Psephenidae	62	2011-11-04	2011	MAG1.2.2	MAG1	3	Magdalena	1	0	2	0	0	3	0	0	1	3	0	0	0	3	0	0	0	1	3	0	0	0	0	0	3	0	0	0	0	3	0	0	0	3	0	0	0	0	0	0	0
Diptera	Simuliidae	62	2011-11-04	2011	MAG1.2.2	MAG1	3	Magdalena	11	3	0	0	0	1	0	0	3	1	0	1	0	0	3	0	0	0	3	0	0	0	0	0	0	3	0	0	0	2	0	3	0	3	1	0	1	0	1	0	3
Diptera	Tipulidae	62	2011-11-04	2011	MAG1.2.2	MAG1	3	Magdalena	1	0	2.02913	0	1.45631	0.135922	0.951456	0	2	2	0	3	0	0	3	0	0	0	1.07767	0.485437	1.92233	0.31068	0	0	0	3	0	0	0	1	3	0	0	0	0	0	1	0	3	0	3
Ephemeroptera	Baetidae	63	2010-12-16	2010	MAG1.3.1	MAG1	3	Magdalena	66	0	2.92893	0	0.0685279	2.40355	0.269036	0	1	2.30711	0	0	1	0	3	0	0	1.54061	1.88325	0	0	0	0	0	0.426396	2.84264	0	0	2.15482	2.57614	0	0	0	3	0	0	0	1	0	0	3
Diptera	Blephariceridae	63	2010-12-16	2010	MAG1.3.1	MAG1	3	Magdalena	13	0	0	0	0	3	0	0	1	3	0	0	0	3	1	0	0	0	3	1	0	0	0	0	0	3	0	0	0	2	0	2	0	3	0	0	0	0	0	0	0
Diptera	Chironomidae	63	2010-12-16	2010	MAG1.3.1	MAG1	3	Magdalena	1	0	3	0	1	1	1	0	3	2	0	0	0	0	3	0	0	0	3	0	0	0	0	0	0	3	0	0	1	2	2	1	0	1	3	0	0	0	0	1	3
Trichoptera	Helicopsychidae	63	2010-12-16	2010	MAG1.3.1	MAG1	3	Magdalena	1	0	2	0	0	2	3	0	3	0	0	0	0	0	0	3	0	3	0	0	0	0	0	3	1	0	0	0	0	3	1	0	0	0	0	0	0	2	0	0	3
Coleoptera	Elmidae	63	2010-12-16	2010	MAG1.3.1	MAG1	3	Magdalena	7	0	2.89941	0	0	1.37278	1.64497	0	1	2.69822	3	0	1	0	3	0.899408	1.2426	2.20118	2.6568	0.0177515	0	0	0	3	0	0.573964	0.988166	0	0	3	0	0	0	3	0	0	0	0	0	0	0
Amphipoda	Hyalellidae	63	2010-12-16	2010	MAG1.3.1	MAG1	3	Magdalena	1	0	0	0	1	0	3	0	0	3	0	0	0	3	1	0	0	0	3	0	0	0	0	3	0	0	0	0	3	0	0	0	0	0	0	0	0	0	3	0	0
Trichoptera	Hydrobioscidae	63	2010-12-16	2010	MAG1.3.1	MAG1	3	Magdalena	8	0	0	0	3	0	0.375	0	3	0	0	0	0	0	3	0	0	0	0.140625	2.51562	0	0	0	0	0	3	0	0	1	3	0	0	0	3	0	0	0	0	0	0	3
Ephemeroptera	Leptophlebiidae	63	2010-12-16	2010	MAG1.3.1	MAG1	3	Magdalena	3	0.745902	2.86066	0	0	1.85246	0.540984	0	1	3	0	0	0.991803	1.97541	1.18033	0	0	0.180328	2.63934	0.729508	0	0	0	0	3	1	0	0	1	3	0	0	0	0	0	0	0	3	1	0	3
Coleoptera	Scirtidae	63	2010-12-16	2010	MAG1.3.1	MAG1	3	Magdalena	3	0	3	0	0	2	2	0	1	3	0	0	1	1	3	0	0	3	0	0	0	0	0	2	3	0	0	0	0	3	0	0	0	0	0	0	3	0	0	0	0
Oligochaeta	Oligochaeta	63	2010-12-16	2010	MAG1.3.1	MAG1	3	Magdalena	1	0	3	0	0	0	0	0	3	0	0	0	0	0	3	0	0	3	3	0	0	0	0	0	0	3	0	0	0	3	0	0	0	3	0	0	0	0	0	0	3
Diptera	Simuliidae	63	2010-12-16	2010	MAG1.3.1	MAG1	3	Magdalena	8	3	0	0	0	1	0	0	3	1	0	1	0	0	3	0	0	0	3	0	0	0	0	0	0	3	0	0	0	2	0	3	0	3	1	0	1	0	1	0	3
Diptera	Tipulidae	63	2010-12-16	2010	MAG1.3.1	MAG1	3	Magdalena	5	0	2.02913	0	1.45631	0.135922	0.951456	0	2	2	0	3	0	0	3	0	0	0	1.07767	0.485437	1.92233	0.31068	0	0	0	3	0	0	0	1	3	0	0	0	0	0	1	0	3	0	3
Hemiptera	Veliidae	63	2010-12-16	2010	MAG1.3.1	MAG1	3	Magdalena	1	0	0	0	3	0	0	0	0	0	0	3	0	3	1	0	0	0	3	1	0	0	0	3	1	0	1	3	0	0	0	0	0	3	0	0	2	0	0	0	0
Ephemeroptera	Baetidae	64	2011-11-29	2011	MAG1.3.2	MAG1	3	Magdalena	4	0	2.92893	0	0.0685279	2.40355	0.269036	0	1	2.30711	0	0	1	0	3	0	0	1.54061	1.88325	0	0	0	0	0	0.426396	2.84264	0	0	2.15482	2.57614	0	0	0	3	0	0	0	1	0	0	3
Diptera	Blephariceridae	64	2011-11-29	2011	MAG1.3.2	MAG1	3	Magdalena	2	0	0	0	0	3	0	0	1	3	0	0	0	3	1	0	0	0	3	1	0	0	0	0	0	3	0	0	0	2	0	2	0	3	0	0	0	0	0	0	0
Trichoptera	Hydrobioscidae	64	2011-11-29	2011	MAG1.3.2	MAG1	3	Magdalena	1	0	0	0	3	0	0.375	0	3	0	0	0	0	0	3	0	0	0	0.140625	2.51562	0	0	0	0	0	3	0	0	1	3	0	0	0	3	0	0	0	0	0	0	3
Diptera	Simuliidae	64	2011-11-29	2011	MAG1.3.2	MAG1	3	Magdalena	2	3	0	0	0	1	0	0	3	1	0	1	0	0	3	0	0	0	3	0	0	0	0	0	0	3	0	0	0	2	0	3	0	3	1	0	1	0	1	0	3
Diptera	Muscidae	65	2011-01-13	2011	MAG1.4.1	MAG1	3	Magdalena	1	0	0	0	3	0	0	0	0	0	0	3	0	0	3	0	2	0	0	0	0	0	0	0	0	3	0	0	0	3	1	0	0	1	0	0	3	1	0	1	3
Ephemeroptera	Baetidae	65	2011-01-13	2011	MAG1.4.1	MAG1	3	Magdalena	63	0	2.92893	0	0.0685279	2.40355	0.269036	0	1	2.30711	0	0	1	0	3	0	0	1.54061	1.88325	0	0	0	0	0	0.426396	2.84264	0	0	2.15482	2.57614	0	0	0	3	0	0	0	1	0	0	3
Diptera	Blephariceridae	65	2011-01-13	2011	MAG1.4.1	MAG1	3	Magdalena	22	0	0	0	0	3	0	0	1	3	0	0	0	3	1	0	0	0	3	1	0	0	0	0	0	3	0	0	0	2	0	2	0	3	0	0	0	0	0	0	0
Diptera	Chironomidae	65	2011-01-13	2011	MAG1.4.1	MAG1	3	Magdalena	5	0	3	0	1	1	1	0	3	2	0	0	0	0	3	0	0	0	3	0	0	0	0	0	0	3	0	0	1	2	2	1	0	1	3	0	0	0	0	1	3
Coleoptera	Elmidae	65	2011-01-13	2011	MAG1.4.1	MAG1	3	Magdalena	2	0	2.89941	0	0	1.37278	1.64497	0	1	2.69822	3	0	1	0	3	0.899408	1.2426	2.20118	2.6568	0.0177515	0	0	0	3	0	0.573964	0.988166	0	0	3	0	0	0	3	0	0	0	0	0	0	0
Trichoptera	Glossosomatidae	65	2011-01-13	2011	MAG1.4.1	MAG1	3	Magdalena	1	0	3	0	0	3	0	0	3	2	0	0	0	1	3	2	0	0	3	0	0	0	0	3	1	0	0	0	0	3	0	3	0	3	0	0	0	0	0	0	3
Trichoptera	Hydrobioscidae	65	2011-01-13	2011	MAG1.4.1	MAG1	3	Magdalena	1	0	0	0	3	0	0.375	0	3	0	0	0	0	0	3	0	0	0	0.140625	2.51562	0	0	0	0	0	3	0	0	1	3	0	0	0	3	0	0	0	0	0	0	3
Trichoptera	Hydropsychidae	65	2011-01-13	2011	MAG1.4.1	MAG1	3	Magdalena	1	3	0	0	1	0	1	0	1	3	0	0	0	0	3	0	0	0	0.438017	3	1.68595	0	0	0	0	3	0	0	1	2	0	3	0	3	0	0	0	0	0	0	3
Ephemeroptera	Leptophlebiidae	65	2011-01-13	2011	MAG1.4.1	MAG1	3	Magdalena	1	0.745902	2.86066	0	0	1.85246	0.540984	0	1	3	0	0	0.991803	1.97541	1.18033	0	0	0.180328	2.63934	0.729508	0	0	0	0	3	1	0	0	1	3	0	0	0	0	0	0	0	3	1	0	3
Ephemeroptera	Leptohyphidae	65	2011-01-13	2011	MAG1.4.1	MAG1	3	Magdalena	2	0	3	0	0	1.875	1	0	1	3	0	0	0.2	1.05	1.95	0	0	1.6	3	0	0	0	0	0	3	3	0	0	0.2	3	0.65	0	0	0	0	0	0	3	0	0	3
Gasteropoda	Physidae	65	2011-01-13	2011	MAG1.4.1	MAG1	3	Magdalena	1	0	0	0	0	3	0	0	3	0	0	0	0	0	1	2	0	0	0	3	0	0	0	3	0	0	0	0	0	2	0	0	0	3	0	0	0	0	0	0	0
Diptera	Simuliidae	65	2011-01-13	2011	MAG1.4.1	MAG1	3	Magdalena	18	3	0	0	0	1	0	0	3	1	0	1	0	0	3	0	0	0	3	0	0	0	0	0	0	3	0	0	0	2	0	3	0	3	1	0	1	0	1	0	3
Diptera	Tipulidae	65	2011-01-13	2011	MAG1.4.1	MAG1	3	Magdalena	2	0	2.02913	0	1.45631	0.135922	0.951456	0	2	2	0	3	0	0	3	0	0	0	1.07767	0.485437	1.92233	0.31068	0	0	0	3	0	0	0	1	3	0	0	0	0	0	1	0	3	0	3
Coleoptera	Elmidae	66	2011-12-14	2011	MAG1.4.2	MAG1	3	Magdalena	1	0	2.89941	0	0	1.37278	1.64497	0	1	2.69822	3	0	1	0	3	0.899408	1.2426	2.20118	2.6568	0.0177515	0	0	0	3	0	0.573964	0.988166	0	0	3	0	0	0	3	0	0	0	0	0	0	0
Diptera	Simuliidae	66	2011-12-14	2011	MAG1.4.2	MAG1	3	Magdalena	5	3	0	0	0	1	0	0	3	1	0	1	0	0	3	0	0	0	3	0	0	0	0	0	0	3	0	0	0	2	0	3	0	3	1	0	1	0	1	0	3
Ephemeroptera	Baetidae	67	2011-02-20	2011	MAG1.5.1	MAG1	3	Magdalena	44	0	2.92893	0	0.0685279	2.40355	0.269036	0	1	2.30711	0	0	1	0	3	0	0	1.54061	1.88325	0	0	0	0	0	0.426396	2.84264	0	0	2.15482	2.57614	0	0	0	3	0	0	0	1	0	0	3
Diptera	Blephariceridae	67	2011-02-20	2011	MAG1.5.1	MAG1	3	Magdalena	47	0	0	0	0	3	0	0	1	3	0	0	0	3	1	0	0	0	3	1	0	0	0	0	0	3	0	0	0	2	0	2	0	3	0	0	0	0	0	0	0
Coleoptera	Elmidae	67	2011-02-20	2011	MAG1.5.1	MAG1	3	Magdalena	4	0	2.89941	0	0	1.37278	1.64497	0	1	2.69822	3	0	1	0	3	0.899408	1.2426	2.20118	2.6568	0.0177515	0	0	0	3	0	0.573964	0.988166	0	0	3	0	0	0	3	0	0	0	0	0	0	0
Trichoptera	Glossosomatidae	67	2011-02-20	2011	MAG1.5.1	MAG1	3	Magdalena	3	0	3	0	0	3	0	0	3	2	0	0	0	1	3	2	0	0	3	0	0	0	0	3	1	0	0	0	0	3	0	3	0	3	0	0	0	0	0	0	3
Plecoptera	Gripopterygidae	67	2011-02-20	2011	MAG1.5.1	MAG1	3	Magdalena	2	0	0	0	3	0	3	0	2	1	0	0	0	1	2	0	0	0	3	1	0	0	0	2	3	0	0	0	1	3	0	0	0	3	0	0	0	0	0	0	0
Trichoptera	Hydrobioscidae	67	2011-02-20	2011	MAG1.5.1	MAG1	3	Magdalena	1	0	0	0	3	0	0.375	0	3	0	0	0	0	0	3	0	0	0	0.140625	2.51562	0	0	0	0	0	3	0	0	1	3	0	0	0	3	0	0	0	0	0	0	3
Coleoptera	Curculionidae	67	2011-02-20	2011	MAG1.5.1	MAG1	3	Magdalena	1	0	0	0	0	0	3	0	1	3	3	0	0	2	1	0	0	0	3	0	0	0	0	3	0	0	0	0	0	3	0	0	0	0	0	2	0	0	0	0	0
Diptera	Tipulidae	67	2011-02-20	2011	MAG1.5.1	MAG1	3	Magdalena	3	0	2.02913	0	1.45631	0.135922	0.951456	0	2	2	0	3	0	0	3	0	0	0	1.07767	0.485437	1.92233	0.31068	0	0	0	3	0	0	0	1	3	0	0	0	0	0	1	0	3	0	3
Diptera	Simuliidae	67	2011-02-20	2011	MAG1.5.1	MAG1	3	Magdalena	1	3	0	0	0	1	0	0	3	1	0	1	0	0	3	0	0	0	3	0	0	0	0	0	0	3	0	0	0	2	0	3	0	3	1	0	1	0	1	0	3
Coleoptera	Dytiscidae	68	2012-01-16	2012	MAG1.5.2	MAG1	3	Magdalena	4	0	0	1	3	0	1	0	1	0	0	3	0	1	0.555556	2.66667	0	0.222222	3	0.333333	0	0	0	3	0	0.666667	1	0	2.33333	2.33333	0	0	0	2.33333	0	0.666667	0	0	0	0	0
Ephemeroptera	Baetidae	68	2012-01-16	2012	MAG1.5.2	MAG1	3	Magdalena	27	0	2.92893	0	0.0685279	2.40355	0.269036	0	1	2.30711	0	0	1	0	3	0	0	1.54061	1.88325	0	0	0	0	0	0.426396	2.84264	0	0	2.15482	2.57614	0	0	0	3	0	0	0	1	0	0	3
Diptera	Blephariceridae	68	2012-01-16	2012	MAG1.5.2	MAG1	3	Magdalena	13	0	0	0	0	3	0	0	1	3	0	0	0	3	1	0	0	0	3	1	0	0	0	0	0	3	0	0	0	2	0	2	0	3	0	0	0	0	0	0	0
Diptera	Chironomidae	68	2012-01-16	2012	MAG1.5.2	MAG1	3	Magdalena	4	0	3	0	1	1	1	0	3	2	0	0	0	0	3	0	0	0	3	0	0	0	0	0	0	3	0	0	1	2	2	1	0	1	3	0	0	0	0	1	3
Coleoptera	Elmidae	68	2012-01-16	2012	MAG1.5.2	MAG1	3	Magdalena	2	0	2.89941	0	0	1.37278	1.64497	0	1	2.69822	3	0	1	0	3	0.899408	1.2426	2.20118	2.6568	0.0177515	0	0	0	3	0	0.573964	0.988166	0	0	3	0	0	0	3	0	0	0	0	0	0	0
Trichoptera	Hydrobioscidae	68	2012-01-16	2012	MAG1.5.2	MAG1	3	Magdalena	2	0	0	0	3	0	0.375	0	3	0	0	0	0	0	3	0	0	0	0.140625	2.51562	0	0	0	0	0	3	0	0	1	3	0	0	0	3	0	0	0	0	0	0	3
Coleoptera	Scirtidae	68	2012-01-16	2012	MAG1.5.2	MAG1	3	Magdalena	1	0	3	0	0	2	2	0	1	3	0	0	1	1	3	0	0	3	0	0	0	0	0	2	3	0	0	0	0	3	0	0	0	0	0	0	3	0	0	0	0
Diptera	Simuliidae	68	2012-01-16	2012	MAG1.5.2	MAG1	3	Magdalena	8	3	0	0	0	1	0	0	3	1	0	1	0	0	3	0	0	0	3	0	0	0	0	0	0	3	0	0	0	2	0	3	0	3	1	0	1	0	1	0	3
Diptera	Tipulidae	68	2012-01-16	2012	MAG1.5.2	MAG1	3	Magdalena	1	0	2.02913	0	1.45631	0.135922	0.951456	0	2	2	0	3	0	0	3	0	0	0	1.07767	0.485437	1.92233	0.31068	0	0	0	3	0	0	0	1	3	0	0	0	0	0	1	0	3	0	3
Diptera	Muscidae	69	2011-03-31	2011	MAG1.6.1	MAG1	3	Magdalena	1	0	0	0	3	0	0	0	0	0	0	3	0	0	3	0	2	0	0	0	0	0	0	0	0	3	0	0	0	3	1	0	0	1	0	0	3	1	0	1	3
Ephemeroptera	Baetidae	69	2011-03-31	2011	MAG1.6.1	MAG1	3	Magdalena	10	0	2.92893	0	0.0685279	2.40355	0.269036	0	1	2.30711	0	0	1	0	3	0	0	1.54061	1.88325	0	0	0	0	0	0.426396	2.84264	0	0	2.15482	2.57614	0	0	0	3	0	0	0	1	0	0	3
Diptera	Blephariceridae	69	2011-03-31	2011	MAG1.6.1	MAG1	3	Magdalena	20	0	0	0	0	3	0	0	1	3	0	0	0	3	1	0	0	0	3	1	0	0	0	0	0	3	0	0	0	2	0	2	0	3	0	0	0	0	0	0	0
Turbellaria	Dugesiidae	69	2011-03-31	2011	MAG1.6.1	MAG1	3	Magdalena	2	0	0	0	2	0	0	0	3	0	0	0	0	3	2	0	0	0	3	0	0	0	0	0	0	3	0	1	0	3	0	0	2	2	0	0	0	0	0	0	3
Nematomorpha	Chordodidae	69	2011-03-31	2011	MAG1.6.1	MAG1	3	Magdalena	1	0	0	0	0	0	0	3	3	0	0	0	0	0	3	0	0	0	0	0	0	3	1	0	0	3	0	0	3	0	0	0	0	0	0	3	0	0	0	0	2
Coleoptera	Elmidae	69	2011-03-31	2011	MAG1.6.1	MAG1	3	Magdalena	1	0	2.89941	0	0	1.37278	1.64497	0	1	2.69822	3	0	1	0	3	0.899408	1.2426	2.20118	2.6568	0.0177515	0	0	0	3	0	0.573964	0.988166	0	0	3	0	0	0	3	0	0	0	0	0	0	0
Amphipoda	Hyalellidae	69	2011-03-31	2011	MAG1.6.1	MAG1	3	Magdalena	2	0	0	0	1	0	3	0	0	3	0	0	0	3	1	0	0	0	3	0	0	0	0	3	0	0	0	0	3	0	0	0	0	0	0	0	0	0	3	0	0
Trichoptera	Hydrobioscidae	69	2011-03-31	2011	MAG1.6.1	MAG1	3	Magdalena	2	0	0	0	3	0	0.375	0	3	0	0	0	0	0	3	0	0	0	0.140625	2.51562	0	0	0	0	0	3	0	0	1	3	0	0	0	3	0	0	0	0	0	0	3
Ephemeroptera	Leptophlebiidae	69	2011-03-31	2011	MAG1.6.1	MAG1	3	Magdalena	1	0.745902	2.86066	0	0	1.85246	0.540984	0	1	3	0	0	0.991803	1.97541	1.18033	0	0	0.180328	2.63934	0.729508	0	0	0	0	3	1	0	0	1	3	0	0	0	0	0	0	0	3	1	0	3
Diptera	Tipulidae	69	2011-03-31	2011	MAG1.6.1	MAG1	3	Magdalena	1	0	2.02913	0	1.45631	0.135922	0.951456	0	2	2	0	3	0	0	3	0	0	0	1.07767	0.485437	1.92233	0.31068	0	0	0	3	0	0	0	1	3	0	0	0	0	0	1	0	3	0	3
Diptera	Simuliidae	69	2011-03-31	2011	MAG1.6.1	MAG1	3	Magdalena	11	3	0	0	0	1	0	0	3	1	0	1	0	0	3	0	0	0	3	0	0	0	0	0	0	3	0	0	0	2	0	3	0	3	1	0	1	0	1	0	3
Hemiptera	Veliidae	69	2011-03-31	2011	MAG1.6.1	MAG1	3	Magdalena	1	0	0	0	3	0	0	0	0	0	0	3	0	3	1	0	0	0	3	1	0	0	0	3	1	0	1	3	0	0	0	0	0	3	0	0	2	0	0	0	0
Ephemeroptera	Baetidae	70	2012-03-08	2012	MAG1.6.2	MAG1	3	Magdalena	7	0	2.92893	0	0.0685279	2.40355	0.269036	0	1	2.30711	0	0	1	0	3	0	0	1.54061	1.88325	0	0	0	0	0	0.426396	2.84264	0	0	2.15482	2.57614	0	0	0	3	0	0	0	1	0	0	3
Coleoptera	Elmidae	70	2012-03-08	2012	MAG1.6.2	MAG1	3	Magdalena	2	0	2.89941	0	0	1.37278	1.64497	0	1	2.69822	3	0	1	0	3	0.899408	1.2426	2.20118	2.6568	0.0177515	0	0	0	3	0	0.573964	0.988166	0	0	3	0	0	0	3	0	0	0	0	0	0	0
Trichoptera	Hydrobioscidae	70	2012-03-08	2012	MAG1.6.2	MAG1	3	Magdalena	5	0	0	0	3	0	0.375	0	3	0	0	0	0	0	3	0	0	0	0.140625	2.51562	0	0	0	0	0	3	0	0	1	3	0	0	0	3	0	0	0	0	0	0	3
Diptera	Simuliidae	70	2012-03-08	2012	MAG1.6.2	MAG1	3	Magdalena	53	3	0	0	0	1	0	0	3	1	0	1	0	0	3	0	0	0	3	0	0	0	0	0	0	3	0	0	0	2	0	3	0	3	1	0	1	0	1	0	3
Ephemeroptera	Baetidae	71	2011-04-14	2011	MAG1.7.1	MAG1	3	Magdalena	11	0	2.92893	0	0.0685279	2.40355	0.269036	0	1	2.30711	0	0	1	0	3	0	0	1.54061	1.88325	0	0	0	0	0	0.426396	2.84264	0	0	2.15482	2.57614	0	0	0	3	0	0	0	1	0	0	3
Diptera	Blephariceridae	71	2011-04-14	2011	MAG1.7.1	MAG1	3	Magdalena	22	0	0	0	0	3	0	0	1	3	0	0	0	3	1	0	0	0	3	1	0	0	0	0	0	3	0	0	0	2	0	2	0	3	0	0	0	0	0	0	0
Coleoptera	Elmidae	71	2011-04-14	2011	MAG1.7.1	MAG1	3	Magdalena	3	0	2.89941	0	0	1.37278	1.64497	0	1	2.69822	3	0	1	0	3	0.899408	1.2426	2.20118	2.6568	0.0177515	0	0	0	3	0	0.573964	0.988166	0	0	3	0	0	0	3	0	0	0	0	0	0	0
Trichoptera	Glossosomatidae	71	2011-04-14	2011	MAG1.7.1	MAG1	3	Magdalena	1	0	3	0	0	3	0	0	3	2	0	0	0	1	3	2	0	0	3	0	0	0	0	3	1	0	0	0	0	3	0	3	0	3	0	0	0	0	0	0	3
Trichoptera	Hydrobioscidae	71	2011-04-14	2011	MAG1.7.1	MAG1	3	Magdalena	2	0	0	0	3	0	0.375	0	3	0	0	0	0	0	3	0	0	0	0.140625	2.51562	0	0	0	0	0	3	0	0	1	3	0	0	0	3	0	0	0	0	0	0	3
Trichoptera	Hydropsychidae	71	2011-04-14	2011	MAG1.7.1	MAG1	3	Magdalena	1	3	0	0	1	0	1	0	1	3	0	0	0	0	3	0	0	0	0.438017	3	1.68595	0	0	0	0	3	0	0	1	2	0	3	0	3	0	0	0	0	0	0	3
Oligochaeta	Oligochaeta	71	2011-04-14	2011	MAG1.7.1	MAG1	3	Magdalena	5	0	3	0	0	0	0	0	3	0	0	0	0	0	3	0	0	3	3	0	0	0	0	0	0	3	0	0	0	3	0	0	0	3	0	0	0	0	0	0	3
Diptera	Simuliidae	71	2011-04-14	2011	MAG1.7.1	MAG1	3	Magdalena	4	3	0	0	0	1	0	0	3	1	0	1	0	0	3	0	0	0	3	0	0	0	0	0	0	3	0	0	0	2	0	3	0	3	1	0	1	0	1	0	3
Ephemeroptera	Baetidae	72	2012-04-02	2012	MAG1.7.2	MAG1	3	Magdalena	5	0	2.92893	0	0.0685279	2.40355	0.269036	0	1	2.30711	0	0	1	0	3	0	0	1.54061	1.88325	0	0	0	0	0	0.426396	2.84264	0	0	2.15482	2.57614	0	0	0	3	0	0	0	1	0	0	3
Diptera	Chironomidae	72	2012-04-02	2012	MAG1.7.2	MAG1	3	Magdalena	1	0	3	0	1	1	1	0	3	2	0	0	0	0	3	0	0	0	3	0	0	0	0	0	0	3	0	0	1	2	2	1	0	1	3	0	0	0	0	1	3
Turbellaria	Dugesiidae	72	2012-04-02	2012	MAG1.7.2	MAG1	3	Magdalena	1	0	0	0	2	0	0	0	3	0	0	0	0	3	2	0	0	0	3	0	0	0	0	0	0	3	0	1	0	3	0	0	2	2	0	0	0	0	0	0	3
Amphipoda	Hyalellidae	72	2012-04-02	2012	MAG1.7.2	MAG1	3	Magdalena	3	0	0	0	1	0	3	0	0	3	0	0	0	3	1	0	0	0	3	0	0	0	0	3	0	0	0	0	3	0	0	0	0	0	0	0	0	0	3	0	0
Trichoptera	Hydrobioscidae	72	2012-04-02	2012	MAG1.7.2	MAG1	3	Magdalena	3	0	0	0	3	0	0.375	0	3	0	0	0	0	0	3	0	0	0	0.140625	2.51562	0	0	0	0	0	3	0	0	1	3	0	0	0	3	0	0	0	0	0	0	3
Trichoptera	Leptoceridae	72	2012-04-02	2012	MAG1.7.2	MAG1	3	Magdalena	3	0	1.88462	0	0.0307692	0.723077	1.65385	0	2.99231	0.807692	0	0	0	0	3	0	0	0.3	3	0	0	0	0	3	1	0	0	0	0	3	0	0	0	3	0	0	0	0	0	0	3
Diptera	Simuliidae	72	2012-04-02	2012	MAG1.7.2	MAG1	3	Magdalena	2	3	0	0	0	1	0	0	3	1	0	1	0	0	3	0	0	0	3	0	0	0	0	0	0	3	0	0	0	2	0	3	0	3	1	0	1	0	1	0	3
Oligochaeta	Oligochaeta	73	2011-09-26	2011	MAG2.1.2	MAG2	3	Magdalena	1	0	3	0	0	0	0	0	3	0	0	0	0	0	3	0	0	3	3	0	0	0	0	0	0	3	0	0	0	3	0	0	0	3	0	0	0	0	0	0	3
Ephemeroptera	Baetidae	74	2010-10-13	2010	MAG2.2.1	MAG2	3	Magdalena	5	0	2.92893	0	0.0685279	2.40355	0.269036	0	1	2.30711	0	0	1	0	3	0	0	1.54061	1.88325	0	0	0	0	0	0.426396	2.84264	0	0	2.15482	2.57614	0	0	0	3	0	0	0	1	0	0	3
Diptera	Chironomidae	74	2010-10-13	2010	MAG2.2.1	MAG2	3	Magdalena	6	0	3	0	1	1	1	0	3	2	0	0	0	0	3	0	0	0	3	0	0	0	0	0	0	3	0	0	1	2	2	1	0	1	3	0	0	0	0	1	3
Turbellaria	Dugesiidae	74	2010-10-13	2010	MAG2.2.1	MAG2	3	Magdalena	1	0	0	0	2	0	0	0	3	0	0	0	0	3	2	0	0	0	3	0	0	0	0	0	0	3	0	1	0	3	0	0	2	2	0	0	0	0	0	0	3
Trichoptera	Hydrobioscidae	74	2010-10-13	2010	MAG2.2.1	MAG2	3	Magdalena	1	0	0	0	3	0	0.375	0	3	0	0	0	0	0	3	0	0	0	0.140625	2.51562	0	0	0	0	0	3	0	0	1	3	0	0	0	3	0	0	0	0	0	0	3
Trichoptera	Hydroptilidae	74	2010-10-13	2010	MAG2.2.1	MAG2	3	Magdalena	1	0	3	1	0	2	0.5	0	3	1	0	0	0	3	3	0	0	2.25	0	0	0	0	0	3	1	0	0	0	0	3	0	2	0	3	0	0	0	0	0	0	3
Oligochaeta	Oligochaeta	74	2010-10-13	2010	MAG2.2.1	MAG2	3	Magdalena	2	0	3	0	0	0	0	0	3	0	0	0	0	0	3	0	0	3	3	0	0	0	0	0	0	3	0	0	0	3	0	0	0	3	0	0	0	0	0	0	3
Diptera	Simuliidae	74	2010-10-13	2010	MAG2.2.1	MAG2	3	Magdalena	141	3	0	0	0	1	0	0	3	1	0	1	0	0	3	0	0	0	3	0	0	0	0	0	0	3	0	0	0	2	0	3	0	3	1	0	1	0	1	0	3
Ephemeroptera	Baetidae	75	2011-10-24	2011	MAG2.2.2	MAG2	3	Magdalena	5	0	2.92893	0	0.0685279	2.40355	0.269036	0	1	2.30711	0	0	1	0	3	0	0	1.54061	1.88325	0	0	0	0	0	0.426396	2.84264	0	0	2.15482	2.57614	0	0	0	3	0	0	0	1	0	0	3
Diptera	Blephariceridae	75	2011-10-24	2011	MAG2.2.2	MAG2	3	Magdalena	2	0	0	0	0	3	0	0	1	3	0	0	0	3	1	0	0	0	3	1	0	0	0	0	0	3	0	0	0	2	0	2	0	3	0	0	0	0	0	0	0
Turbellaria	Dugesiidae	75	2011-10-24	2011	MAG2.2.2	MAG2	3	Magdalena	1	0	0	0	2	0	0	0	3	0	0	0	0	3	2	0	0	0	3	0	0	0	0	0	0	3	0	1	0	3	0	0	2	2	0	0	0	0	0	0	3
Amphipoda	Hyalellidae	75	2011-10-24	2011	MAG2.2.2	MAG2	3	Magdalena	13	0	0	0	1	0	3	0	0	3	0	0	0	3	1	0	0	0	3	0	0	0	0	3	0	0	0	0	3	0	0	0	0	0	0	0	0	0	3	0	0
Trichoptera	Hydrobioscidae	75	2011-10-24	2011	MAG2.2.2	MAG2	3	Magdalena	2	0	0	0	3	0	0.375	0	3	0	0	0	0	0	3	0	0	0	0.140625	2.51562	0	0	0	0	0	3	0	0	1	3	0	0	0	3	0	0	0	0	0	0	3
Diptera	Tipulidae	75	2011-10-24	2011	MAG2.2.2	MAG2	3	Magdalena	2	0	2.02913	0	1.45631	0.135922	0.951456	0	2	2	0	3	0	0	3	0	0	0	1.07767	0.485437	1.92233	0.31068	0	0	0	3	0	0	0	1	3	0	0	0	0	0	1	0	3	0	3
Diptera	Simuliidae	75	2011-10-24	2011	MAG2.2.2	MAG2	3	Magdalena	1	3	0	0	0	1	0	0	3	1	0	1	0	0	3	0	0	0	3	0	0	0	0	0	0	3	0	0	0	2	0	3	0	3	1	0	1	0	1	0	3
Turbellaria	Dugesiidae	76	2010-12-10	2010	MAG2.3.1	MAG2	3	Magdalena	1	0	0	0	2	0	0	0	3	0	0	0	0	3	2	0	0	0	3	0	0	0	0	0	0	3	0	1	0	3	0	0	2	2	0	0	0	0	0	0	3
Trichoptera	Hydrobioscidae	76	2010-12-10	2010	MAG2.3.1	MAG2	3	Magdalena	1	0	0	0	3	0	0.375	0	3	0	0	0	0	0	3	0	0	0	0.140625	2.51562	0	0	0	0	0	3	0	0	1	3	0	0	0	3	0	0	0	0	0	0	3
Gasteropoda	Physidae	76	2010-12-10	2010	MAG2.3.1	MAG2	3	Magdalena	11	0	0	0	0	3	0	0	3	0	0	0	0	0	1	2	0	0	0	3	0	0	0	3	0	0	0	0	0	2	0	0	0	3	0	0	0	0	0	0	0
Diptera	Simuliidae	76	2010-12-10	2010	MAG2.3.1	MAG2	3	Magdalena	61	3	0	0	0	1	0	0	3	1	0	1	0	0	3	0	0	0	3	0	0	0	0	0	0	3	0	0	0	2	0	3	0	3	1	0	1	0	1	0	3
Ephemeroptera	Baetidae	77	2011-11-23	2011	MAG2.3.2	MAG2	3	Magdalena	9	0	2.92893	0	0.0685279	2.40355	0.269036	0	1	2.30711	0	0	1	0	3	0	0	1.54061	1.88325	0	0	0	0	0	0.426396	2.84264	0	0	2.15482	2.57614	0	0	0	3	0	0	0	1	0	0	3
Turbellaria	Dugesiidae	77	2011-11-23	2011	MAG2.3.2	MAG2	3	Magdalena	1	0	0	0	2	0	0	0	3	0	0	0	0	3	2	0	0	0	3	0	0	0	0	0	0	3	0	1	0	3	0	0	2	2	0	0	0	0	0	0	3
Amphipoda	Hyalellidae	77	2011-11-23	2011	MAG2.3.2	MAG2	3	Magdalena	4	0	0	0	1	0	3	0	0	3	0	0	0	3	1	0	0	0	3	0	0	0	0	3	0	0	0	0	3	0	0	0	0	0	0	0	0	0	3	0	0
Trichoptera	Hydrobioscidae	77	2011-11-23	2011	MAG2.3.2	MAG2	3	Magdalena	5	0	0	0	3	0	0.375	0	3	0	0	0	0	0	3	0	0	0	0.140625	2.51562	0	0	0	0	0	3	0	0	1	3	0	0	0	3	0	0	0	0	0	0	3
Ephemeroptera	Baetidae	78	2011-01-21	2011	MAG2.4.1	MAG2	3	Magdalena	2	0	2.92893	0	0.0685279	2.40355	0.269036	0	1	2.30711	0	0	1	0	3	0	0	1.54061	1.88325	0	0	0	0	0	0.426396	2.84264	0	0	2.15482	2.57614	0	0	0	3	0	0	0	1	0	0	3
Diptera	Blephariceridae	78	2011-01-21	2011	MAG2.4.1	MAG2	3	Magdalena	5	0	0	0	0	3	0	0	1	3	0	0	0	3	1	0	0	0	3	1	0	0	0	0	0	3	0	0	0	2	0	2	0	3	0	0	0	0	0	0	0
Diptera	Chironomidae	78	2011-01-21	2011	MAG2.4.1	MAG2	3	Magdalena	24	0	3	0	1	1	1	0	3	2	0	0	0	0	3	0	0	0	3	0	0	0	0	0	0	3	0	0	1	2	2	1	0	1	3	0	0	0	0	1	3
Turbellaria	Dugesiidae	78	2011-01-21	2011	MAG2.4.1	MAG2	3	Magdalena	6	0	0	0	2	0	0	0	3	0	0	0	0	3	2	0	0	0	3	0	0	0	0	0	0	3	0	1	0	3	0	0	2	2	0	0	0	0	0	0	3
Amphipoda	Hyalellidae	78	2011-01-21	2011	MAG2.4.1	MAG2	3	Magdalena	1	0	0	0	1	0	3	0	0	3	0	0	0	3	1	0	0	0	3	0	0	0	0	3	0	0	0	0	3	0	0	0	0	0	0	0	0	0	3	0	0
Trichoptera	Hydrobioscidae	78	2011-01-21	2011	MAG2.4.1	MAG2	3	Magdalena	1	0	0	0	3	0	0.375	0	3	0	0	0	0	0	3	0	0	0	0.140625	2.51562	0	0	0	0	0	3	0	0	1	3	0	0	0	3	0	0	0	0	0	0	3
Oligochaeta	Oligochaeta	78	2011-01-21	2011	MAG2.4.1	MAG2	3	Magdalena	14	0	3	0	0	0	0	0	3	0	0	0	0	0	3	0	0	3	3	0	0	0	0	0	0	3	0	0	0	3	0	0	0	3	0	0	0	0	0	0	3
Gasteropoda	Physidae	78	2011-01-21	2011	MAG2.4.1	MAG2	3	Magdalena	11	0	0	0	0	3	0	0	3	0	0	0	0	0	1	2	0	0	0	3	0	0	0	3	0	0	0	0	0	2	0	0	0	3	0	0	0	0	0	0	0
Diptera	Tipulidae	78	2011-01-21	2011	MAG2.4.1	MAG2	3	Magdalena	2	0	2.02913	0	1.45631	0.135922	0.951456	0	2	2	0	3	0	0	3	0	0	0	1.07767	0.485437	1.92233	0.31068	0	0	0	3	0	0	0	1	3	0	0	0	0	0	1	0	3	0	3
Diptera	Simuliidae	78	2011-01-21	2011	MAG2.4.1	MAG2	3	Magdalena	9	3	0	0	0	1	0	0	3	1	0	1	0	0	3	0	0	0	3	0	0	0	0	0	0	3	0	0	0	2	0	3	0	3	1	0	1	0	1	0	3
Ephemeroptera	Baetidae	79	2011-12-12	2011	MAG2.4.2	MAG2	3	Magdalena	7	0	2.92893	0	0.0685279	2.40355	0.269036	0	1	2.30711	0	0	1	0	3	0	0	1.54061	1.88325	0	0	0	0	0	0.426396	2.84264	0	0	2.15482	2.57614	0	0	0	3	0	0	0	1	0	0	3
Turbellaria	Dugesiidae	79	2011-12-12	2011	MAG2.4.2	MAG2	3	Magdalena	1	0	0	0	2	0	0	0	3	0	0	0	0	3	2	0	0	0	3	0	0	0	0	0	0	3	0	1	0	3	0	0	2	2	0	0	0	0	0	0	3
Coleoptera	Elmidae	79	2011-12-12	2011	MAG2.4.2	MAG2	3	Magdalena	1	0	2.89941	0	0	1.37278	1.64497	0	1	2.69822	3	0	1	0	3	0.899408	1.2426	2.20118	2.6568	0.0177515	0	0	0	3	0	0.573964	0.988166	0	0	3	0	0	0	3	0	0	0	0	0	0	0
Amphipoda	Hyalellidae	79	2011-12-12	2011	MAG2.4.2	MAG2	3	Magdalena	4	0	0	0	1	0	3	0	0	3	0	0	0	3	1	0	0	0	3	0	0	0	0	3	0	0	0	0	3	0	0	0	0	0	0	0	0	0	3	0	0
Trichoptera	Hydrobioscidae	79	2011-12-12	2011	MAG2.4.2	MAG2	3	Magdalena	3	0	0	0	3	0	0.375	0	3	0	0	0	0	0	3	0	0	0	0.140625	2.51562	0	0	0	0	0	3	0	0	1	3	0	0	0	3	0	0	0	0	0	0	3
Trichoptera	Hydropsychidae	79	2011-12-12	2011	MAG2.4.2	MAG2	3	Magdalena	2	3	0	0	1	0	1	0	1	3	0	0	0	0	3	0	0	0	0.438017	3	1.68595	0	0	0	0	3	0	0	1	2	0	3	0	3	0	0	0	0	0	0	3
Coleoptera	Psephenidae	79	2011-12-12	2011	MAG2.4.2	MAG2	3	Magdalena	1	0	2	0	0	3	0	0	1	3	0	0	0	3	0	0	0	1	3	0	0	0	0	0	3	0	0	0	0	3	0	0	0	3	0	0	0	0	0	0	0
Ephemeroptera	Baetidae	80	2011-02-20	2011	MAG2.5.1	MAG2	3	Magdalena	9	0	2.92893	0	0.0685279	2.40355	0.269036	0	1	2.30711	0	0	1	0	3	0	0	1.54061	1.88325	0	0	0	0	0	0.426396	2.84264	0	0	2.15482	2.57614	0	0	0	3	0	0	0	1	0	0	3
Diptera	Simuliidae	80	2011-02-20	2011	MAG2.5.1	MAG2	3	Magdalena	2	3	0	0	0	1	0	0	3	1	0	1	0	0	3	0	0	0	3	0	0	0	0	0	0	3	0	0	0	2	0	3	0	3	1	0	1	0	1	0	3
Trichoptera	Hydrobioscidae	81	2012-01-16	2012	MAG2.5.2	MAG2	3	Magdalena	1	0	0	0	3	0	0.375	0	3	0	0	0	0	0	3	0	0	0	0.140625	2.51562	0	0	0	0	0	3	0	0	1	3	0	0	0	3	0	0	0	0	0	0	3
Ephemeroptera	Baetidae	82	2011-04-01	2011	MAG2.6.1	MAG2	3	Magdalena	19	0	2.92893	0	0.0685279	2.40355	0.269036	0	1	2.30711	0	0	1	0	3	0	0	1.54061	1.88325	0	0	0	0	0	0.426396	2.84264	0	0	2.15482	2.57614	0	0	0	3	0	0	0	1	0	0	3
Diptera	Ceratopogonidae	82	2011-04-01	2011	MAG2.6.1	MAG2	3	Magdalena	1	0	1	1	2	1	0	0	1	3	0	0	0	0	3	0	0	0	1	3	0	0	0	0	0	3	0	0	0	2	3	0	0	3	0	0	0	1	0	0	3
Diptera	Chironomidae	82	2011-04-01	2011	MAG2.6.1	MAG2	3	Magdalena	2	0	3	0	1	1	1	0	3	2	0	0	0	0	3	0	0	0	3	0	0	0	0	0	0	3	0	0	1	2	2	1	0	1	3	0	0	0	0	1	3
Turbellaria	Dugesiidae	82	2011-04-01	2011	MAG2.6.1	MAG2	3	Magdalena	1	0	0	0	2	0	0	0	3	0	0	0	0	3	2	0	0	0	3	0	0	0	0	0	0	3	0	1	0	3	0	0	2	2	0	0	0	0	0	0	3
Trichoptera	Hydrobioscidae	82	2011-04-01	2011	MAG2.6.1	MAG2	3	Magdalena	1	0	0	0	3	0	0.375	0	3	0	0	0	0	0	3	0	0	0	0.140625	2.51562	0	0	0	0	0	3	0	0	1	3	0	0	0	3	0	0	0	0	0	0	3
Oligochaeta	Oligochaeta	82	2011-04-01	2011	MAG2.6.1	MAG2	3	Magdalena	3	0	3	0	0	0	0	0	3	0	0	0	0	0	3	0	0	3	3	0	0	0	0	0	0	3	0	0	0	3	0	0	0	3	0	0	0	0	0	0	3
Gasteropoda	Physidae	82	2011-04-01	2011	MAG2.6.1	MAG2	3	Magdalena	1	0	0	0	0	3	0	0	3	0	0	0	0	0	1	2	0	0	0	3	0	0	0	3	0	0	0	0	0	2	0	0	0	3	0	0	0	0	0	0	0
Coleoptera	Psephenidae	82	2011-04-01	2011	MAG2.6.1	MAG2	3	Magdalena	1	0	2	0	0	3	0	0	1	3	0	0	0	3	0	0	0	1	3	0	0	0	0	0	3	0	0	0	0	3	0	0	0	3	0	0	0	0	0	0	0
Diptera	Tipulidae	82	2011-04-01	2011	MAG2.6.1	MAG2	3	Magdalena	1	0	2.02913	0	1.45631	0.135922	0.951456	0	2	2	0	3	0	0	3	0	0	0	1.07767	0.485437	1.92233	0.31068	0	0	0	3	0	0	0	1	3	0	0	0	0	0	1	0	3	0	3
Diptera	Simuliidae	82	2011-04-01	2011	MAG2.6.1	MAG2	3	Magdalena	98	3	0	0	0	1	0	0	3	1	0	1	0	0	3	0	0	0	3	0	0	0	0	0	0	3	0	0	0	2	0	3	0	3	1	0	1	0	1	0	3
Ephemeroptera	Baetidae	83	2012-02-22	2012	MAG2.6.2	MAG2	3	Magdalena	15	0	2.92893	0	0.0685279	2.40355	0.269036	0	1	2.30711	0	0	1	0	3	0	0	1.54061	1.88325	0	0	0	0	0	0.426396	2.84264	0	0	2.15482	2.57614	0	0	0	3	0	0	0	1	0	0	3
Diptera	Chironomidae	83	2012-02-22	2012	MAG2.6.2	MAG2	3	Magdalena	2	0	3	0	1	1	1	0	3	2	0	0	0	0	3	0	0	0	3	0	0	0	0	0	0	3	0	0	1	2	2	1	0	1	3	0	0	0	0	1	3
Oligochaeta	Oligochaeta	83	2012-02-22	2012	MAG2.6.2	MAG2	3	Magdalena	1	0	3	0	0	0	0	0	3	0	0	0	0	0	3	0	0	3	3	0	0	0	0	0	0	3	0	0	0	3	0	0	0	3	0	0	0	0	0	0	3
Ephemeroptera	Baetidae	84	2011-04-13	2011	MAG2.7.1	MAG2	3	Magdalena	5	0	2.92893	0	0.0685279	2.40355	0.269036	0	1	2.30711	0	0	1	0	3	0	0	1.54061	1.88325	0	0	0	0	0	0.426396	2.84264	0	0	2.15482	2.57614	0	0	0	3	0	0	0	1	0	0	3
Coleoptera	Elmidae	84	2011-04-13	2011	MAG2.7.1	MAG2	3	Magdalena	3	0	2.89941	0	0	1.37278	1.64497	0	1	2.69822	3	0	1	0	3	0.899408	1.2426	2.20118	2.6568	0.0177515	0	0	0	3	0	0.573964	0.988166	0	0	3	0	0	0	3	0	0	0	0	0	0	0
Trichoptera	Hydrobioscidae	84	2011-04-13	2011	MAG2.7.1	MAG2	3	Magdalena	1	0	0	0	3	0	0.375	0	3	0	0	0	0	0	3	0	0	0	0.140625	2.51562	0	0	0	0	0	3	0	0	1	3	0	0	0	3	0	0	0	0	0	0	3
Oligochaeta	Oligochaeta	84	2011-04-13	2011	MAG2.7.1	MAG2	3	Magdalena	5	0	3	0	0	0	0	0	3	0	0	0	0	0	3	0	0	3	3	0	0	0	0	0	0	3	0	0	0	3	0	0	0	3	0	0	0	0	0	0	3
Diptera	Simuliidae	84	2011-04-13	2011	MAG2.7.1	MAG2	3	Magdalena	3	3	0	0	0	1	0	0	3	1	0	1	0	0	3	0	0	0	3	0	0	0	0	0	0	3	0	0	0	2	0	3	0	3	1	0	1	0	1	0	3
Ephemeroptera	Baetidae	85	2012-04-02	2012	MAG2.7.2	MAG2	3	Magdalena	35	0	2.92893	0	0.0685279	2.40355	0.269036	0	1	2.30711	0	0	1	0	3	0	0	1.54061	1.88325	0	0	0	0	0	0.426396	2.84264	0	0	2.15482	2.57614	0	0	0	3	0	0	0	1	0	0	3
Diptera	Blephariceridae	85	2012-04-02	2012	MAG2.7.2	MAG2	3	Magdalena	15	0	0	0	0	3	0	0	1	3	0	0	0	3	1	0	0	0	3	1	0	0	0	0	0	3	0	0	0	2	0	2	0	3	0	0	0	0	0	0	0
Diptera	Simuliidae	85	2012-04-02	2012	MAG2.7.2	MAG2	3	Magdalena	1	3	0	0	0	1	0	0	3	1	0	1	0	0	3	0	0	0	3	0	0	0	0	0	0	3	0	0	0	2	0	3	0	3	1	0	1	0	1	0	3
Ephemeroptera	Baetidae	86	2011-10-05	2011	MAZ1.1.2	MAZ1	2	Mazar	29	0	2.92893	0	0.0685279	2.40355	0.269036	0	1	2.30711	0	0	1	0	3	0	0	1.54061	1.88325	0	0	0	0	0	0.426396	2.84264	0	0	2.15482	2.57614	0	0	0	3	0	0	0	1	0	0	3
Trichoptera	Helicopsychidae	86	2011-10-05	2011	MAZ1.1.2	MAZ1	2	Mazar	10	0	2	0	0	2	3	0	3	0	0	0	0	0	0	3	0	3	0	0	0	0	0	3	1	0	0	0	0	3	1	0	0	0	0	0	0	2	0	0	3
Ephemeroptera	Leptohyphidae	86	2011-10-05	2011	MAZ1.1.2	MAZ1	2	Mazar	18	0	3	0	0	1.875	1	0	1	3	0	0	0.2	1.05	1.95	0	0	1.6	3	0	0	0	0	0	3	3	0	0	0.2	3	0.65	0	0	0	0	0	0	3	0	0	3
Diptera	Tipulidae	86	2011-10-05	2011	MAZ1.1.2	MAZ1	2	Mazar	2	0	2.02913	0	1.45631	0.135922	0.951456	0	2	2	0	3	0	0	3	0	0	0	1.07767	0.485437	1.92233	0.31068	0	0	0	3	0	0	0	1	3	0	0	0	0	0	1	0	3	0	3
Ephemeroptera	Baetidae	87	2010-10-20	2010	MAZ1.2.1	MAZ1	2	Mazar	84	0	2.92893	0	0.0685279	2.40355	0.269036	0	1	2.30711	0	0	1	0	3	0	0	1.54061	1.88325	0	0	0	0	0	0.426396	2.84264	0	0	2.15482	2.57614	0	0	0	3	0	0	0	1	0	0	3
Diptera	Blephariceridae	87	2010-10-20	2010	MAZ1.2.1	MAZ1	2	Mazar	6	0	0	0	0	3	0	0	1	3	0	0	0	3	1	0	0	0	3	1	0	0	0	0	0	3	0	0	0	2	0	2	0	3	0	0	0	0	0	0	0
Diptera	Chironomidae	87	2010-10-20	2010	MAZ1.2.1	MAZ1	2	Mazar	2	0	3	0	1	1	1	0	3	2	0	0	0	0	3	0	0	0	3	0	0	0	0	0	0	3	0	0	1	2	2	1	0	1	3	0	0	0	0	1	3
Trichoptera	Helicopsychidae	87	2010-10-20	2010	MAZ1.2.1	MAZ1	2	Mazar	75	0	2	0	0	2	3	0	3	0	0	0	0	0	0	3	0	3	0	0	0	0	0	3	1	0	0	0	0	3	1	0	0	0	0	0	0	2	0	0	3
Coleoptera	Elmidae	87	2010-10-20	2010	MAZ1.2.1	MAZ1	2	Mazar	2	0	2.89941	0	0	1.37278	1.64497	0	1	2.69822	3	0	1	0	3	0.899408	1.2426	2.20118	2.6568	0.0177515	0	0	0	3	0	0.573964	0.988166	0	0	3	0	0	0	3	0	0	0	0	0	0	0
Trichoptera	Hydrobioscidae	87	2010-10-20	2010	MAZ1.2.1	MAZ1	2	Mazar	6	0	0	0	3	0	0.375	0	3	0	0	0	0	0	3	0	0	0	0.140625	2.51562	0	0	0	0	0	3	0	0	1	3	0	0	0	3	0	0	0	0	0	0	3
Trichoptera	Hydropsychidae	87	2010-10-20	2010	MAZ1.2.1	MAZ1	2	Mazar	3	3	0	0	1	0	1	0	1	3	0	0	0	0	3	0	0	0	0.438017	3	1.68595	0	0	0	0	3	0	0	1	2	0	3	0	3	0	0	0	0	0	0	3
Plecoptera	Perlidae	87	2010-10-20	2010	MAZ1.2.1	MAZ1	2	Mazar	2	0	1	0	3	0	1	0	0	3	0	0	1	2	0	0	0	0	2	3	1	0	0	3	3	0	0	0	1	3	0	0	0	0	2	0	0	3	0	0	0
Ephemeroptera	Leptohyphidae	87	2010-10-20	2010	MAZ1.2.1	MAZ1	2	Mazar	6	0	3	0	0	1.875	1	0	1	3	0	0	0.2	1.05	1.95	0	0	1.6	3	0	0	0	0	0	3	3	0	0	0.2	3	0.65	0	0	0	0	0	0	3	0	0	3
Trichoptera	Leptoceridae	87	2010-10-20	2010	MAZ1.2.1	MAZ1	2	Mazar	26	0	1.88462	0	0.0307692	0.723077	1.65385	0	2.99231	0.807692	0	0	0	0	3	0	0	0.3	3	0	0	0	0	3	1	0	0	0	0	3	0	0	0	3	0	0	0	0	0	0	3
Diptera	Tipulidae	87	2010-10-20	2010	MAZ1.2.1	MAZ1	2	Mazar	2	0	2.02913	0	1.45631	0.135922	0.951456	0	2	2	0	3	0	0	3	0	0	0	1.07767	0.485437	1.92233	0.31068	0	0	0	3	0	0	0	1	3	0	0	0	0	0	1	0	3	0	3
Diptera	Simuliidae	87	2010-10-20	2010	MAZ1.2.1	MAZ1	2	Mazar	13	3	0	0	0	1	0	0	3	1	0	1	0	0	3	0	0	0	3	0	0	0	0	0	0	3	0	0	0	2	0	3	0	3	1	0	1	0	1	0	3
Ephemeroptera	Baetidae	88	2011-10-27	2011	MAZ1.2.2	MAZ1	2	Mazar	22	0	2.92893	0	0.0685279	2.40355	0.269036	0	1	2.30711	0	0	1	0	3	0	0	1.54061	1.88325	0	0	0	0	0	0.426396	2.84264	0	0	2.15482	2.57614	0	0	0	3	0	0	0	1	0	0	3
Trichoptera	Calamoceratidae	88	2011-10-27	2011	MAZ1.2.2	MAZ1	2	Mazar	1	0	1	0	0	0	3	0	2	3	0	0	0	0	3	0	0	0	0	3	0	0	0	3	1	0	0	0	0	3	0	0	0	1	3	0	0	0	0	0	3
Diptera	Chironomidae	88	2011-10-27	2011	MAZ1.2.2	MAZ1	2	Mazar	2	0	3	0	1	1	1	0	3	2	0	0	0	0	3	0	0	0	3	0	0	0	0	0	0	3	0	0	1	2	2	1	0	1	3	0	0	0	0	1	3
Trichoptera	Helicopsychidae	88	2011-10-27	2011	MAZ1.2.2	MAZ1	2	Mazar	2	0	2	0	0	2	3	0	3	0	0	0	0	0	0	3	0	3	0	0	0	0	0	3	1	0	0	0	0	3	1	0	0	0	0	0	0	2	0	0	3
Ephemeroptera	Leptohyphidae	88	2011-10-27	2011	MAZ1.2.2	MAZ1	2	Mazar	12	0	3	0	0	1.875	1	0	1	3	0	0	0.2	1.05	1.95	0	0	1.6	3	0	0	0	0	0	3	3	0	0	0.2	3	0.65	0	0	0	0	0	0	3	0	0	3
Trichoptera	Leptoceridae	88	2011-10-27	2011	MAZ1.2.2	MAZ1	2	Mazar	5	0	1.88462	0	0.0307692	0.723077	1.65385	0	2.99231	0.807692	0	0	0	0	3	0	0	0.3	3	0	0	0	0	3	1	0	0	0	0	3	0	0	0	3	0	0	0	0	0	0	3
Diptera	Tipulidae	88	2011-10-27	2011	MAZ1.2.2	MAZ1	2	Mazar	1	0	2.02913	0	1.45631	0.135922	0.951456	0	2	2	0	3	0	0	3	0	0	0	1.07767	0.485437	1.92233	0.31068	0	0	0	3	0	0	0	1	3	0	0	0	0	0	1	0	3	0	3
Ephemeroptera	Baetidae	89	2010-12-15	2010	MAZ1.3.1	MAZ1	2	Mazar	244	0	2.92893	0	0.0685279	2.40355	0.269036	0	1	2.30711	0	0	1	0	3	0	0	1.54061	1.88325	0	0	0	0	0	0.426396	2.84264	0	0	2.15482	2.57614	0	0	0	3	0	0	0	1	0	0	3
Diptera	Blephariceridae	89	2010-12-15	2010	MAZ1.3.1	MAZ1	2	Mazar	6	0	0	0	0	3	0	0	1	3	0	0	0	3	1	0	0	0	3	1	0	0	0	0	0	3	0	0	0	2	0	2	0	3	0	0	0	0	0	0	0
Trichoptera	Helicopsychidae	89	2010-12-15	2010	MAZ1.3.1	MAZ1	2	Mazar	11	0	2	0	0	2	3	0	3	0	0	0	0	0	0	3	0	3	0	0	0	0	0	3	1	0	0	0	0	3	1	0	0	0	0	0	0	2	0	0	3
Coleoptera	Elmidae	89	2010-12-15	2010	MAZ1.3.1	MAZ1	2	Mazar	1	0	2.89941	0	0	1.37278	1.64497	0	1	2.69822	3	0	1	0	3	0.899408	1.2426	2.20118	2.6568	0.0177515	0	0	0	3	0	0.573964	0.988166	0	0	3	0	0	0	3	0	0	0	0	0	0	0
Amphipoda	Hyalellidae	89	2010-12-15	2010	MAZ1.3.1	MAZ1	2	Mazar	1	0	0	0	1	0	3	0	0	3	0	0	0	3	1	0	0	0	3	0	0	0	0	3	0	0	0	0	3	0	0	0	0	0	0	0	0	0	3	0	0
Trichoptera	Hydrobioscidae	89	2010-12-15	2010	MAZ1.3.1	MAZ1	2	Mazar	8	0	0	0	3	0	0.375	0	3	0	0	0	0	0	3	0	0	0	0.140625	2.51562	0	0	0	0	0	3	0	0	1	3	0	0	0	3	0	0	0	0	0	0	3
Trichoptera	Hydropsychidae	89	2010-12-15	2010	MAZ1.3.1	MAZ1	2	Mazar	7	3	0	0	1	0	1	0	1	3	0	0	0	0	3	0	0	0	0.438017	3	1.68595	0	0	0	0	3	0	0	1	2	0	3	0	3	0	0	0	0	0	0	3
Plecoptera	Perlidae	89	2010-12-15	2010	MAZ1.3.1	MAZ1	2	Mazar	8	0	1	0	3	0	1	0	0	3	0	0	1	2	0	0	0	0	2	3	1	0	0	3	3	0	0	0	1	3	0	0	0	0	2	0	0	3	0	0	0
Ephemeroptera	Leptohyphidae	89	2010-12-15	2010	MAZ1.3.1	MAZ1	2	Mazar	20	0	3	0	0	1.875	1	0	1	3	0	0	0.2	1.05	1.95	0	0	1.6	3	0	0	0	0	0	3	3	0	0	0.2	3	0.65	0	0	0	0	0	0	3	0	0	3
Trichoptera	Leptoceridae	89	2010-12-15	2010	MAZ1.3.1	MAZ1	2	Mazar	5	0	1.88462	0	0.0307692	0.723077	1.65385	0	2.99231	0.807692	0	0	0	0	3	0	0	0.3	3	0	0	0	0	3	1	0	0	0	0	3	0	0	0	3	0	0	0	0	0	0	3
Coleoptera	Ptilodactylidae	89	2010-12-15	2010	MAZ1.3.1	MAZ1	2	Mazar	2	0	0	0	0	3	3	0	0	3	0	0	1	0	3	0	0	2	2	3	0	0	0	0	1	3	0	0	0	3	3	0	0	3	0	0	0	0	0	0	0
Diptera	Simuliidae	89	2010-12-15	2010	MAZ1.3.1	MAZ1	2	Mazar	4	3	0	0	0	1	0	0	3	1	0	1	0	0	3	0	0	0	3	0	0	0	0	0	0	3	0	0	0	2	0	3	0	3	1	0	1	0	1	0	3
Diptera	Muscidae	90	2011-11-21	2011	MAZ1.3.2	MAZ1	2	Mazar	1	0	0	0	3	0	0	0	0	0	0	3	0	0	3	0	2	0	0	0	0	0	0	0	0	3	0	0	0	3	1	0	0	1	0	0	3	1	0	1	3
Ephemeroptera	Baetidae	90	2011-11-21	2011	MAZ1.3.2	MAZ1	2	Mazar	213	0	2.92893	0	0.0685279	2.40355	0.269036	0	1	2.30711	0	0	1	0	3	0	0	1.54061	1.88325	0	0	0	0	0	0.426396	2.84264	0	0	2.15482	2.57614	0	0	0	3	0	0	0	1	0	0	3
Trichoptera	Calamoceratidae	90	2011-11-21	2011	MAZ1.3.2	MAZ1	2	Mazar	1	0	1	0	0	0	3	0	2	3	0	0	0	0	3	0	0	0	0	3	0	0	0	3	1	0	0	0	0	3	0	0	0	1	3	0	0	0	0	0	3
Diptera	Chironomidae	90	2011-11-21	2011	MAZ1.3.2	MAZ1	2	Mazar	9	0	3	0	1	1	1	0	3	2	0	0	0	0	3	0	0	0	3	0	0	0	0	0	0	3	0	0	1	2	2	1	0	1	3	0	0	0	0	1	3
Trichoptera	Helicopsychidae	90	2011-11-21	2011	MAZ1.3.2	MAZ1	2	Mazar	84	0	2	0	0	2	3	0	3	0	0	0	0	0	0	3	0	3	0	0	0	0	0	3	1	0	0	0	0	3	1	0	0	0	0	0	0	2	0	0	3
Coleoptera	Elmidae	90	2011-11-21	2011	MAZ1.3.2	MAZ1	2	Mazar	1	0	2.89941	0	0	1.37278	1.64497	0	1	2.69822	3	0	1	0	3	0.899408	1.2426	2.20118	2.6568	0.0177515	0	0	0	3	0	0.573964	0.988166	0	0	3	0	0	0	3	0	0	0	0	0	0	0
Trichoptera	Hydrobioscidae	90	2011-11-21	2011	MAZ1.3.2	MAZ1	2	Mazar	1	0	0	0	3	0	0.375	0	3	0	0	0	0	0	3	0	0	0	0.140625	2.51562	0	0	0	0	0	3	0	0	1	3	0	0	0	3	0	0	0	0	0	0	3
Plecoptera	Perlidae	90	2011-11-21	2011	MAZ1.3.2	MAZ1	2	Mazar	2	0	1	0	3	0	1	0	0	3	0	0	1	2	0	0	0	0	2	3	1	0	0	3	3	0	0	0	1	3	0	0	0	0	2	0	0	3	0	0	0
Ephemeroptera	Leptohyphidae	90	2011-11-21	2011	MAZ1.3.2	MAZ1	2	Mazar	56	0	3	0	0	1.875	1	0	1	3	0	0	0.2	1.05	1.95	0	0	1.6	3	0	0	0	0	0	3	3	0	0	0.2	3	0.65	0	0	0	0	0	0	3	0	0	3
Trichoptera	Leptoceridae	90	2011-11-21	2011	MAZ1.3.2	MAZ1	2	Mazar	4	0	1.88462	0	0.0307692	0.723077	1.65385	0	2.99231	0.807692	0	0	0	0	3	0	0	0.3	3	0	0	0	0	3	1	0	0	0	0	3	0	0	0	3	0	0	0	0	0	0	3
Coleoptera	Scirtidae	90	2011-11-21	2011	MAZ1.3.2	MAZ1	2	Mazar	1	0	3	0	0	2	2	0	1	3	0	0	1	1	3	0	0	3	0	0	0	0	0	2	3	0	0	0	0	3	0	0	0	0	0	0	3	0	0	0	0
Oligochaeta	Oligochaeta	90	2011-11-21	2011	MAZ1.3.2	MAZ1	2	Mazar	1	0	3	0	0	0	0	0	3	0	0	0	0	0	3	0	0	3	3	0	0	0	0	0	0	3	0	0	0	3	0	0	0	3	0	0	0	0	0	0	3
Coleoptera	Psephenidae	90	2011-11-21	2011	MAZ1.3.2	MAZ1	2	Mazar	1	0	2	0	0	3	0	0	1	3	0	0	0	3	0	0	0	1	3	0	0	0	0	0	3	0	0	0	0	3	0	0	0	3	0	0	0	0	0	0	0
Diptera	Tipulidae	90	2011-11-21	2011	MAZ1.3.2	MAZ1	2	Mazar	3	0	2.02913	0	1.45631	0.135922	0.951456	0	2	2	0	3	0	0	3	0	0	0	1.07767	0.485437	1.92233	0.31068	0	0	0	3	0	0	0	1	3	0	0	0	0	0	1	0	3	0	3
Diptera	Simuliidae	90	2011-11-21	2011	MAZ1.3.2	MAZ1	2	Mazar	1	3	0	0	0	1	0	0	3	1	0	1	0	0	3	0	0	0	3	0	0	0	0	0	0	3	0	0	0	2	0	3	0	3	1	0	1	0	1	0	3
Ephemeroptera	Baetidae	91	2011-01-13	2011	MAZ1.4.1	MAZ1	2	Mazar	25	0	2.92893	0	0.0685279	2.40355	0.269036	0	1	2.30711	0	0	1	0	3	0	0	1.54061	1.88325	0	0	0	0	0	0.426396	2.84264	0	0	2.15482	2.57614	0	0	0	3	0	0	0	1	0	0	3
Diptera	Blephariceridae	91	2011-01-13	2011	MAZ1.4.1	MAZ1	2	Mazar	5	0	0	0	0	3	0	0	1	3	0	0	0	3	1	0	0	0	3	1	0	0	0	0	0	3	0	0	0	2	0	2	0	3	0	0	0	0	0	0	0
Trichoptera	Calamoceratidae	91	2011-01-13	2011	MAZ1.4.1	MAZ1	2	Mazar	1	0	1	0	0	0	3	0	2	3	0	0	0	0	3	0	0	0	0	3	0	0	0	3	1	0	0	0	0	3	0	0	0	1	3	0	0	0	0	0	3
Trichoptera	Helicopsychidae	91	2011-01-13	2011	MAZ1.4.1	MAZ1	2	Mazar	5	0	2	0	0	2	3	0	3	0	0	0	0	0	0	3	0	3	0	0	0	0	0	3	1	0	0	0	0	3	1	0	0	0	0	0	0	2	0	0	3
Trichoptera	Hydrobioscidae	91	2011-01-13	2011	MAZ1.4.1	MAZ1	2	Mazar	2	0	0	0	3	0	0.375	0	3	0	0	0	0	0	3	0	0	0	0.140625	2.51562	0	0	0	0	0	3	0	0	1	3	0	0	0	3	0	0	0	0	0	0	3
Plecoptera	Perlidae	91	2011-01-13	2011	MAZ1.4.1	MAZ1	2	Mazar	10	0	1	0	3	0	1	0	0	3	0	0	1	2	0	0	0	0	2	3	1	0	0	3	3	0	0	0	1	3	0	0	0	0	2	0	0	3	0	0	0
Trichoptera	Leptoceridae	91	2011-01-13	2011	MAZ1.4.1	MAZ1	2	Mazar	3	0	1.88462	0	0.0307692	0.723077	1.65385	0	2.99231	0.807692	0	0	0	0	3	0	0	0.3	3	0	0	0	0	3	1	0	0	0	0	3	0	0	0	3	0	0	0	0	0	0	3
Oligochaeta	Oligochaeta	91	2011-01-13	2011	MAZ1.4.1	MAZ1	2	Mazar	3	0	3	0	0	0	0	0	3	0	0	0	0	0	3	0	0	3	3	0	0	0	0	0	0	3	0	0	0	3	0	0	0	3	0	0	0	0	0	0	3
Coleoptera	Ptilodactylidae	91	2011-01-13	2011	MAZ1.4.1	MAZ1	2	Mazar	3	0	0	0	0	3	3	0	0	3	0	0	1	0	3	0	0	2	2	3	0	0	0	0	1	3	0	0	0	3	3	0	0	3	0	0	0	0	0	0	0
Diptera	Muscidae	92	2011-12-14	2011	MAZ1.4.2	MAZ1	2	Mazar	3	0	0	0	3	0	0	0	0	0	0	3	0	0	3	0	2	0	0	0	0	0	0	0	0	3	0	0	0	3	1	0	0	1	0	0	3	1	0	1	3
Ephemeroptera	Baetidae	92	2011-12-14	2011	MAZ1.4.2	MAZ1	2	Mazar	49	0	2.92893	0	0.0685279	2.40355	0.269036	0	1	2.30711	0	0	1	0	3	0	0	1.54061	1.88325	0	0	0	0	0	0.426396	2.84264	0	0	2.15482	2.57614	0	0	0	3	0	0	0	1	0	0	3
Trichoptera	Calamoceratidae	92	2011-12-14	2011	MAZ1.4.2	MAZ1	2	Mazar	1	0	1	0	0	0	3	0	2	3	0	0	0	0	3	0	0	0	0	3	0	0	0	3	1	0	0	0	0	3	0	0	0	1	3	0	0	0	0	0	3
Diptera	Chironomidae	92	2011-12-14	2011	MAZ1.4.2	MAZ1	2	Mazar	6	0	3	0	1	1	1	0	3	2	0	0	0	0	3	0	0	0	3	0	0	0	0	0	0	3	0	0	1	2	2	1	0	1	3	0	0	0	0	1	3
Trichoptera	Helicopsychidae	92	2011-12-14	2011	MAZ1.4.2	MAZ1	2	Mazar	17	0	2	0	0	2	3	0	3	0	0	0	0	0	0	3	0	3	0	0	0	0	0	3	1	0	0	0	0	3	1	0	0	0	0	0	0	2	0	0	3
Coleoptera	Elmidae	92	2011-12-14	2011	MAZ1.4.2	MAZ1	2	Mazar	2	0	2.89941	0	0	1.37278	1.64497	0	1	2.69822	3	0	1	0	3	0.899408	1.2426	2.20118	2.6568	0.0177515	0	0	0	3	0	0.573964	0.988166	0	0	3	0	0	0	3	0	0	0	0	0	0	0
Amphipoda	Hyalellidae	92	2011-12-14	2011	MAZ1.4.2	MAZ1	2	Mazar	1	0	0	0	1	0	3	0	0	3	0	0	0	3	1	0	0	0	3	0	0	0	0	3	0	0	0	0	3	0	0	0	0	0	0	0	0	0	3	0	0
Trichoptera	Hydropsychidae	92	2011-12-14	2011	MAZ1.4.2	MAZ1	2	Mazar	1	3	0	0	1	0	1	0	1	3	0	0	0	0	3	0	0	0	0.438017	3	1.68595	0	0	0	0	3	0	0	1	2	0	3	0	3	0	0	0	0	0	0	3
Plecoptera	Perlidae	92	2011-12-14	2011	MAZ1.4.2	MAZ1	2	Mazar	1	0	1	0	3	0	1	0	0	3	0	0	1	2	0	0	0	0	2	3	1	0	0	3	3	0	0	0	1	3	0	0	0	0	2	0	0	3	0	0	0
Ephemeroptera	Leptohyphidae	92	2011-12-14	2011	MAZ1.4.2	MAZ1	2	Mazar	6	0	3	0	0	1.875	1	0	1	3	0	0	0.2	1.05	1.95	0	0	1.6	3	0	0	0	0	0	3	3	0	0	0.2	3	0.65	0	0	0	0	0	0	3	0	0	3
Trichoptera	Leptoceridae	92	2011-12-14	2011	MAZ1.4.2	MAZ1	2	Mazar	2	0	1.88462	0	0.0307692	0.723077	1.65385	0	2.99231	0.807692	0	0	0	0	3	0	0	0.3	3	0	0	0	0	3	1	0	0	0	0	3	0	0	0	3	0	0	0	0	0	0	3
Diptera	Tipulidae	92	2011-12-14	2011	MAZ1.4.2	MAZ1	2	Mazar	5	0	2.02913	0	1.45631	0.135922	0.951456	0	2	2	0	3	0	0	3	0	0	0	1.07767	0.485437	1.92233	0.31068	0	0	0	3	0	0	0	1	3	0	0	0	0	0	1	0	3	0	3
Diptera	Simuliidae	92	2011-12-14	2011	MAZ1.4.2	MAZ1	2	Mazar	1	3	0	0	0	1	0	0	3	1	0	1	0	0	3	0	0	0	3	0	0	0	0	0	0	3	0	0	0	2	0	3	0	3	1	0	1	0	1	0	3
Thrombidiform	Mideopsidae	93	2011-02-19	2011	MAZ1.5.1	MAZ1	2	Mazar	12	0	0	0	3	0	0	3	3	0	0	1	0	0	0	3	3	1	0	0	0	0	0	3	0	0	0	0	1	3	0	0	0	0	0	0	0	3	3	0	0
Ephemeroptera	Baetidae	93	2011-02-19	2011	MAZ1.5.1	MAZ1	2	Mazar	18	0	2.92893	0	0.0685279	2.40355	0.269036	0	1	2.30711	0	0	1	0	3	0	0	1.54061	1.88325	0	0	0	0	0	0.426396	2.84264	0	0	2.15482	2.57614	0	0	0	3	0	0	0	1	0	0	3
Diptera	Blephariceridae	93	2011-02-19	2011	MAZ1.5.1	MAZ1	2	Mazar	4	0	0	0	0	3	0	0	1	3	0	0	0	3	1	0	0	0	3	1	0	0	0	0	0	3	0	0	0	2	0	2	0	3	0	0	0	0	0	0	0
Diptera	Chironomidae	93	2011-02-19	2011	MAZ1.5.1	MAZ1	2	Mazar	5	0	3	0	1	1	1	0	3	2	0	0	0	0	3	0	0	0	3	0	0	0	0	0	0	3	0	0	1	2	2	1	0	1	3	0	0	0	0	1	3
Trichoptera	Helicopsychidae	93	2011-02-19	2011	MAZ1.5.1	MAZ1	2	Mazar	17	0	2	0	0	2	3	0	3	0	0	0	0	0	0	3	0	3	0	0	0	0	0	3	1	0	0	0	0	3	1	0	0	0	0	0	0	2	0	0	3
Coleoptera	Elmidae	93	2011-02-19	2011	MAZ1.5.1	MAZ1	2	Mazar	4	0	2.89941	0	0	1.37278	1.64497	0	1	2.69822	3	0	1	0	3	0.899408	1.2426	2.20118	2.6568	0.0177515	0	0	0	3	0	0.573964	0.988166	0	0	3	0	0	0	3	0	0	0	0	0	0	0
Trichoptera	Glossosomatidae	93	2011-02-19	2011	MAZ1.5.1	MAZ1	2	Mazar	1	0	3	0	0	3	0	0	3	2	0	0	0	1	3	2	0	0	3	0	0	0	0	3	1	0	0	0	0	3	0	3	0	3	0	0	0	0	0	0	3
Plecoptera	Gripopterygidae	93	2011-02-19	2011	MAZ1.5.1	MAZ1	2	Mazar	1	0	0	0	3	0	3	0	2	1	0	0	0	1	2	0	0	0	3	1	0	0	0	2	3	0	0	0	1	3	0	0	0	3	0	0	0	0	0	0	0
Trichoptera	Hydropsychidae	93	2011-02-19	2011	MAZ1.5.1	MAZ1	2	Mazar	8	3	0	0	1	0	1	0	1	3	0	0	0	0	3	0	0	0	0.438017	3	1.68595	0	0	0	0	3	0	0	1	2	0	3	0	3	0	0	0	0	0	0	3
Plecoptera	Perlidae	93	2011-02-19	2011	MAZ1.5.1	MAZ1	2	Mazar	8	0	1	0	3	0	1	0	0	3	0	0	1	2	0	0	0	0	2	3	1	0	0	3	3	0	0	0	1	3	0	0	0	0	2	0	0	3	0	0	0
Ephemeroptera	Leptohyphidae	93	2011-02-19	2011	MAZ1.5.1	MAZ1	2	Mazar	20	0	3	0	0	1.875	1	0	1	3	0	0	0.2	1.05	1.95	0	0	1.6	3	0	0	0	0	0	3	3	0	0	0.2	3	0.65	0	0	0	0	0	0	3	0	0	3
Trichoptera	Leptoceridae	93	2011-02-19	2011	MAZ1.5.1	MAZ1	2	Mazar	13	0	1.88462	0	0.0307692	0.723077	1.65385	0	2.99231	0.807692	0	0	0	0	3	0	0	0.3	3	0	0	0	0	3	1	0	0	0	0	3	0	0	0	3	0	0	0	0	0	0	3
Ephemeroptera	Baetidae	94	2012-01-09	2012	MAZ1.5.2	MAZ1	2	Mazar	8	0	2.92893	0	0.0685279	2.40355	0.269036	0	1	2.30711	0	0	1	0	3	0	0	1.54061	1.88325	0	0	0	0	0	0.426396	2.84264	0	0	2.15482	2.57614	0	0	0	3	0	0	0	1	0	0	3
Diptera	Blephariceridae	94	2012-01-09	2012	MAZ1.5.2	MAZ1	2	Mazar	1	0	0	0	0	3	0	0	1	3	0	0	0	3	1	0	0	0	3	1	0	0	0	0	0	3	0	0	0	2	0	2	0	3	0	0	0	0	0	0	0
Trichoptera	Helicopsychidae	94	2012-01-09	2012	MAZ1.5.2	MAZ1	2	Mazar	25	0	2	0	0	2	3	0	3	0	0	0	0	0	0	3	0	3	0	0	0	0	0	3	1	0	0	0	0	3	1	0	0	0	0	0	0	2	0	0	3
Coleoptera	Elmidae	94	2012-01-09	2012	MAZ1.5.2	MAZ1	2	Mazar	1	0	2.89941	0	0	1.37278	1.64497	0	1	2.69822	3	0	1	0	3	0.899408	1.2426	2.20118	2.6568	0.0177515	0	0	0	3	0	0.573964	0.988166	0	0	3	0	0	0	3	0	0	0	0	0	0	0
Trichoptera	Hydropsychidae	94	2012-01-09	2012	MAZ1.5.2	MAZ1	2	Mazar	2	3	0	0	1	0	1	0	1	3	0	0	0	0	3	0	0	0	0.438017	3	1.68595	0	0	0	0	3	0	0	1	2	0	3	0	3	0	0	0	0	0	0	3
Trichoptera	Leptoceridae	94	2012-01-09	2012	MAZ1.5.2	MAZ1	2	Mazar	1	0	1.88462	0	0.0307692	0.723077	1.65385	0	2.99231	0.807692	0	0	0	0	3	0	0	0.3	3	0	0	0	0	3	1	0	0	0	0	3	0	0	0	3	0	0	0	0	0	0	3
Diptera	Simuliidae	94	2012-01-09	2012	MAZ1.5.2	MAZ1	2	Mazar	4	3	0	0	0	1	0	0	3	1	0	1	0	0	3	0	0	0	3	0	0	0	0	0	0	3	0	0	0	2	0	3	0	3	1	0	1	0	1	0	3
Ephemeroptera	Baetidae	95	2012-02-20	2012	MAZ1.6.2	MAZ1	2	Mazar	4	0	2.92893	0	0.0685279	2.40355	0.269036	0	1	2.30711	0	0	1	0	3	0	0	1.54061	1.88325	0	0	0	0	0	0.426396	2.84264	0	0	2.15482	2.57614	0	0	0	3	0	0	0	1	0	0	3
Coleoptera	Elmidae	95	2012-02-20	2012	MAZ1.6.2	MAZ1	2	Mazar	2	0	2.89941	0	0	1.37278	1.64497	0	1	2.69822	3	0	1	0	3	0.899408	1.2426	2.20118	2.6568	0.0177515	0	0	0	3	0	0.573964	0.988166	0	0	3	0	0	0	3	0	0	0	0	0	0	0
Trichoptera	Hydropsychidae	95	2012-02-20	2012	MAZ1.6.2	MAZ1	2	Mazar	1	3	0	0	1	0	1	0	1	3	0	0	0	0	3	0	0	0	0.438017	3	1.68595	0	0	0	0	3	0	0	1	2	0	3	0	3	0	0	0	0	0	0	3
Ephemeroptera	Leptohyphidae	95	2012-02-20	2012	MAZ1.6.2	MAZ1	2	Mazar	16	0	3	0	0	1.875	1	0	1	3	0	0	0.2	1.05	1.95	0	0	1.6	3	0	0	0	0	0	3	3	0	0	0.2	3	0.65	0	0	0	0	0	0	3	0	0	3
Diptera	Tipulidae	95	2012-02-20	2012	MAZ1.6.2	MAZ1	2	Mazar	2	0	2.02913	0	1.45631	0.135922	0.951456	0	2	2	0	3	0	0	3	0	0	0	1.07767	0.485437	1.92233	0.31068	0	0	0	3	0	0	0	1	3	0	0	0	0	0	1	0	3	0	3
Ephemeroptera	Baetidae	96	2011-04-22	2011	MAZ1.7.1	MAZ1	2	Mazar	6	0	2.92893	0	0.0685279	2.40355	0.269036	0	1	2.30711	0	0	1	0	3	0	0	1.54061	1.88325	0	0	0	0	0	0.426396	2.84264	0	0	2.15482	2.57614	0	0	0	3	0	0	0	1	0	0	3
Diptera	Chironomidae	96	2011-04-22	2011	MAZ1.7.1	MAZ1	2	Mazar	3	0	3	0	1	1	1	0	3	2	0	0	0	0	3	0	0	0	3	0	0	0	0	0	0	3	0	0	1	2	2	1	0	1	3	0	0	0	0	1	3
Turbellaria	Dugesiidae	96	2011-04-22	2011	MAZ1.7.1	MAZ1	2	Mazar	1	0	0	0	2	0	0	0	3	0	0	0	0	3	2	0	0	0	3	0	0	0	0	0	0	3	0	1	0	3	0	0	2	2	0	0	0	0	0	0	3
Coleoptera	Elmidae	96	2011-04-22	2011	MAZ1.7.1	MAZ1	2	Mazar	5	0	2.89941	0	0	1.37278	1.64497	0	1	2.69822	3	0	1	0	3	0.899408	1.2426	2.20118	2.6568	0.0177515	0	0	0	3	0	0.573964	0.988166	0	0	3	0	0	0	3	0	0	0	0	0	0	0
Amphipoda	Hyalellidae	96	2011-04-22	2011	MAZ1.7.1	MAZ1	2	Mazar	1	0	0	0	1	0	3	0	0	3	0	0	0	3	1	0	0	0	3	0	0	0	0	3	0	0	0	0	3	0	0	0	0	0	0	0	0	0	3	0	0
Trichoptera	Hydropsychidae	96	2011-04-22	2011	MAZ1.7.1	MAZ1	2	Mazar	4	3	0	0	1	0	1	0	1	3	0	0	0	0	3	0	0	0	0.438017	3	1.68595	0	0	0	0	3	0	0	1	2	0	3	0	3	0	0	0	0	0	0	3
Plecoptera	Perlidae	96	2011-04-22	2011	MAZ1.7.1	MAZ1	2	Mazar	3	0	1	0	3	0	1	0	0	3	0	0	1	2	0	0	0	0	2	3	1	0	0	3	3	0	0	0	1	3	0	0	0	0	2	0	0	3	0	0	0
Ephemeroptera	Leptohyphidae	96	2011-04-22	2011	MAZ1.7.1	MAZ1	2	Mazar	27	0	3	0	0	1.875	1	0	1	3	0	0	0.2	1.05	1.95	0	0	1.6	3	0	0	0	0	0	3	3	0	0	0.2	3	0.65	0	0	0	0	0	0	3	0	0	3
Trichoptera	Leptoceridae	96	2011-04-22	2011	MAZ1.7.1	MAZ1	2	Mazar	2	0	1.88462	0	0.0307692	0.723077	1.65385	0	2.99231	0.807692	0	0	0	0	3	0	0	0.3	3	0	0	0	0	3	1	0	0	0	0	3	0	0	0	3	0	0	0	0	0	0	3
Coleoptera	Ptilodactylidae	96	2011-04-22	2011	MAZ1.7.1	MAZ1	2	Mazar	5	0	0	0	0	3	3	0	0	3	0	0	1	0	3	0	0	2	2	3	0	0	0	0	1	3	0	0	0	3	3	0	0	3	0	0	0	0	0	0	0
Diptera	Simuliidae	96	2011-04-22	2011	MAZ1.7.1	MAZ1	2	Mazar	6	3	0	0	0	1	0	0	3	1	0	1	0	0	3	0	0	0	3	0	0	0	0	0	0	3	0	0	0	2	0	3	0	3	1	0	1	0	1	0	3
Ephemeroptera	Baetidae	97	2012-03-27	2012	MAZ1.7.2	MAZ1	2	Mazar	35	0	2.92893	0	0.0685279	2.40355	0.269036	0	1	2.30711	0	0	1	0	3	0	0	1.54061	1.88325	0	0	0	0	0	0.426396	2.84264	0	0	2.15482	2.57614	0	0	0	3	0	0	0	1	0	0	3
Diptera	Blephariceridae	97	2012-03-27	2012	MAZ1.7.2	MAZ1	2	Mazar	15	0	0	0	0	3	0	0	1	3	0	0	0	3	1	0	0	0	3	1	0	0	0	0	0	3	0	0	0	2	0	2	0	3	0	0	0	0	0	0	0
Diptera	Simuliidae	97	2012-03-27	2012	MAZ1.7.2	MAZ1	2	Mazar	1	3	0	0	0	1	0	0	3	1	0	1	0	0	3	0	0	0	3	0	0	0	0	0	0	3	0	0	0	2	0	3	0	3	1	0	1	0	1	0	3
Lepidoptera	Crambidae	98	2010-10-20	2010	MAZ4.1.1	MAZ4	2	Mazar	1	0	0	1	0	1	3	0	1	3	0	1	0	0	3	0	0	0	0	3	3	0	0	0	3	3	0	0	1	3	2	3	0	0	0	3	0	0	0	0	3
Ephemeroptera	Baetidae	98	2010-10-20	2010	MAZ4.1.1	MAZ4	2	Mazar	9	0	2.92893	0	0.0685279	2.40355	0.269036	0	1	2.30711	0	0	1	0	3	0	0	1.54061	1.88325	0	0	0	0	0	0.426396	2.84264	0	0	2.15482	2.57614	0	0	0	3	0	0	0	1	0	0	3
Trichoptera	Calamoceratidae	98	2010-10-20	2010	MAZ4.1.1	MAZ4	2	Mazar	8	0	1	0	0	0	3	0	2	3	0	0	0	0	3	0	0	0	0	3	0	0	0	3	1	0	0	0	0	3	0	0	0	1	3	0	0	0	0	0	3
Turbellaria	Dugesiidae	98	2010-10-20	2010	MAZ4.1.1	MAZ4	2	Mazar	5	0	0	0	2	0	0	0	3	0	0	0	0	3	2	0	0	0	3	0	0	0	0	0	0	3	0	1	0	3	0	0	2	2	0	0	0	0	0	0	3
Trichoptera	Helicopsychidae	98	2010-10-20	2010	MAZ4.1.1	MAZ4	2	Mazar	1	0	2	0	0	2	3	0	3	0	0	0	0	0	0	3	0	3	0	0	0	0	0	3	1	0	0	0	0	3	1	0	0	0	0	0	0	2	0	0	3
Coleoptera	Elmidae	98	2010-10-20	2010	MAZ4.1.1	MAZ4	2	Mazar	11	0	2.89941	0	0	1.37278	1.64497	0	1	2.69822	3	0	1	0	3	0.899408	1.2426	2.20118	2.6568	0.0177515	0	0	0	3	0	0.573964	0.988166	0	0	3	0	0	0	3	0	0	0	0	0	0	0
Amphipoda	Hyalellidae	98	2010-10-20	2010	MAZ4.1.1	MAZ4	2	Mazar	14	0	0	0	1	0	3	0	0	3	0	0	0	3	1	0	0	0	3	0	0	0	0	3	0	0	0	0	3	0	0	0	0	0	0	0	0	0	3	0	0
Trichoptera	Hydrobioscidae	98	2010-10-20	2010	MAZ4.1.1	MAZ4	2	Mazar	1	0	0	0	3	0	0.375	0	3	0	0	0	0	0	3	0	0	0	0.140625	2.51562	0	0	0	0	0	3	0	0	1	3	0	0	0	3	0	0	0	0	0	0	3
Diptera	Scathophagidae	98	2010-10-20	2010	MAZ4.1.1	MAZ4	2	Mazar	4	0	0	0	1	0	3	0	2	1	0	2	0	0	3	0	0	3	0	0	0	0	0	0	0	3	0	0	0	3	1	0	0	0	0	0	0	0	0	3	3
Trichoptera	Hydropsychidae	98	2010-10-20	2010	MAZ4.1.1	MAZ4	2	Mazar	22	3	0	0	1	0	1	0	1	3	0	0	0	0	3	0	0	0	0.438017	3	1.68595	0	0	0	0	3	0	0	1	2	0	3	0	3	0	0	0	0	0	0	3
Ephemeroptera	Leptophlebiidae	98	2010-10-20	2010	MAZ4.1.1	MAZ4	2	Mazar	2	0.745902	2.86066	0	0	1.85246	0.540984	0	1	3	0	0	0.991803	1.97541	1.18033	0	0	0.180328	2.63934	0.729508	0	0	0	0	3	1	0	0	1	3	0	0	0	0	0	0	0	3	1	0	3
Ephemeroptera	Oligoneuriidae	98	2010-10-20	2010	MAZ4.1.1	MAZ4	2	Mazar	1	3	0	0	0	0	0	0	1	2	0	0	0	2	2	0	0	0	1	3	0	0	0	0	2	1	0	0	1	3	0	0	0	0	0	0	0	1	3	0	0
Plecoptera	Perlidae	98	2010-10-20	2010	MAZ4.1.1	MAZ4	2	Mazar	10	0	1	0	3	0	1	0	0	3	0	0	1	2	0	0	0	0	2	3	1	0	0	3	3	0	0	0	1	3	0	0	0	0	2	0	0	3	0	0	0
Ephemeroptera	Leptohyphidae	98	2010-10-20	2010	MAZ4.1.1	MAZ4	2	Mazar	9	0	3	0	0	1.875	1	0	1	3	0	0	0.2	1.05	1.95	0	0	1.6	3	0	0	0	0	0	3	3	0	0	0.2	3	0.65	0	0	0	0	0	0	3	0	0	3
Trichoptera	Leptoceridae	98	2010-10-20	2010	MAZ4.1.1	MAZ4	2	Mazar	1	0	1.88462	0	0.0307692	0.723077	1.65385	0	2.99231	0.807692	0	0	0	0	3	0	0	0.3	3	0	0	0	0	3	1	0	0	0	0	3	0	0	0	3	0	0	0	0	0	0	3
Coleoptera	Scirtidae	98	2010-10-20	2010	MAZ4.1.1	MAZ4	2	Mazar	3	0	3	0	0	2	2	0	1	3	0	0	1	1	3	0	0	3	0	0	0	0	0	2	3	0	0	0	0	3	0	0	0	0	0	0	3	0	0	0	0
Oligochaeta	Oligochaeta	98	2010-10-20	2010	MAZ4.1.1	MAZ4	2	Mazar	4	0	3	0	0	0	0	0	3	0	0	0	0	0	3	0	0	3	3	0	0	0	0	0	0	3	0	0	0	3	0	0	0	3	0	0	0	0	0	0	3
Coleoptera	Psephenidae	98	2010-10-20	2010	MAZ4.1.1	MAZ4	2	Mazar	1	0	2	0	0	3	0	0	1	3	0	0	0	3	0	0	0	1	3	0	0	0	0	0	3	0	0	0	0	3	0	0	0	3	0	0	0	0	0	0	0
Coleoptera	Ptilodactylidae	98	2010-10-20	2010	MAZ4.1.1	MAZ4	2	Mazar	9	0	0	0	0	3	3	0	0	3	0	0	1	0	3	0	0	2	2	3	0	0	0	0	1	3	0	0	0	3	3	0	0	3	0	0	0	0	0	0	0
Trichoptera	Tasimiidae	98	2010-10-20	2010	MAZ4.1.1	MAZ4	2	Mazar	1	0	0	0	0	3	0	0	2	2	0	0	0	0	3	0	0	1	2	0	0	0	0	0	0	3	0	0	0	3	0	0	0	0	0	0	3	0	0	0	3
Diptera	Tipulidae	98	2010-10-20	2010	MAZ4.1.1	MAZ4	2	Mazar	1	0	2.02913	0	1.45631	0.135922	0.951456	0	2	2	0	3	0	0	3	0	0	0	1.07767	0.485437	1.92233	0.31068	0	0	0	3	0	0	0	1	3	0	0	0	0	0	1	0	3	0	3
Diptera	Simuliidae	98	2010-10-20	2010	MAZ4.1.1	MAZ4	2	Mazar	13	3	0	0	0	1	0	0	3	1	0	1	0	0	3	0	0	0	3	0	0	0	0	0	0	3	0	0	0	2	0	3	0	3	1	0	1	0	1	0	3
Ephemeroptera	Baetidae	99	2011-10-06	2011	MAZ4.1.2	MAZ4	2	Mazar	32	0	2.92893	0	0.0685279	2.40355	0.269036	0	1	2.30711	0	0	1	0	3	0	0	1.54061	1.88325	0	0	0	0	0	0.426396	2.84264	0	0	2.15482	2.57614	0	0	0	3	0	0	0	1	0	0	3
Trichoptera	Helicopsychidae	99	2011-10-06	2011	MAZ4.1.2	MAZ4	2	Mazar	13	0	2	0	0	2	3	0	3	0	0	0	0	0	0	3	0	3	0	0	0	0	0	3	1	0	0	0	0	3	1	0	0	0	0	0	0	2	0	0	3
Amphipoda	Hyalellidae	99	2011-10-06	2011	MAZ4.1.2	MAZ4	2	Mazar	4	0	0	0	1	0	3	0	0	3	0	0	0	3	1	0	0	0	3	0	0	0	0	3	0	0	0	0	3	0	0	0	0	0	0	0	0	0	3	0	0
Ephemeroptera	Leptohyphidae	99	2011-10-06	2011	MAZ4.1.2	MAZ4	2	Mazar	13	0	3	0	0	1.875	1	0	1	3	0	0	0.2	1.05	1.95	0	0	1.6	3	0	0	0	0	0	3	3	0	0	0.2	3	0.65	0	0	0	0	0	0	3	0	0	3
Oligochaeta	Oligochaeta	99	2011-10-06	2011	MAZ4.1.2	MAZ4	2	Mazar	3	0	3	0	0	0	0	0	3	0	0	0	0	0	3	0	0	3	3	0	0	0	0	0	0	3	0	0	0	3	0	0	0	3	0	0	0	0	0	0	3
Thrombidiform	Mideopsidae	100	2010-10-20	2010	MAZ4.2.1	MAZ4	2	Mazar	41	0	0	0	3	0	0	3	3	0	0	1	0	0	0	3	3	1	0	0	0	0	0	3	0	0	0	0	1	3	0	0	0	0	0	0	0	3	3	0	0
Ephemeroptera	Baetidae	100	2010-10-20	2010	MAZ4.2.1	MAZ4	2	Mazar	87	0	2.92893	0	0.0685279	2.40355	0.269036	0	1	2.30711	0	0	1	0	3	0	0	1.54061	1.88325	0	0	0	0	0	0.426396	2.84264	0	0	2.15482	2.57614	0	0	0	3	0	0	0	1	0	0	3
Diptera	Chironomidae	100	2010-10-20	2010	MAZ4.2.1	MAZ4	2	Mazar	51	0	3	0	1	1	1	0	3	2	0	0	0	0	3	0	0	0	3	0	0	0	0	0	0	3	0	0	1	2	2	1	0	1	3	0	0	0	0	1	3
Turbellaria	Dugesiidae	100	2010-10-20	2010	MAZ4.2.1	MAZ4	2	Mazar	7	0	0	0	2	0	0	0	3	0	0	0	0	3	2	0	0	0	3	0	0	0	0	0	0	3	0	1	0	3	0	0	2	2	0	0	0	0	0	0	3
Trichoptera	Helicopsychidae	100	2010-10-20	2010	MAZ4.2.1	MAZ4	2	Mazar	53	0	2	0	0	2	3	0	3	0	0	0	0	0	0	3	0	3	0	0	0	0	0	3	1	0	0	0	0	3	1	0	0	0	0	0	0	2	0	0	3
Coleoptera	Elmidae	100	2010-10-20	2010	MAZ4.2.1	MAZ4	2	Mazar	1	0	2.89941	0	0	1.37278	1.64497	0	1	2.69822	3	0	1	0	3	0.899408	1.2426	2.20118	2.6568	0.0177515	0	0	0	3	0	0.573964	0.988166	0	0	3	0	0	0	3	0	0	0	0	0	0	0
Hirudinea	Glossiphoniidae	100	2010-10-20	2010	MAZ4.2.1	MAZ4	2	Mazar	1	0	0	0	1	0	0	0	3	0	0	0	0	3	1	0	0	0	3	0	0	0	0	0	0	3	0	0	0	2	0	1	0	0	1	0	0	0	0	2	3
Amphipoda	Hyalellidae	100	2010-10-20	2010	MAZ4.2.1	MAZ4	2	Mazar	2	0	0	0	1	0	3	0	0	3	0	0	0	3	1	0	0	0	3	0	0	0	0	3	0	0	0	0	3	0	0	0	0	0	0	0	0	0	3	0	0
Trichoptera	Hydrobioscidae	100	2010-10-20	2010	MAZ4.2.1	MAZ4	2	Mazar	2	0	0	0	3	0	0.375	0	3	0	0	0	0	0	3	0	0	0	0.140625	2.51562	0	0	0	0	0	3	0	0	1	3	0	0	0	3	0	0	0	0	0	0	3
Ephemeroptera	Leptophlebiidae	100	2010-10-20	2010	MAZ4.2.1	MAZ4	2	Mazar	1	0.745902	2.86066	0	0	1.85246	0.540984	0	1	3	0	0	0.991803	1.97541	1.18033	0	0	0.180328	2.63934	0.729508	0	0	0	0	3	1	0	0	1	3	0	0	0	0	0	0	0	3	1	0	3
Plecoptera	Perlidae	100	2010-10-20	2010	MAZ4.2.1	MAZ4	2	Mazar	1	0	1	0	3	0	1	0	0	3	0	0	1	2	0	0	0	0	2	3	1	0	0	3	3	0	0	0	1	3	0	0	0	0	2	0	0	3	0	0	0
Ephemeroptera	Leptohyphidae	100	2010-10-20	2010	MAZ4.2.1	MAZ4	2	Mazar	36	0	3	0	0	1.875	1	0	1	3	0	0	0.2	1.05	1.95	0	0	1.6	3	0	0	0	0	0	3	3	0	0	0.2	3	0.65	0	0	0	0	0	0	3	0	0	3
Trichoptera	Leptoceridae	100	2010-10-20	2010	MAZ4.2.1	MAZ4	2	Mazar	23	0	1.88462	0	0.0307692	0.723077	1.65385	0	2.99231	0.807692	0	0	0	0	3	0	0	0.3	3	0	0	0	0	3	1	0	0	0	0	3	0	0	0	3	0	0	0	0	0	0	3
Oligochaeta	Oligochaeta	100	2010-10-20	2010	MAZ4.2.1	MAZ4	2	Mazar	2	0	3	0	0	0	0	0	3	0	0	0	0	0	3	0	0	3	3	0	0	0	0	0	0	3	0	0	0	3	0	0	0	3	0	0	0	0	0	0	3
Diptera	Tipulidae	100	2010-10-20	2010	MAZ4.2.1	MAZ4	2	Mazar	6	0	2.02913	0	1.45631	0.135922	0.951456	0	2	2	0	3	0	0	3	0	0	0	1.07767	0.485437	1.92233	0.31068	0	0	0	3	0	0	0	1	3	0	0	0	0	0	1	0	3	0	3
Diptera	Simuliidae	100	2010-10-20	2010	MAZ4.2.1	MAZ4	2	Mazar	2	3	0	0	0	1	0	0	3	1	0	1	0	0	3	0	0	0	3	0	0	0	0	0	0	3	0	0	0	2	0	3	0	3	1	0	1	0	1	0	3
Ephemeroptera	Baetidae	101	2011-10-27	2011	MAZ4.2.2	MAZ4	2	Mazar	17	0	2.92893	0	0.0685279	2.40355	0.269036	0	1	2.30711	0	0	1	0	3	0	0	1.54061	1.88325	0	0	0	0	0	0.426396	2.84264	0	0	2.15482	2.57614	0	0	0	3	0	0	0	1	0	0	3
Trichoptera	Calamoceratidae	101	2011-10-27	2011	MAZ4.2.2	MAZ4	2	Mazar	4	0	1	0	0	0	3	0	2	3	0	0	0	0	3	0	0	0	0	3	0	0	0	3	1	0	0	0	0	3	0	0	0	1	3	0	0	0	0	0	3
Trichoptera	Helicopsychidae	101	2011-10-27	2011	MAZ4.2.2	MAZ4	2	Mazar	10	0	2	0	0	2	3	0	3	0	0	0	0	0	0	3	0	3	0	0	0	0	0	3	1	0	0	0	0	3	1	0	0	0	0	0	0	2	0	0	3
Amphipoda	Hyalellidae	101	2011-10-27	2011	MAZ4.2.2	MAZ4	2	Mazar	10	0	0	0	1	0	3	0	0	3	0	0	0	3	1	0	0	0	3	0	0	0	0	3	0	0	0	0	3	0	0	0	0	0	0	0	0	0	3	0	0
Ephemeroptera	Leptohyphidae	101	2011-10-27	2011	MAZ4.2.2	MAZ4	2	Mazar	8	0	3	0	0	1.875	1	0	1	3	0	0	0.2	1.05	1.95	0	0	1.6	3	0	0	0	0	0	3	3	0	0	0.2	3	0.65	0	0	0	0	0	0	3	0	0	3
Trichoptera	Leptoceridae	101	2011-10-27	2011	MAZ4.2.2	MAZ4	2	Mazar	1	0	1.88462	0	0.0307692	0.723077	1.65385	0	2.99231	0.807692	0	0	0	0	3	0	0	0.3	3	0	0	0	0	3	1	0	0	0	0	3	0	0	0	3	0	0	0	0	0	0	3
Coleoptera	Scirtidae	101	2011-10-27	2011	MAZ4.2.2	MAZ4	2	Mazar	1	0	3	0	0	2	2	0	1	3	0	0	1	1	3	0	0	3	0	0	0	0	0	2	3	0	0	0	0	3	0	0	0	0	0	0	3	0	0	0	0
Oligochaeta	Oligochaeta	101	2011-10-27	2011	MAZ4.2.2	MAZ4	2	Mazar	7	0	3	0	0	0	0	0	3	0	0	0	0	0	3	0	0	3	3	0	0	0	0	0	0	3	0	0	0	3	0	0	0	3	0	0	0	0	0	0	3
Diptera	Tipulidae	101	2011-10-27	2011	MAZ4.2.2	MAZ4	2	Mazar	5	0	2.02913	0	1.45631	0.135922	0.951456	0	2	2	0	3	0	0	3	0	0	0	1.07767	0.485437	1.92233	0.31068	0	0	0	3	0	0	0	1	3	0	0	0	0	0	1	0	3	0	3
Diptera	Simuliidae	101	2011-10-27	2011	MAZ4.2.2	MAZ4	2	Mazar	4	3	0	0	0	1	0	0	3	1	0	1	0	0	3	0	0	0	3	0	0	0	0	0	0	3	0	0	0	2	0	3	0	3	1	0	1	0	1	0	3
Thrombidiform	Mideopsidae	102	2010-12-15	2010	MAZ4.3.1	MAZ4	2	Mazar	1	0	0	0	3	0	0	3	3	0	0	1	0	0	0	3	3	1	0	0	0	0	0	3	0	0	0	0	1	3	0	0	0	0	0	0	0	3	3	0	0
Ephemeroptera	Baetidae	102	2010-12-15	2010	MAZ4.3.1	MAZ4	2	Mazar	28	0	2.92893	0	0.0685279	2.40355	0.269036	0	1	2.30711	0	0	1	0	3	0	0	1.54061	1.88325	0	0	0	0	0	0.426396	2.84264	0	0	2.15482	2.57614	0	0	0	3	0	0	0	1	0	0	3
Diptera	Chironomidae	102	2010-12-15	2010	MAZ4.3.1	MAZ4	2	Mazar	4	0	3	0	1	1	1	0	3	2	0	0	0	0	3	0	0	0	3	0	0	0	0	0	0	3	0	0	1	2	2	1	0	1	3	0	0	0	0	1	3
Turbellaria	Dugesiidae	102	2010-12-15	2010	MAZ4.3.1	MAZ4	2	Mazar	1	0	0	0	2	0	0	0	3	0	0	0	0	3	2	0	0	0	3	0	0	0	0	0	0	3	0	1	0	3	0	0	2	2	0	0	0	0	0	0	3
Trichoptera	Helicopsychidae	102	2010-12-15	2010	MAZ4.3.1	MAZ4	2	Mazar	32	0	2	0	0	2	3	0	3	0	0	0	0	0	0	3	0	3	0	0	0	0	0	3	1	0	0	0	0	3	1	0	0	0	0	0	0	2	0	0	3
Coleoptera	Elmidae	102	2010-12-15	2010	MAZ4.3.1	MAZ4	2	Mazar	1	0	2.89941	0	0	1.37278	1.64497	0	1	2.69822	3	0	1	0	3	0.899408	1.2426	2.20118	2.6568	0.0177515	0	0	0	3	0	0.573964	0.988166	0	0	3	0	0	0	3	0	0	0	0	0	0	0
Amphipoda	Hyalellidae	102	2010-12-15	2010	MAZ4.3.1	MAZ4	2	Mazar	1	0	0	0	1	0	3	0	0	3	0	0	0	3	1	0	0	0	3	0	0	0	0	3	0	0	0	0	3	0	0	0	0	0	0	0	0	0	3	0	0
Trichoptera	Hydropsychidae	102	2010-12-15	2010	MAZ4.3.1	MAZ4	2	Mazar	1	3	0	0	1	0	1	0	1	3	0	0	0	0	3	0	0	0	0.438017	3	1.68595	0	0	0	0	3	0	0	1	2	0	3	0	3	0	0	0	0	0	0	3
Plecoptera	Perlidae	102	2010-12-15	2010	MAZ4.3.1	MAZ4	2	Mazar	1	0	1	0	3	0	1	0	0	3	0	0	1	2	0	0	0	0	2	3	1	0	0	3	3	0	0	0	1	3	0	0	0	0	2	0	0	3	0	0	0
Ephemeroptera	Leptohyphidae	102	2010-12-15	2010	MAZ4.3.1	MAZ4	2	Mazar	7	0	3	0	0	1.875	1	0	1	3	0	0	0.2	1.05	1.95	0	0	1.6	3	0	0	0	0	0	3	3	0	0	0.2	3	0.65	0	0	0	0	0	0	3	0	0	3
Trichoptera	Leptoceridae	102	2010-12-15	2010	MAZ4.3.1	MAZ4	2	Mazar	2	0	1.88462	0	0.0307692	0.723077	1.65385	0	2.99231	0.807692	0	0	0	0	3	0	0	0.3	3	0	0	0	0	3	1	0	0	0	0	3	0	0	0	3	0	0	0	0	0	0	3
Oligochaeta	Oligochaeta	102	2010-12-15	2010	MAZ4.3.1	MAZ4	2	Mazar	2	0	3	0	0	0	0	0	3	0	0	0	0	0	3	0	0	3	3	0	0	0	0	0	0	3	0	0	0	3	0	0	0	3	0	0	0	0	0	0	3
Diptera	Tipulidae	102	2010-12-15	2010	MAZ4.3.1	MAZ4	2	Mazar	1	0	2.02913	0	1.45631	0.135922	0.951456	0	2	2	0	3	0	0	3	0	0	0	1.07767	0.485437	1.92233	0.31068	0	0	0	3	0	0	0	1	3	0	0	0	0	0	1	0	3	0	3
Diptera	Simuliidae	102	2010-12-15	2010	MAZ4.3.1	MAZ4	2	Mazar	2	3	0	0	0	1	0	0	3	1	0	1	0	0	3	0	0	0	3	0	0	0	0	0	0	3	0	0	0	2	0	3	0	3	1	0	1	0	1	0	3
Diptera	Tabanidae	103	2011-11-21	2011	MAZ4.3.2	MAZ4	2	Mazar	1	0	0	0	3	0	0	0	0	0	0	3	1	0	3	0	0	0	3	1	0	0	0	0	0	3	0	1	0	1	3	0	0	3	0	0	2	0	0	0	1
Ephemeroptera	Baetidae	103	2011-11-21	2011	MAZ4.3.2	MAZ4	2	Mazar	38	0	2.92893	0	0.0685279	2.40355	0.269036	0	1	2.30711	0	0	1	0	3	0	0	1.54061	1.88325	0	0	0	0	0	0.426396	2.84264	0	0	2.15482	2.57614	0	0	0	3	0	0	0	1	0	0	3
Trichoptera	Calamoceratidae	103	2011-11-21	2011	MAZ4.3.2	MAZ4	2	Mazar	20	0	1	0	0	0	3	0	2	3	0	0	0	0	3	0	0	0	0	3	0	0	0	3	1	0	0	0	0	3	0	0	0	1	3	0	0	0	0	0	3
Diptera	Chironomidae	103	2011-11-21	2011	MAZ4.3.2	MAZ4	2	Mazar	17	0	3	0	1	1	1	0	3	2	0	0	0	0	3	0	0	0	3	0	0	0	0	0	0	3	0	0	1	2	2	1	0	1	3	0	0	0	0	1	3
Trichoptera	Helicopsychidae	103	2011-11-21	2011	MAZ4.3.2	MAZ4	2	Mazar	6	0	2	0	0	2	3	0	3	0	0	0	0	0	0	3	0	3	0	0	0	0	0	3	1	0	0	0	0	3	1	0	0	0	0	0	0	2	0	0	3
Coleoptera	Elmidae	103	2011-11-21	2011	MAZ4.3.2	MAZ4	2	Mazar	2	0	2.89941	0	0	1.37278	1.64497	0	1	2.69822	3	0	1	0	3	0.899408	1.2426	2.20118	2.6568	0.0177515	0	0	0	3	0	0.573964	0.988166	0	0	3	0	0	0	3	0	0	0	0	0	0	0
Amphipoda	Hyalellidae	103	2011-11-21	2011	MAZ4.3.2	MAZ4	2	Mazar	17	0	0	0	1	0	3	0	0	3	0	0	0	3	1	0	0	0	3	0	0	0	0	3	0	0	0	0	3	0	0	0	0	0	0	0	0	0	3	0	0
Coleoptera	Lampyridae	103	2011-11-21	2011	MAZ4.3.2	MAZ4	2	Mazar	1	0	0	0	3	0	0	0	2	1	0	0	0	3	1	0	0	0	3	0	0	0	0	3	0	0	0	0	3	0	0	0	0	3	0	0	3	0	0	0	0
Ephemeroptera	Leptohyphidae	103	2011-11-21	2011	MAZ4.3.2	MAZ4	2	Mazar	21	0	3	0	0	1.875	1	0	1	3	0	0	0.2	1.05	1.95	0	0	1.6	3	0	0	0	0	0	3	3	0	0	0.2	3	0.65	0	0	0	0	0	0	3	0	0	3
Trichoptera	Leptoceridae	103	2011-11-21	2011	MAZ4.3.2	MAZ4	2	Mazar	30	0	1.88462	0	0.0307692	0.723077	1.65385	0	2.99231	0.807692	0	0	0	0	3	0	0	0.3	3	0	0	0	0	3	1	0	0	0	0	3	0	0	0	3	0	0	0	0	0	0	3
Coleoptera	Scirtidae	103	2011-11-21	2011	MAZ4.3.2	MAZ4	2	Mazar	18	0	3	0	0	2	2	0	1	3	0	0	1	1	3	0	0	3	0	0	0	0	0	2	3	0	0	0	0	3	0	0	0	0	0	0	3	0	0	0	0
Oligochaeta	Oligochaeta	103	2011-11-21	2011	MAZ4.3.2	MAZ4	2	Mazar	14	0	3	0	0	0	0	0	3	0	0	0	0	0	3	0	0	3	3	0	0	0	0	0	0	3	0	0	0	3	0	0	0	3	0	0	0	0	0	0	3
Coleoptera	Ptilodactylidae	103	2011-11-21	2011	MAZ4.3.2	MAZ4	2	Mazar	1	0	0	0	0	3	3	0	0	3	0	0	1	0	3	0	0	2	2	3	0	0	0	0	1	3	0	0	0	3	3	0	0	3	0	0	0	0	0	0	0
Diptera	Tipulidae	103	2011-11-21	2011	MAZ4.3.2	MAZ4	2	Mazar	1	0	2.02913	0	1.45631	0.135922	0.951456	0	2	2	0	3	0	0	3	0	0	0	1.07767	0.485437	1.92233	0.31068	0	0	0	3	0	0	0	1	3	0	0	0	0	0	1	0	3	0	3
Diptera	Simuliidae	103	2011-11-21	2011	MAZ4.3.2	MAZ4	2	Mazar	6	3	0	0	0	1	0	0	3	1	0	1	0	0	3	0	0	0	3	0	0	0	0	0	0	3	0	0	0	2	0	3	0	3	1	0	1	0	1	0	3
Thrombidiform	Mideopsidae	104	2011-01-13	2011	MAZ4.4.1	MAZ4	2	Mazar	11	0	0	0	3	0	0	3	3	0	0	1	0	0	0	3	3	1	0	0	0	0	0	3	0	0	0	0	1	3	0	0	0	0	0	0	0	3	3	0	0
Ephemeroptera	Baetidae	104	2011-01-13	2011	MAZ4.4.1	MAZ4	2	Mazar	137	0	2.92893	0	0.0685279	2.40355	0.269036	0	1	2.30711	0	0	1	0	3	0	0	1.54061	1.88325	0	0	0	0	0	0.426396	2.84264	0	0	2.15482	2.57614	0	0	0	3	0	0	0	1	0	0	3
Diptera	Blephariceridae	104	2011-01-13	2011	MAZ4.4.1	MAZ4	2	Mazar	11	0	0	0	0	3	0	0	1	3	0	0	0	3	1	0	0	0	3	1	0	0	0	0	0	3	0	0	0	2	0	2	0	3	0	0	0	0	0	0	0
Trichoptera	Calamoceratidae	104	2011-01-13	2011	MAZ4.4.1	MAZ4	2	Mazar	3	0	1	0	0	0	3	0	2	3	0	0	0	0	3	0	0	0	0	3	0	0	0	3	1	0	0	0	0	3	0	0	0	1	3	0	0	0	0	0	3
Diptera	Chironomidae	104	2011-01-13	2011	MAZ4.4.1	MAZ4	2	Mazar	2	0	3	0	1	1	1	0	3	2	0	0	0	0	3	0	0	0	3	0	0	0	0	0	0	3	0	0	1	2	2	1	0	1	3	0	0	0	0	1	3
Turbellaria	Dugesiidae	104	2011-01-13	2011	MAZ4.4.1	MAZ4	2	Mazar	4	0	0	0	2	0	0	0	3	0	0	0	0	3	2	0	0	0	3	0	0	0	0	0	0	3	0	1	0	3	0	0	2	2	0	0	0	0	0	0	3
Trichoptera	Helicopsychidae	104	2011-01-13	2011	MAZ4.4.1	MAZ4	2	Mazar	20	0	2	0	0	2	3	0	3	0	0	0	0	0	0	3	0	3	0	0	0	0	0	3	1	0	0	0	0	3	1	0	0	0	0	0	0	2	0	0	3
Amphipoda	Hyalellidae	104	2011-01-13	2011	MAZ4.4.1	MAZ4	2	Mazar	3	0	0	0	1	0	3	0	0	3	0	0	0	3	1	0	0	0	3	0	0	0	0	3	0	0	0	0	3	0	0	0	0	0	0	0	0	0	3	0	0
Trichoptera	Hydrobioscidae	104	2011-01-13	2011	MAZ4.4.1	MAZ4	2	Mazar	3	0	0	0	3	0	0.375	0	3	0	0	0	0	0	3	0	0	0	0.140625	2.51562	0	0	0	0	0	3	0	0	1	3	0	0	0	3	0	0	0	0	0	0	3
Trichoptera	Hydropsychidae	104	2011-01-13	2011	MAZ4.4.1	MAZ4	2	Mazar	2	3	0	0	1	0	1	0	1	3	0	0	0	0	3	0	0	0	0.438017	3	1.68595	0	0	0	0	3	0	0	1	2	0	3	0	3	0	0	0	0	0	0	3
Ephemeroptera	Leptophlebiidae	104	2011-01-13	2011	MAZ4.4.1	MAZ4	2	Mazar	1	0.745902	2.86066	0	0	1.85246	0.540984	0	1	3	0	0	0.991803	1.97541	1.18033	0	0	0.180328	2.63934	0.729508	0	0	0	0	3	1	0	0	1	3	0	0	0	0	0	0	0	3	1	0	3
Plecoptera	Perlidae	104	2011-01-13	2011	MAZ4.4.1	MAZ4	2	Mazar	10	0	1	0	3	0	1	0	0	3	0	0	1	2	0	0	0	0	2	3	1	0	0	3	3	0	0	0	1	3	0	0	0	0	2	0	0	3	0	0	0
Ephemeroptera	Leptohyphidae	104	2011-01-13	2011	MAZ4.4.1	MAZ4	2	Mazar	20	0	3	0	0	1.875	1	0	1	3	0	0	0.2	1.05	1.95	0	0	1.6	3	0	0	0	0	0	3	3	0	0	0.2	3	0.65	0	0	0	0	0	0	3	0	0	3
Trichoptera	Leptoceridae	104	2011-01-13	2011	MAZ4.4.1	MAZ4	2	Mazar	9	0	1.88462	0	0.0307692	0.723077	1.65385	0	2.99231	0.807692	0	0	0	0	3	0	0	0.3	3	0	0	0	0	3	1	0	0	0	0	3	0	0	0	3	0	0	0	0	0	0	3
Coleoptera	Scirtidae	104	2011-01-13	2011	MAZ4.4.1	MAZ4	2	Mazar	4	0	3	0	0	2	2	0	1	3	0	0	1	1	3	0	0	3	0	0	0	0	0	2	3	0	0	0	0	3	0	0	0	0	0	0	3	0	0	0	0
Oligochaeta	Oligochaeta	104	2011-01-13	2011	MAZ4.4.1	MAZ4	2	Mazar	41	0	3	0	0	0	0	0	3	0	0	0	0	0	3	0	0	3	3	0	0	0	0	0	0	3	0	0	0	3	0	0	0	3	0	0	0	0	0	0	3
Coleoptera	Ptilodactylidae	104	2011-01-13	2011	MAZ4.4.1	MAZ4	2	Mazar	3	0	0	0	0	3	3	0	0	3	0	0	1	0	3	0	0	2	2	3	0	0	0	0	1	3	0	0	0	3	3	0	0	3	0	0	0	0	0	0	0
Diptera	Tipulidae	104	2011-01-13	2011	MAZ4.4.1	MAZ4	2	Mazar	2	0	2.02913	0	1.45631	0.135922	0.951456	0	2	2	0	3	0	0	3	0	0	0	1.07767	0.485437	1.92233	0.31068	0	0	0	3	0	0	0	1	3	0	0	0	0	0	1	0	3	0	3
Diptera	Simuliidae	104	2011-01-13	2011	MAZ4.4.1	MAZ4	2	Mazar	3	3	0	0	0	1	0	0	3	1	0	1	0	0	3	0	0	0	3	0	0	0	0	0	0	3	0	0	0	2	0	3	0	3	1	0	1	0	1	0	3
Ephemeroptera	Baetidae	105	2011-12-14	2011	MAZ4.4.2	MAZ4	2	Mazar	39	0	2.92893	0	0.0685279	2.40355	0.269036	0	1	2.30711	0	0	1	0	3	0	0	1.54061	1.88325	0	0	0	0	0	0.426396	2.84264	0	0	2.15482	2.57614	0	0	0	3	0	0	0	1	0	0	3
Diptera	Blephariceridae	105	2011-12-14	2011	MAZ4.4.2	MAZ4	2	Mazar	3	0	0	0	0	3	0	0	1	3	0	0	0	3	1	0	0	0	3	1	0	0	0	0	0	3	0	0	0	2	0	2	0	3	0	0	0	0	0	0	0
Trichoptera	Calamoceratidae	105	2011-12-14	2011	MAZ4.4.2	MAZ4	2	Mazar	6	0	1	0	0	0	3	0	2	3	0	0	0	0	3	0	0	0	0	3	0	0	0	3	1	0	0	0	0	3	0	0	0	1	3	0	0	0	0	0	3
Diptera	Chironomidae	105	2011-12-14	2011	MAZ4.4.2	MAZ4	2	Mazar	2	0	3	0	1	1	1	0	3	2	0	0	0	0	3	0	0	0	3	0	0	0	0	0	0	3	0	0	1	2	2	1	0	1	3	0	0	0	0	1	3
Trichoptera	Helicopsychidae	105	2011-12-14	2011	MAZ4.4.2	MAZ4	2	Mazar	7	0	2	0	0	2	3	0	3	0	0	0	0	0	0	3	0	3	0	0	0	0	0	3	1	0	0	0	0	3	1	0	0	0	0	0	0	2	0	0	3
Coleoptera	Elmidae	105	2011-12-14	2011	MAZ4.4.2	MAZ4	2	Mazar	4	0	2.89941	0	0	1.37278	1.64497	0	1	2.69822	3	0	1	0	3	0.899408	1.2426	2.20118	2.6568	0.0177515	0	0	0	3	0	0.573964	0.988166	0	0	3	0	0	0	3	0	0	0	0	0	0	0
Amphipoda	Hyalellidae	105	2011-12-14	2011	MAZ4.4.2	MAZ4	2	Mazar	8	0	0	0	1	0	3	0	0	3	0	0	0	3	1	0	0	0	3	0	0	0	0	3	0	0	0	0	3	0	0	0	0	0	0	0	0	0	3	0	0
Ephemeroptera	Leptohyphidae	105	2011-12-14	2011	MAZ4.4.2	MAZ4	2	Mazar	26	0	3	0	0	1.875	1	0	1	3	0	0	0.2	1.05	1.95	0	0	1.6	3	0	0	0	0	0	3	3	0	0	0.2	3	0.65	0	0	0	0	0	0	3	0	0	3
Trichoptera	Leptoceridae	105	2011-12-14	2011	MAZ4.4.2	MAZ4	2	Mazar	1	0	1.88462	0	0.0307692	0.723077	1.65385	0	2.99231	0.807692	0	0	0	0	3	0	0	0.3	3	0	0	0	0	3	1	0	0	0	0	3	0	0	0	3	0	0	0	0	0	0	3
Coleoptera	Scirtidae	105	2011-12-14	2011	MAZ4.4.2	MAZ4	2	Mazar	23	0	3	0	0	2	2	0	1	3	0	0	1	1	3	0	0	3	0	0	0	0	0	2	3	0	0	0	0	3	0	0	0	0	0	0	3	0	0	0	0
Oligochaeta	Oligochaeta	105	2011-12-14	2011	MAZ4.4.2	MAZ4	2	Mazar	13	0	3	0	0	0	0	0	3	0	0	0	0	0	3	0	0	3	3	0	0	0	0	0	0	3	0	0	0	3	0	0	0	3	0	0	0	0	0	0	3
Diptera	Tipulidae	105	2011-12-14	2011	MAZ4.4.2	MAZ4	2	Mazar	1	0	2.02913	0	1.45631	0.135922	0.951456	0	2	2	0	3	0	0	3	0	0	0	1.07767	0.485437	1.92233	0.31068	0	0	0	3	0	0	0	1	3	0	0	0	0	0	1	0	3	0	3
Diptera	Simuliidae	105	2011-12-14	2011	MAZ4.4.2	MAZ4	2	Mazar	6	3	0	0	0	1	0	0	3	1	0	1	0	0	3	0	0	0	3	0	0	0	0	0	0	3	0	0	0	2	0	3	0	3	1	0	1	0	1	0	3
Diptera	Muscidae	106	2011-02-19	2011	MAZ4.5.1	MAZ4	2	Mazar	2	0	0	0	3	0	0	0	0	0	0	3	0	0	3	0	2	0	0	0	0	0	0	0	0	3	0	0	0	3	1	0	0	1	0	0	3	1	0	1	3
Thrombidiform	Mideopsidae	106	2011-02-19	2011	MAZ4.5.1	MAZ4	2	Mazar	46	0	0	0	3	0	0	3	3	0	0	1	0	0	0	3	3	1	0	0	0	0	0	3	0	0	0	0	1	3	0	0	0	0	0	0	0	3	3	0	0
Ephemeroptera	Baetidae	106	2011-02-19	2011	MAZ4.5.1	MAZ4	2	Mazar	101	0	2.92893	0	0.0685279	2.40355	0.269036	0	1	2.30711	0	0	1	0	3	0	0	1.54061	1.88325	0	0	0	0	0	0.426396	2.84264	0	0	2.15482	2.57614	0	0	0	3	0	0	0	1	0	0	3
Diptera	Blephariceridae	106	2011-02-19	2011	MAZ4.5.1	MAZ4	2	Mazar	11	0	0	0	0	3	0	0	1	3	0	0	0	3	1	0	0	0	3	1	0	0	0	0	0	3	0	0	0	2	0	2	0	3	0	0	0	0	0	0	0
Diptera	Chironomidae	106	2011-02-19	2011	MAZ4.5.1	MAZ4	2	Mazar	3	0	3	0	1	1	1	0	3	2	0	0	0	0	3	0	0	0	3	0	0	0	0	0	0	3	0	0	1	2	2	1	0	1	3	0	0	0	0	1	3
Turbellaria	Dugesiidae	106	2011-02-19	2011	MAZ4.5.1	MAZ4	2	Mazar	7	0	0	0	2	0	0	0	3	0	0	0	0	3	2	0	0	0	3	0	0	0	0	0	0	3	0	1	0	3	0	0	2	2	0	0	0	0	0	0	3
Trichoptera	Helicopsychidae	106	2011-02-19	2011	MAZ4.5.1	MAZ4	2	Mazar	7	0	2	0	0	2	3	0	3	0	0	0	0	0	0	3	0	3	0	0	0	0	0	3	1	0	0	0	0	3	1	0	0	0	0	0	0	2	0	0	3
Coleoptera	Elmidae	106	2011-02-19	2011	MAZ4.5.1	MAZ4	2	Mazar	3	0	2.89941	0	0	1.37278	1.64497	0	1	2.69822	3	0	1	0	3	0.899408	1.2426	2.20118	2.6568	0.0177515	0	0	0	3	0	0.573964	0.988166	0	0	3	0	0	0	3	0	0	0	0	0	0	0
Trichoptera	Hydrobioscidae	106	2011-02-19	2011	MAZ4.5.1	MAZ4	2	Mazar	3	0	0	0	3	0	0.375	0	3	0	0	0	0	0	3	0	0	0	0.140625	2.51562	0	0	0	0	0	3	0	0	1	3	0	0	0	3	0	0	0	0	0	0	3
Trichoptera	Hydropsychidae	106	2011-02-19	2011	MAZ4.5.1	MAZ4	2	Mazar	7	3	0	0	1	0	1	0	1	3	0	0	0	0	3	0	0	0	0.438017	3	1.68595	0	0	0	0	3	0	0	1	2	0	3	0	3	0	0	0	0	0	0	3
Ephemeroptera	Leptohyphidae	106	2011-02-19	2011	MAZ4.5.1	MAZ4	2	Mazar	14	0	3	0	0	1.875	1	0	1	3	0	0	0.2	1.05	1.95	0	0	1.6	3	0	0	0	0	0	3	3	0	0	0.2	3	0.65	0	0	0	0	0	0	3	0	0	3
Trichoptera	Leptoceridae	106	2011-02-19	2011	MAZ4.5.1	MAZ4	2	Mazar	9	0	1.88462	0	0.0307692	0.723077	1.65385	0	2.99231	0.807692	0	0	0	0	3	0	0	0.3	3	0	0	0	0	3	1	0	0	0	0	3	0	0	0	3	0	0	0	0	0	0	3
Oligochaeta	Oligochaeta	106	2011-02-19	2011	MAZ4.5.1	MAZ4	2	Mazar	36	0	3	0	0	0	0	0	3	0	0	0	0	0	3	0	0	3	3	0	0	0	0	0	0	3	0	0	0	3	0	0	0	3	0	0	0	0	0	0	3
Coleoptera	Psephenidae	106	2011-02-19	2011	MAZ4.5.1	MAZ4	2	Mazar	1	0	2	0	0	3	0	0	1	3	0	0	0	3	0	0	0	1	3	0	0	0	0	0	3	0	0	0	0	3	0	0	0	3	0	0	0	0	0	0	0
Coleoptera	Ptilodactylidae	106	2011-02-19	2011	MAZ4.5.1	MAZ4	2	Mazar	1	0	0	0	0	3	3	0	0	3	0	0	1	0	3	0	0	2	2	3	0	0	0	0	1	3	0	0	0	3	3	0	0	3	0	0	0	0	0	0	0
Diptera	Tipulidae	106	2011-02-19	2011	MAZ4.5.1	MAZ4	2	Mazar	3	0	2.02913	0	1.45631	0.135922	0.951456	0	2	2	0	3	0	0	3	0	0	0	1.07767	0.485437	1.92233	0.31068	0	0	0	3	0	0	0	1	3	0	0	0	0	0	1	0	3	0	3
Diptera	Simuliidae	106	2011-02-19	2011	MAZ4.5.1	MAZ4	2	Mazar	1	3	0	0	0	1	0	0	3	1	0	1	0	0	3	0	0	0	3	0	0	0	0	0	0	3	0	0	0	2	0	3	0	3	1	0	1	0	1	0	3
Ephemeroptera	Baetidae	107	2012-01-09	2012	MAZ4.5.2	MAZ4	2	Mazar	109	0	2.92893	0	0.0685279	2.40355	0.269036	0	1	2.30711	0	0	1	0	3	0	0	1.54061	1.88325	0	0	0	0	0	0.426396	2.84264	0	0	2.15482	2.57614	0	0	0	3	0	0	0	1	0	0	3
Trichoptera	Calamoceratidae	107	2012-01-09	2012	MAZ4.5.2	MAZ4	2	Mazar	2	0	1	0	0	0	3	0	2	3	0	0	0	0	3	0	0	0	0	3	0	0	0	3	1	0	0	0	0	3	0	0	0	1	3	0	0	0	0	0	3
Turbellaria	Dugesiidae	107	2012-01-09	2012	MAZ4.5.2	MAZ4	2	Mazar	2	0	0	0	2	0	0	0	3	0	0	0	0	3	2	0	0	0	3	0	0	0	0	0	0	3	0	1	0	3	0	0	2	2	0	0	0	0	0	0	3
Trichoptera	Helicopsychidae	107	2012-01-09	2012	MAZ4.5.2	MAZ4	2	Mazar	15	0	2	0	0	2	3	0	3	0	0	0	0	0	0	3	0	3	0	0	0	0	0	3	1	0	0	0	0	3	1	0	0	0	0	0	0	2	0	0	3
Amphipoda	Hyalellidae	107	2012-01-09	2012	MAZ4.5.2	MAZ4	2	Mazar	2	0	0	0	1	0	3	0	0	3	0	0	0	3	1	0	0	0	3	0	0	0	0	3	0	0	0	0	3	0	0	0	0	0	0	0	0	0	3	0	0
Trichoptera	Hydrobioscidae	107	2012-01-09	2012	MAZ4.5.2	MAZ4	2	Mazar	2	0	0	0	3	0	0.375	0	3	0	0	0	0	0	3	0	0	0	0.140625	2.51562	0	0	0	0	0	3	0	0	1	3	0	0	0	3	0	0	0	0	0	0	3
Bivalvia	Sphaeriidae	107	2012-01-09	2012	MAZ4.5.2	MAZ4	2	Mazar	1	3	0	0	0	0	0	0	1	3	0	0	0	3	0	0	0	0	1	2	0	0	0	3	0	0	0	0	0	1	2	1	0	0	0	0	0	0	0	3	0
Plecoptera	Perlidae	107	2012-01-09	2012	MAZ4.5.2	MAZ4	2	Mazar	2	0	1	0	3	0	1	0	0	3	0	0	1	2	0	0	0	0	2	3	1	0	0	3	3	0	0	0	1	3	0	0	0	0	2	0	0	3	0	0	0
Ephemeroptera	Leptohyphidae	107	2012-01-09	2012	MAZ4.5.2	MAZ4	2	Mazar	21	0	3	0	0	1.875	1	0	1	3	0	0	0.2	1.05	1.95	0	0	1.6	3	0	0	0	0	0	3	3	0	0	0.2	3	0.65	0	0	0	0	0	0	3	0	0	3
Coleoptera	Scirtidae	107	2012-01-09	2012	MAZ4.5.2	MAZ4	2	Mazar	6	0	3	0	0	2	2	0	1	3	0	0	1	1	3	0	0	3	0	0	0	0	0	2	3	0	0	0	0	3	0	0	0	0	0	0	3	0	0	0	0
Oligochaeta	Oligochaeta	107	2012-01-09	2012	MAZ4.5.2	MAZ4	2	Mazar	15	0	3	0	0	0	0	0	3	0	0	0	0	0	3	0	0	3	3	0	0	0	0	0	0	3	0	0	0	3	0	0	0	3	0	0	0	0	0	0	3
Trichoptera	Xiphocentronidae	107	2012-01-09	2012	MAZ4.5.2	MAZ4	2	Mazar	1	0	3	0	0	0	0	0	3	0	0	0	0	0	3	0	0	0	3	1	0	0	0	0	0	3	0	0	0	3	0	0	0	0	0	0	3	0	0	0	3
Diptera	Simuliidae	107	2012-01-09	2012	MAZ4.5.2	MAZ4	2	Mazar	3	3	0	0	0	1	0	0	3	1	0	1	0	0	3	0	0	0	3	0	0	0	0	0	0	3	0	0	0	2	0	3	0	3	1	0	1	0	1	0	3
Thrombidiform	Mideopsidae	108	2011-03-25	2011	MAZ4.6.1	MAZ4	2	Mazar	22	0	0	0	3	0	0	3	3	0	0	1	0	0	0	3	3	1	0	0	0	0	0	3	0	0	0	0	1	3	0	0	0	0	0	0	0	3	3	0	0
Ephemeroptera	Baetidae	108	2011-03-25	2011	MAZ4.6.1	MAZ4	2	Mazar	55	0	2.92893	0	0.0685279	2.40355	0.269036	0	1	2.30711	0	0	1	0	3	0	0	1.54061	1.88325	0	0	0	0	0	0.426396	2.84264	0	0	2.15482	2.57614	0	0	0	3	0	0	0	1	0	0	3
Diptera	Blephariceridae	108	2011-03-25	2011	MAZ4.6.1	MAZ4	2	Mazar	8	0	0	0	0	3	0	0	1	3	0	0	0	3	1	0	0	0	3	1	0	0	0	0	0	3	0	0	0	2	0	2	0	3	0	0	0	0	0	0	0
Trichoptera	Calamoceratidae	108	2011-03-25	2011	MAZ4.6.1	MAZ4	2	Mazar	2	0	1	0	0	0	3	0	2	3	0	0	0	0	3	0	0	0	0	3	0	0	0	3	1	0	0	0	0	3	0	0	0	1	3	0	0	0	0	0	3
Diptera	Chironomidae	108	2011-03-25	2011	MAZ4.6.1	MAZ4	2	Mazar	16	0	3	0	1	1	1	0	3	2	0	0	0	0	3	0	0	0	3	0	0	0	0	0	0	3	0	0	1	2	2	1	0	1	3	0	0	0	0	1	3
Trichoptera	Helicopsychidae	108	2011-03-25	2011	MAZ4.6.1	MAZ4	2	Mazar	1	0	2	0	0	2	3	0	3	0	0	0	0	0	0	3	0	3	0	0	0	0	0	3	1	0	0	0	0	3	1	0	0	0	0	0	0	2	0	0	3
Coleoptera	Elmidae	108	2011-03-25	2011	MAZ4.6.1	MAZ4	2	Mazar	2	0	2.89941	0	0	1.37278	1.64497	0	1	2.69822	3	0	1	0	3	0.899408	1.2426	2.20118	2.6568	0.0177515	0	0	0	3	0	0.573964	0.988166	0	0	3	0	0	0	3	0	0	0	0	0	0	0
Amphipoda	Hyalellidae	108	2011-03-25	2011	MAZ4.6.1	MAZ4	2	Mazar	1	0	0	0	1	0	3	0	0	3	0	0	0	3	1	0	0	0	3	0	0	0	0	3	0	0	0	0	3	0	0	0	0	0	0	0	0	0	3	0	0
Trichoptera	Hydrobioscidae	108	2011-03-25	2011	MAZ4.6.1	MAZ4	2	Mazar	12	0	0	0	3	0	0.375	0	3	0	0	0	0	0	3	0	0	0	0.140625	2.51562	0	0	0	0	0	3	0	0	1	3	0	0	0	3	0	0	0	0	0	0	3
Trichoptera	Hydropsychidae	108	2011-03-25	2011	MAZ4.6.1	MAZ4	2	Mazar	3	3	0	0	1	0	1	0	1	3	0	0	0	0	3	0	0	0	0.438017	3	1.68595	0	0	0	0	3	0	0	1	2	0	3	0	3	0	0	0	0	0	0	3
Plecoptera	Perlidae	108	2011-03-25	2011	MAZ4.6.1	MAZ4	2	Mazar	6	0	1	0	3	0	1	0	0	3	0	0	1	2	0	0	0	0	2	3	1	0	0	3	3	0	0	0	1	3	0	0	0	0	2	0	0	3	0	0	0
Ephemeroptera	Leptohyphidae	108	2011-03-25	2011	MAZ4.6.1	MAZ4	2	Mazar	21	0	3	0	0	1.875	1	0	1	3	0	0	0.2	1.05	1.95	0	0	1.6	3	0	0	0	0	0	3	3	0	0	0.2	3	0.65	0	0	0	0	0	0	3	0	0	3
Trichoptera	Leptoceridae	108	2011-03-25	2011	MAZ4.6.1	MAZ4	2	Mazar	6	0	1.88462	0	0.0307692	0.723077	1.65385	0	2.99231	0.807692	0	0	0	0	3	0	0	0.3	3	0	0	0	0	3	1	0	0	0	0	3	0	0	0	3	0	0	0	0	0	0	3
Oligochaeta	Oligochaeta	108	2011-03-25	2011	MAZ4.6.1	MAZ4	2	Mazar	4	0	3	0	0	0	0	0	3	0	0	0	0	0	3	0	0	3	3	0	0	0	0	0	0	3	0	0	0	3	0	0	0	3	0	0	0	0	0	0	3
Coleoptera	Ptilodactylidae	108	2011-03-25	2011	MAZ4.6.1	MAZ4	2	Mazar	1	0	0	0	0	3	3	0	0	3	0	0	1	0	3	0	0	2	2	3	0	0	0	0	1	3	0	0	0	3	3	0	0	3	0	0	0	0	0	0	0
Diptera	Tipulidae	108	2011-03-25	2011	MAZ4.6.1	MAZ4	2	Mazar	3	0	2.02913	0	1.45631	0.135922	0.951456	0	2	2	0	3	0	0	3	0	0	0	1.07767	0.485437	1.92233	0.31068	0	0	0	3	0	0	0	1	3	0	0	0	0	0	1	0	3	0	3
Diptera	Simuliidae	108	2011-03-25	2011	MAZ4.6.1	MAZ4	2	Mazar	7	3	0	0	0	1	0	0	3	1	0	1	0	0	3	0	0	0	3	0	0	0	0	0	0	3	0	0	0	2	0	3	0	3	1	0	1	0	1	0	3
Ephemeroptera	Baetidae	109	2012-02-20	2012	MAZ4.6.2	MAZ4	2	Mazar	29	0	2.92893	0	0.0685279	2.40355	0.269036	0	1	2.30711	0	0	1	0	3	0	0	1.54061	1.88325	0	0	0	0	0	0.426396	2.84264	0	0	2.15482	2.57614	0	0	0	3	0	0	0	1	0	0	3
Trichoptera	Helicopsychidae	109	2012-02-20	2012	MAZ4.6.2	MAZ4	2	Mazar	4	0	2	0	0	2	3	0	3	0	0	0	0	0	0	3	0	3	0	0	0	0	0	3	1	0	0	0	0	3	1	0	0	0	0	0	0	2	0	0	3
Coleoptera	Elmidae	109	2012-02-20	2012	MAZ4.6.2	MAZ4	2	Mazar	2	0	2.89941	0	0	1.37278	1.64497	0	1	2.69822	3	0	1	0	3	0.899408	1.2426	2.20118	2.6568	0.0177515	0	0	0	3	0	0.573964	0.988166	0	0	3	0	0	0	3	0	0	0	0	0	0	0
Ephemeroptera	Leptohyphidae	109	2012-02-20	2012	MAZ4.6.2	MAZ4	2	Mazar	16	0	3	0	0	1.875	1	0	1	3	0	0	0.2	1.05	1.95	0	0	1.6	3	0	0	0	0	0	3	3	0	0	0.2	3	0.65	0	0	0	0	0	0	3	0	0	3
Trichoptera	Leptoceridae	109	2012-02-20	2012	MAZ4.6.2	MAZ4	2	Mazar	5	0	1.88462	0	0.0307692	0.723077	1.65385	0	2.99231	0.807692	0	0	0	0	3	0	0	0.3	3	0	0	0	0	3	1	0	0	0	0	3	0	0	0	3	0	0	0	0	0	0	3
Diptera	Tipulidae	109	2012-02-20	2012	MAZ4.6.2	MAZ4	2	Mazar	2	0	2.02913	0	1.45631	0.135922	0.951456	0	2	2	0	3	0	0	3	0	0	0	1.07767	0.485437	1.92233	0.31068	0	0	0	3	0	0	0	1	3	0	0	0	0	0	1	0	3	0	3
Ephemeroptera	Baetidae	110	2011-04-22	2011	MAZ4.7.1	MAZ4	2	Mazar	45	0	2.92893	0	0.0685279	2.40355	0.269036	0	1	2.30711	0	0	1	0	3	0	0	1.54061	1.88325	0	0	0	0	0	0.426396	2.84264	0	0	2.15482	2.57614	0	0	0	3	0	0	0	1	0	0	3
Diptera	Blephariceridae	110	2011-04-22	2011	MAZ4.7.1	MAZ4	2	Mazar	1	0	0	0	0	3	0	0	1	3	0	0	0	3	1	0	0	0	3	1	0	0	0	0	0	3	0	0	0	2	0	2	0	3	0	0	0	0	0	0	0
Diptera	Chironomidae	110	2011-04-22	2011	MAZ4.7.1	MAZ4	2	Mazar	8	0	3	0	1	1	1	0	3	2	0	0	0	0	3	0	0	0	3	0	0	0	0	0	0	3	0	0	1	2	2	1	0	1	3	0	0	0	0	1	3
Turbellaria	Dugesiidae	110	2011-04-22	2011	MAZ4.7.1	MAZ4	2	Mazar	6	0	0	0	2	0	0	0	3	0	0	0	0	3	2	0	0	0	3	0	0	0	0	0	0	3	0	1	0	3	0	0	2	2	0	0	0	0	0	0	3
Trichoptera	Hydropsychidae	110	2011-04-22	2011	MAZ4.7.1	MAZ4	2	Mazar	4	3	0	0	1	0	1	0	1	3	0	0	0	0	3	0	0	0	0.438017	3	1.68595	0	0	0	0	3	0	0	1	2	0	3	0	3	0	0	0	0	0	0	3
Ephemeroptera	Leptohyphidae	110	2011-04-22	2011	MAZ4.7.1	MAZ4	2	Mazar	7	0	3	0	0	1.875	1	0	1	3	0	0	0.2	1.05	1.95	0	0	1.6	3	0	0	0	0	0	3	3	0	0	0.2	3	0.65	0	0	0	0	0	0	3	0	0	3
Trichoptera	Leptoceridae	110	2011-04-22	2011	MAZ4.7.1	MAZ4	2	Mazar	4	0	1.88462	0	0.0307692	0.723077	1.65385	0	2.99231	0.807692	0	0	0	0	3	0	0	0.3	3	0	0	0	0	3	1	0	0	0	0	3	0	0	0	3	0	0	0	0	0	0	3
Oligochaeta	Oligochaeta	110	2011-04-22	2011	MAZ4.7.1	MAZ4	2	Mazar	67	0	3	0	0	0	0	0	3	0	0	0	0	0	3	0	0	3	3	0	0	0	0	0	0	3	0	0	0	3	0	0	0	3	0	0	0	0	0	0	3
Trichoptera	Xiphocentronidae	110	2011-04-22	2011	MAZ4.7.1	MAZ4	2	Mazar	4	0	3	0	0	0	0	0	3	0	0	0	0	0	3	0	0	0	3	1	0	0	0	0	0	3	0	0	0	3	0	0	0	0	0	0	3	0	0	0	3
Diptera	Tipulidae	110	2011-04-22	2011	MAZ4.7.1	MAZ4	2	Mazar	6	0	2.02913	0	1.45631	0.135922	0.951456	0	2	2	0	3	0	0	3	0	0	0	1.07767	0.485437	1.92233	0.31068	0	0	0	3	0	0	0	1	3	0	0	0	0	0	1	0	3	0	3
Diptera	Simuliidae	110	2011-04-22	2011	MAZ4.7.1	MAZ4	2	Mazar	2	3	0	0	0	1	0	0	3	1	0	1	0	0	3	0	0	0	3	0	0	0	0	0	0	3	0	0	0	2	0	3	0	3	1	0	1	0	1	0	3
Ephemeroptera	Baetidae	111	2012-03-27	2012	MAZ4.7.2	MAZ4	2	Mazar	30	0	2.92893	0	0.0685279	2.40355	0.269036	0	1	2.30711	0	0	1	0	3	0	0	1.54061	1.88325	0	0	0	0	0	0.426396	2.84264	0	0	2.15482	2.57614	0	0	0	3	0	0	0	1	0	0	3
Trichoptera	Calamoceratidae	111	2012-03-27	2012	MAZ4.7.2	MAZ4	2	Mazar	9	0	1	0	0	0	3	0	2	3	0	0	0	0	3	0	0	0	0	3	0	0	0	3	1	0	0	0	0	3	0	0	0	1	3	0	0	0	0	0	3
Diptera	Chironomidae	111	2012-03-27	2012	MAZ4.7.2	MAZ4	2	Mazar	1	0	3	0	1	1	1	0	3	2	0	0	0	0	3	0	0	0	3	0	0	0	0	0	0	3	0	0	1	2	2	1	0	1	3	0	0	0	0	1	3
Trichoptera	Helicopsychidae	111	2012-03-27	2012	MAZ4.7.2	MAZ4	2	Mazar	5	0	2	0	0	2	3	0	3	0	0	0	0	0	0	3	0	3	0	0	0	0	0	3	1	0	0	0	0	3	1	0	0	0	0	0	0	2	0	0	3
Amphipoda	Hyalellidae	111	2012-03-27	2012	MAZ4.7.2	MAZ4	2	Mazar	7	0	0	0	1	0	3	0	0	3	0	0	0	3	1	0	0	0	3	0	0	0	0	3	0	0	0	0	3	0	0	0	0	0	0	0	0	0	3	0	0
Trichoptera	Leptoceridae	111	2012-03-27	2012	MAZ4.7.2	MAZ4	2	Mazar	2	0	1.88462	0	0.0307692	0.723077	1.65385	0	2.99231	0.807692	0	0	0	0	3	0	0	0.3	3	0	0	0	0	3	1	0	0	0	0	3	0	0	0	3	0	0	0	0	0	0	3
Coleoptera	Scirtidae	111	2012-03-27	2012	MAZ4.7.2	MAZ4	2	Mazar	2	0	3	0	0	2	2	0	1	3	0	0	1	1	3	0	0	3	0	0	0	0	0	2	3	0	0	0	0	3	0	0	0	0	0	0	3	0	0	0	0
Ephemeroptera	Baetidae	136	2011-09-26	2011	P1.1.2	P1	1	Pulpito	1	0	2.92893	0	0.0685279	2.40355	0.269036	0	1	2.30711	0	0	1	0	3	0	0	1.54061	1.88325	0	0	0	0	0	0.426396	2.84264	0	0	2.15482	2.57614	0	0	0	3	0	0	0	1	0	0	3
Trichoptera	Calamoceratidae	136	2011-09-26	2011	P1.1.2	P1	1	Pulpito	3	0	1	0	0	0	3	0	2	3	0	0	0	0	3	0	0	0	0	3	0	0	0	3	1	0	0	0	0	3	0	0	0	1	3	0	0	0	0	0	3
Trichoptera	Helicopsychidae	136	2011-09-26	2011	P1.1.2	P1	1	Pulpito	1	0	2	0	0	2	3	0	3	0	0	0	0	0	0	3	0	3	0	0	0	0	0	3	1	0	0	0	0	3	1	0	0	0	0	0	0	2	0	0	3
Ephemeroptera	Leptohyphidae	136	2011-09-26	2011	P1.1.2	P1	1	Pulpito	1	0	3	0	0	1.875	1	0	1	3	0	0	0.2	1.05	1.95	0	0	1.6	3	0	0	0	0	0	3	3	0	0	0.2	3	0.65	0	0	0	0	0	0	3	0	0	3
Diptera	Simuliidae	136	2011-09-26	2011	P1.1.2	P1	1	Pulpito	2	3	0	0	0	1	0	0	3	1	0	1	0	0	3	0	0	0	3	0	0	0	0	0	0	3	0	0	0	2	0	3	0	3	1	0	1	0	1	0	3
Ephemeroptera	Baetidae	137	2011-10-24	2011	P1.2.2	P1	1	Pulpito	17	0	2.92893	0	0.0685279	2.40355	0.269036	0	1	2.30711	0	0	1	0	3	0	0	1.54061	1.88325	0	0	0	0	0	0.426396	2.84264	0	0	2.15482	2.57614	0	0	0	3	0	0	0	1	0	0	3
Trichoptera	Calamoceratidae	137	2011-10-24	2011	P1.2.2	P1	1	Pulpito	4	0	1	0	0	0	3	0	2	3	0	0	0	0	3	0	0	0	0	3	0	0	0	3	1	0	0	0	0	3	0	0	0	1	3	0	0	0	0	0	3
Trichoptera	Helicopsychidae	137	2011-10-24	2011	P1.2.2	P1	1	Pulpito	10	0	2	0	0	2	3	0	3	0	0	0	0	0	0	3	0	3	0	0	0	0	0	3	1	0	0	0	0	3	1	0	0	0	0	0	0	2	0	0	3
Amphipoda	Hyalellidae	137	2011-10-24	2011	P1.2.2	P1	1	Pulpito	10	0	0	0	1	0	3	0	0	3	0	0	0	3	1	0	0	0	3	0	0	0	0	3	0	0	0	0	3	0	0	0	0	0	0	0	0	0	3	0	0
Ephemeroptera	Leptohyphidae	137	2011-10-24	2011	P1.2.2	P1	1	Pulpito	8	0	3	0	0	1.875	1	0	1	3	0	0	0.2	1.05	1.95	0	0	1.6	3	0	0	0	0	0	3	3	0	0	0.2	3	0.65	0	0	0	0	0	0	3	0	0	3
Trichoptera	Leptoceridae	137	2011-10-24	2011	P1.2.2	P1	1	Pulpito	1	0	1.88462	0	0.0307692	0.723077	1.65385	0	2.99231	0.807692	0	0	0	0	3	0	0	0.3	3	0	0	0	0	3	1	0	0	0	0	3	0	0	0	3	0	0	0	0	0	0	3
Coleoptera	Scirtidae	137	2011-10-24	2011	P1.2.2	P1	1	Pulpito	1	0	3	0	0	2	2	0	1	3	0	0	1	1	3	0	0	3	0	0	0	0	0	2	3	0	0	0	0	3	0	0	0	0	0	0	3	0	0	0	0
Oligochaeta	Oligochaeta	137	2011-10-24	2011	P1.2.2	P1	1	Pulpito	7	0	3	0	0	0	0	0	3	0	0	0	0	0	3	0	0	3	3	0	0	0	0	0	0	3	0	0	0	3	0	0	0	3	0	0	0	0	0	0	3
Diptera	Tipulidae	137	2011-10-24	2011	P1.2.2	P1	1	Pulpito	5	0	2.02913	0	1.45631	0.135922	0.951456	0	2	2	0	3	0	0	3	0	0	0	1.07767	0.485437	1.92233	0.31068	0	0	0	3	0	0	0	1	3	0	0	0	0	0	1	0	3	0	3
Diptera	Simuliidae	137	2011-10-24	2011	P1.2.2	P1	1	Pulpito	4	3	0	0	0	1	0	0	3	1	0	1	0	0	3	0	0	0	3	0	0	0	0	0	0	3	0	0	0	2	0	3	0	3	1	0	1	0	1	0	3
Ephemeroptera	Baetidae	138	2010-12-16	2010	P1.3.1	P1	1	Pulpito	19	0	2.92893	0	0.0685279	2.40355	0.269036	0	1	2.30711	0	0	1	0	3	0	0	1.54061	1.88325	0	0	0	0	0	0.426396	2.84264	0	0	2.15482	2.57614	0	0	0	3	0	0	0	1	0	0	3
Trichoptera	Calamoceratidae	138	2010-12-16	2010	P1.3.1	P1	1	Pulpito	1	0	1	0	0	0	3	0	2	3	0	0	0	0	3	0	0	0	0	3	0	0	0	3	1	0	0	0	0	3	0	0	0	1	3	0	0	0	0	0	3
Diptera	Chironomidae	138	2010-12-16	2010	P1.3.1	P1	1	Pulpito	7	0	3	0	1	1	1	0	3	2	0	0	0	0	3	0	0	0	3	0	0	0	0	0	0	3	0	0	1	2	2	1	0	1	3	0	0	0	0	1	3
Trichoptera	Helicopsychidae	138	2010-12-16	2010	P1.3.1	P1	1	Pulpito	2	0	2	0	0	2	3	0	3	0	0	0	0	0	0	3	0	3	0	0	0	0	0	3	1	0	0	0	0	3	1	0	0	0	0	0	0	2	0	0	3
Coleoptera	Elmidae	138	2010-12-16	2010	P1.3.1	P1	1	Pulpito	1	0	2.89941	0	0	1.37278	1.64497	0	1	2.69822	3	0	1	0	3	0.899408	1.2426	2.20118	2.6568	0.0177515	0	0	0	3	0	0.573964	0.988166	0	0	3	0	0	0	3	0	0	0	0	0	0	0
Amphipoda	Hyalellidae	138	2010-12-16	2010	P1.3.1	P1	1	Pulpito	1	0	0	0	1	0	3	0	0	3	0	0	0	3	1	0	0	0	3	0	0	0	0	3	0	0	0	0	3	0	0	0	0	0	0	0	0	0	3	0	0
Trichoptera	Hydrobioscidae	138	2010-12-16	2010	P1.3.1	P1	1	Pulpito	2	0	0	0	3	0	0.375	0	3	0	0	0	0	0	3	0	0	0	0.140625	2.51562	0	0	0	0	0	3	0	0	1	3	0	0	0	3	0	0	0	0	0	0	3
Trichoptera	Hydropsychidae	138	2010-12-16	2010	P1.3.1	P1	1	Pulpito	4	3	0	0	1	0	1	0	1	3	0	0	0	0	3	0	0	0	0.438017	3	1.68595	0	0	0	0	3	0	0	1	2	0	3	0	3	0	0	0	0	0	0	3
Ephemeroptera	Leptophlebiidae	138	2010-12-16	2010	P1.3.1	P1	1	Pulpito	2	0.745902	2.86066	0	0	1.85246	0.540984	0	1	3	0	0	0.991803	1.97541	1.18033	0	0	0.180328	2.63934	0.729508	0	0	0	0	3	1	0	0	1	3	0	0	0	0	0	0	0	3	1	0	3
Plecoptera	Perlidae	138	2010-12-16	2010	P1.3.1	P1	1	Pulpito	3	0	1	0	3	0	1	0	0	3	0	0	1	2	0	0	0	0	2	3	1	0	0	3	3	0	0	0	1	3	0	0	0	0	2	0	0	3	0	0	0
Ephemeroptera	Leptohyphidae	138	2010-12-16	2010	P1.3.1	P1	1	Pulpito	13	0	3	0	0	1.875	1	0	1	3	0	0	0.2	1.05	1.95	0	0	1.6	3	0	0	0	0	0	3	3	0	0	0.2	3	0.65	0	0	0	0	0	0	3	0	0	3
Trichoptera	Leptoceridae	138	2010-12-16	2010	P1.3.1	P1	1	Pulpito	2	0	1.88462	0	0.0307692	0.723077	1.65385	0	2.99231	0.807692	0	0	0	0	3	0	0	0.3	3	0	0	0	0	3	1	0	0	0	0	3	0	0	0	3	0	0	0	0	0	0	3
Trichoptera	Xiphocentronidae	138	2010-12-16	2010	P1.3.1	P1	1	Pulpito	1	0	3	0	0	0	0	0	3	0	0	0	0	0	3	0	0	0	3	1	0	0	0	0	0	3	0	0	0	3	0	0	0	0	0	0	3	0	0	0	3
Diptera	Tipulidae	138	2010-12-16	2010	P1.3.1	P1	1	Pulpito	1	0	2.02913	0	1.45631	0.135922	0.951456	0	2	2	0	3	0	0	3	0	0	0	1.07767	0.485437	1.92233	0.31068	0	0	0	3	0	0	0	1	3	0	0	0	0	0	1	0	3	0	3
Lepidoptera	Crambidae	139	2011-11-23	2011	P1.3.2	P1	1	Pulpito	1	0	0	1	0	1	3	0	1	3	0	1	0	0	3	0	0	0	0	3	3	0	0	0	3	3	0	0	1	3	2	3	0	0	0	3	0	0	0	0	3
Ephemeroptera	Baetidae	139	2011-11-23	2011	P1.3.2	P1	1	Pulpito	2	0	2.92893	0	0.0685279	2.40355	0.269036	0	1	2.30711	0	0	1	0	3	0	0	1.54061	1.88325	0	0	0	0	0	0.426396	2.84264	0	0	2.15482	2.57614	0	0	0	3	0	0	0	1	0	0	3
Trichoptera	Calamoceratidae	139	2011-11-23	2011	P1.3.2	P1	1	Pulpito	3	0	1	0	0	0	3	0	2	3	0	0	0	0	3	0	0	0	0	3	0	0	0	3	1	0	0	0	0	3	0	0	0	1	3	0	0	0	0	0	3
Diptera	Chironomidae	139	2011-11-23	2011	P1.3.2	P1	1	Pulpito	23	0	3	0	1	1	1	0	3	2	0	0	0	0	3	0	0	0	3	0	0	0	0	0	0	3	0	0	1	2	2	1	0	1	3	0	0	0	0	1	3
Trichoptera	Helicopsychidae	139	2011-11-23	2011	P1.3.2	P1	1	Pulpito	2	0	2	0	0	2	3	0	3	0	0	0	0	0	0	3	0	3	0	0	0	0	0	3	1	0	0	0	0	3	1	0	0	0	0	0	0	2	0	0	3
Coleoptera	Elmidae	139	2011-11-23	2011	P1.3.2	P1	1	Pulpito	1	0	2.89941	0	0	1.37278	1.64497	0	1	2.69822	3	0	1	0	3	0.899408	1.2426	2.20118	2.6568	0.0177515	0	0	0	3	0	0.573964	0.988166	0	0	3	0	0	0	3	0	0	0	0	0	0	0
Trichoptera	Hydropsychidae	139	2011-11-23	2011	P1.3.2	P1	1	Pulpito	6	3	0	0	1	0	1	0	1	3	0	0	0	0	3	0	0	0	0.438017	3	1.68595	0	0	0	0	3	0	0	1	2	0	3	0	3	0	0	0	0	0	0	3
Ephemeroptera	Leptophlebiidae	139	2011-11-23	2011	P1.3.2	P1	1	Pulpito	10	0.745902	2.86066	0	0	1.85246	0.540984	0	1	3	0	0	0.991803	1.97541	1.18033	0	0	0.180328	2.63934	0.729508	0	0	0	0	3	1	0	0	1	3	0	0	0	0	0	0	0	3	1	0	3
Plecoptera	Perlidae	139	2011-11-23	2011	P1.3.2	P1	1	Pulpito	1	0	1	0	3	0	1	0	0	3	0	0	1	2	0	0	0	0	2	3	1	0	0	3	3	0	0	0	1	3	0	0	0	0	2	0	0	3	0	0	0
Ephemeroptera	Leptohyphidae	139	2011-11-23	2011	P1.3.2	P1	1	Pulpito	12	0	3	0	0	1.875	1	0	1	3	0	0	0.2	1.05	1.95	0	0	1.6	3	0	0	0	0	0	3	3	0	0	0.2	3	0.65	0	0	0	0	0	0	3	0	0	3
Coleoptera	Psephenidae	139	2011-11-23	2011	P1.3.2	P1	1	Pulpito	1	0	2	0	0	3	0	0	1	3	0	0	0	3	0	0	0	1	3	0	0	0	0	0	3	0	0	0	0	3	0	0	0	3	0	0	0	0	0	0	0
Diptera	Muscidae	140	2011-02-02	2011	P1.4.1	P1	1	Pulpito	1	0	0	0	3	0	0	0	0	0	0	3	0	0	3	0	2	0	0	0	0	0	0	0	0	3	0	0	0	3	1	0	0	1	0	0	3	1	0	1	3
Ephemeroptera	Baetidae	140	2011-02-02	2011	P1.4.1	P1	1	Pulpito	28	0	2.92893	0	0.0685279	2.40355	0.269036	0	1	2.30711	0	0	1	0	3	0	0	1.54061	1.88325	0	0	0	0	0	0.426396	2.84264	0	0	2.15482	2.57614	0	0	0	3	0	0	0	1	0	0	3
Diptera	Ceratopogonidae	140	2011-02-02	2011	P1.4.1	P1	1	Pulpito	2	0	1	1	2	1	0	0	1	3	0	0	0	0	3	0	0	0	1	3	0	0	0	0	0	3	0	0	0	2	3	0	0	3	0	0	0	1	0	0	3
Diptera	Chironomidae	140	2011-02-02	2011	P1.4.1	P1	1	Pulpito	2	0	3	0	1	1	1	0	3	2	0	0	0	0	3	0	0	0	3	0	0	0	0	0	0	3	0	0	1	2	2	1	0	1	3	0	0	0	0	1	3
Turbellaria	Dugesiidae	140	2011-02-02	2011	P1.4.1	P1	1	Pulpito	1	0	0	0	2	0	0	0	3	0	0	0	0	3	2	0	0	0	3	0	0	0	0	0	0	3	0	1	0	3	0	0	2	2	0	0	0	0	0	0	3
Coleoptera	Elmidae	140	2011-02-02	2011	P1.4.1	P1	1	Pulpito	1	0	2.89941	0	0	1.37278	1.64497	0	1	2.69822	3	0	1	0	3	0.899408	1.2426	2.20118	2.6568	0.0177515	0	0	0	3	0	0.573964	0.988166	0	0	3	0	0	0	3	0	0	0	0	0	0	0
Trichoptera	Hydrobioscidae	140	2011-02-02	2011	P1.4.1	P1	1	Pulpito	2	0	0	0	3	0	0.375	0	3	0	0	0	0	0	3	0	0	0	0.140625	2.51562	0	0	0	0	0	3	0	0	1	3	0	0	0	3	0	0	0	0	0	0	3
Ephemeroptera	Leptophlebiidae	140	2011-02-02	2011	P1.4.1	P1	1	Pulpito	4	0.745902	2.86066	0	0	1.85246	0.540984	0	1	3	0	0	0.991803	1.97541	1.18033	0	0	0.180328	2.63934	0.729508	0	0	0	0	3	1	0	0	1	3	0	0	0	0	0	0	0	3	1	0	3
Plecoptera	Perlidae	140	2011-02-02	2011	P1.4.1	P1	1	Pulpito	3	0	1	0	3	0	1	0	0	3	0	0	1	2	0	0	0	0	2	3	1	0	0	3	3	0	0	0	1	3	0	0	0	0	2	0	0	3	0	0	0
Ephemeroptera	Leptohyphidae	140	2011-02-02	2011	P1.4.1	P1	1	Pulpito	1	0	3	0	0	1.875	1	0	1	3	0	0	0.2	1.05	1.95	0	0	1.6	3	0	0	0	0	0	3	3	0	0	0.2	3	0.65	0	0	0	0	0	0	3	0	0	3
Trichoptera	Leptoceridae	140	2011-02-02	2011	P1.4.1	P1	1	Pulpito	3	0	1.88462	0	0.0307692	0.723077	1.65385	0	2.99231	0.807692	0	0	0	0	3	0	0	0.3	3	0	0	0	0	3	1	0	0	0	0	3	0	0	0	3	0	0	0	0	0	0	3
Trichoptera	Xiphocentronidae	140	2011-02-02	2011	P1.4.1	P1	1	Pulpito	2	0	3	0	0	0	0	0	3	0	0	0	0	0	3	0	0	0	3	1	0	0	0	0	0	3	0	0	0	3	0	0	0	0	0	0	3	0	0	0	3
Ephemeroptera	Baetidae	141	2011-12-12	2011	P1.4.2	P1	1	Pulpito	11	0	2.92893	0	0.0685279	2.40355	0.269036	0	1	2.30711	0	0	1	0	3	0	0	1.54061	1.88325	0	0	0	0	0	0.426396	2.84264	0	0	2.15482	2.57614	0	0	0	3	0	0	0	1	0	0	3
Trichoptera	Calamoceratidae	141	2011-12-12	2011	P1.4.2	P1	1	Pulpito	1	0	1	0	0	0	3	0	2	3	0	0	0	0	3	0	0	0	0	3	0	0	0	3	1	0	0	0	0	3	0	0	0	1	3	0	0	0	0	0	3
Diptera	Chironomidae	141	2011-12-12	2011	P1.4.2	P1	1	Pulpito	14	0	3	0	1	1	1	0	3	2	0	0	0	0	3	0	0	0	3	0	0	0	0	0	0	3	0	0	1	2	2	1	0	1	3	0	0	0	0	1	3
Coleoptera	Elmidae	141	2011-12-12	2011	P1.4.2	P1	1	Pulpito	2	0	2.89941	0	0	1.37278	1.64497	0	1	2.69822	3	0	1	0	3	0.899408	1.2426	2.20118	2.6568	0.0177515	0	0	0	3	0	0.573964	0.988166	0	0	3	0	0	0	3	0	0	0	0	0	0	0
Trichoptera	Hydropsychidae	141	2011-12-12	2011	P1.4.2	P1	1	Pulpito	11	3	0	0	1	0	1	0	1	3	0	0	0	0	3	0	0	0	0.438017	3	1.68595	0	0	0	0	3	0	0	1	2	0	3	0	3	0	0	0	0	0	0	3
Ephemeroptera	Leptophlebiidae	141	2011-12-12	2011	P1.4.2	P1	1	Pulpito	1	0.745902	2.86066	0	0	1.85246	0.540984	0	1	3	0	0	0.991803	1.97541	1.18033	0	0	0.180328	2.63934	0.729508	0	0	0	0	3	1	0	0	1	3	0	0	0	0	0	0	0	3	1	0	3
Plecoptera	Perlidae	141	2011-12-12	2011	P1.4.2	P1	1	Pulpito	3	0	1	0	3	0	1	0	0	3	0	0	1	2	0	0	0	0	2	3	1	0	0	3	3	0	0	0	1	3	0	0	0	0	2	0	0	3	0	0	0
Ephemeroptera	Leptohyphidae	141	2011-12-12	2011	P1.4.2	P1	1	Pulpito	10	0	3	0	0	1.875	1	0	1	3	0	0	0.2	1.05	1.95	0	0	1.6	3	0	0	0	0	0	3	3	0	0	0.2	3	0.65	0	0	0	0	0	0	3	0	0	3
Trichoptera	Leptoceridae	141	2011-12-12	2011	P1.4.2	P1	1	Pulpito	4	0	1.88462	0	0.0307692	0.723077	1.65385	0	2.99231	0.807692	0	0	0	0	3	0	0	0.3	3	0	0	0	0	3	1	0	0	0	0	3	0	0	0	3	0	0	0	0	0	0	3
Coleoptera	Scirtidae	141	2011-12-12	2011	P1.4.2	P1	1	Pulpito	3	0	3	0	0	2	2	0	1	3	0	0	1	1	3	0	0	3	0	0	0	0	0	2	3	0	0	0	0	3	0	0	0	0	0	0	3	0	0	0	0
Trichoptera	Xiphocentronidae	141	2011-12-12	2011	P1.4.2	P1	1	Pulpito	3	0	3	0	0	0	0	0	3	0	0	0	0	0	3	0	0	0	3	1	0	0	0	0	0	3	0	0	0	3	0	0	0	0	0	0	3	0	0	0	3
Diptera	Tipulidae	141	2011-12-12	2011	P1.4.2	P1	1	Pulpito	2	0	2.02913	0	1.45631	0.135922	0.951456	0	2	2	0	3	0	0	3	0	0	0	1.07767	0.485437	1.92233	0.31068	0	0	0	3	0	0	0	1	3	0	0	0	0	0	1	0	3	0	3
Hemiptera	Veliidae	141	2011-12-12	2011	P1.4.2	P1	1	Pulpito	7	0	0	0	3	0	0	0	0	0	0	3	0	3	1	0	0	0	3	1	0	0	0	3	1	0	1	3	0	0	0	0	0	3	0	0	2	0	0	0	0
Thrombidiform	Mideopsidae	142	2011-02-23	2011	P1.5.1	P1	1	Pulpito	2	0	0	0	3	0	0	3	3	0	0	1	0	0	0	3	3	1	0	0	0	0	0	3	0	0	0	0	1	3	0	0	0	0	0	0	0	3	3	0	0
Ephemeroptera	Baetidae	142	2011-02-23	2011	P1.5.1	P1	1	Pulpito	92	0	2.92893	0	0.0685279	2.40355	0.269036	0	1	2.30711	0	0	1	0	3	0	0	1.54061	1.88325	0	0	0	0	0	0.426396	2.84264	0	0	2.15482	2.57614	0	0	0	3	0	0	0	1	0	0	3
Diptera	Blephariceridae	142	2011-02-23	2011	P1.5.1	P1	1	Pulpito	7	0	0	0	0	3	0	0	1	3	0	0	0	3	1	0	0	0	3	1	0	0	0	0	0	3	0	0	0	2	0	2	0	3	0	0	0	0	0	0	0
Trichoptera	Calamoceratidae	142	2011-02-23	2011	P1.5.1	P1	1	Pulpito	1	0	1	0	0	0	3	0	2	3	0	0	0	0	3	0	0	0	0	3	0	0	0	3	1	0	0	0	0	3	0	0	0	1	3	0	0	0	0	0	3
Diptera	Chironomidae	142	2011-02-23	2011	P1.5.1	P1	1	Pulpito	2	0	3	0	1	1	1	0	3	2	0	0	0	0	3	0	0	0	3	0	0	0	0	0	0	3	0	0	1	2	2	1	0	1	3	0	0	0	0	1	3
Coleoptera	Elmidae	142	2011-02-23	2011	P1.5.1	P1	1	Pulpito	1	0	2.89941	0	0	1.37278	1.64497	0	1	2.69822	3	0	1	0	3	0.899408	1.2426	2.20118	2.6568	0.0177515	0	0	0	3	0	0.573964	0.988166	0	0	3	0	0	0	3	0	0	0	0	0	0	0
Amphipoda	Hyalellidae	142	2011-02-23	2011	P1.5.1	P1	1	Pulpito	2	0	0	0	1	0	3	0	0	3	0	0	0	3	1	0	0	0	3	0	0	0	0	3	0	0	0	0	3	0	0	0	0	0	0	0	0	0	3	0	0
Trichoptera	Glossosomatidae	142	2011-02-23	2011	P1.5.1	P1	1	Pulpito	8	0	3	0	0	3	0	0	3	2	0	0	0	1	3	2	0	0	3	0	0	0	0	3	1	0	0	0	0	3	0	3	0	3	0	0	0	0	0	0	3
Trichoptera	Hydrobioscidae	142	2011-02-23	2011	P1.5.1	P1	1	Pulpito	3	0	0	0	3	0	0.375	0	3	0	0	0	0	0	3	0	0	0	0.140625	2.51562	0	0	0	0	0	3	0	0	1	3	0	0	0	3	0	0	0	0	0	0	3
Trichoptera	Hydropsychidae	142	2011-02-23	2011	P1.5.1	P1	1	Pulpito	13	3	0	0	1	0	1	0	1	3	0	0	0	0	3	0	0	0	0.438017	3	1.68595	0	0	0	0	3	0	0	1	2	0	3	0	3	0	0	0	0	0	0	3
Trichoptera	Hydroptilidae	142	2011-02-23	2011	P1.5.1	P1	1	Pulpito	1	0	3	1	0	2	0.5	0	3	1	0	0	0	3	3	0	0	2.25	0	0	0	0	0	3	1	0	0	0	0	3	0	2	0	3	0	0	0	0	0	0	3
Ephemeroptera	Leptophlebiidae	142	2011-02-23	2011	P1.5.1	P1	1	Pulpito	31	0.745902	2.86066	0	0	1.85246	0.540984	0	1	3	0	0	0.991803	1.97541	1.18033	0	0	0.180328	2.63934	0.729508	0	0	0	0	3	1	0	0	1	3	0	0	0	0	0	0	0	3	1	0	3
Plecoptera	Perlidae	142	2011-02-23	2011	P1.5.1	P1	1	Pulpito	15	0	1	0	3	0	1	0	0	3	0	0	1	2	0	0	0	0	2	3	1	0	0	3	3	0	0	0	1	3	0	0	0	0	2	0	0	3	0	0	0
Ephemeroptera	Leptohyphidae	142	2011-02-23	2011	P1.5.1	P1	1	Pulpito	10	0	3	0	0	1.875	1	0	1	3	0	0	0.2	1.05	1.95	0	0	1.6	3	0	0	0	0	0	3	3	0	0	0.2	3	0.65	0	0	0	0	0	0	3	0	0	3
Trichoptera	Leptoceridae	142	2011-02-23	2011	P1.5.1	P1	1	Pulpito	8	0	1.88462	0	0.0307692	0.723077	1.65385	0	2.99231	0.807692	0	0	0	0	3	0	0	0.3	3	0	0	0	0	3	1	0	0	0	0	3	0	0	0	3	0	0	0	0	0	0	3
Ephemeroptera	Baetidae	143	2012-01-17	2012	P1.5.2	P1	1	Pulpito	3	0	2.92893	0	0.0685279	2.40355	0.269036	0	1	2.30711	0	0	1	0	3	0	0	1.54061	1.88325	0	0	0	0	0	0.426396	2.84264	0	0	2.15482	2.57614	0	0	0	3	0	0	0	1	0	0	3
Trichoptera	Calamoceratidae	143	2012-01-17	2012	P1.5.2	P1	1	Pulpito	1	0	1	0	0	0	3	0	2	3	0	0	0	0	3	0	0	0	0	3	0	0	0	3	1	0	0	0	0	3	0	0	0	1	3	0	0	0	0	0	3
Diptera	Chironomidae	143	2012-01-17	2012	P1.5.2	P1	1	Pulpito	23	0	3	0	1	1	1	0	3	2	0	0	0	0	3	0	0	0	3	0	0	0	0	0	0	3	0	0	1	2	2	1	0	1	3	0	0	0	0	1	3
Lepidoptera	Crambidae	144	2011-04-01	2011	P1.6.1	P1	1	Pulpito	2	0	0	1	0	1	3	0	1	3	0	1	0	0	3	0	0	0	0	3	3	0	0	0	3	3	0	0	1	3	2	3	0	0	0	3	0	0	0	0	3
Ephemeroptera	Baetidae	144	2011-04-01	2011	P1.6.1	P1	1	Pulpito	11	0	2.92893	0	0.0685279	2.40355	0.269036	0	1	2.30711	0	0	1	0	3	0	0	1.54061	1.88325	0	0	0	0	0	0.426396	2.84264	0	0	2.15482	2.57614	0	0	0	3	0	0	0	1	0	0	3
Diptera	Blephariceridae	144	2011-04-01	2011	P1.6.1	P1	1	Pulpito	2	0	0	0	0	3	0	0	1	3	0	0	0	3	1	0	0	0	3	1	0	0	0	0	0	3	0	0	0	2	0	2	0	3	0	0	0	0	0	0	0
Diptera	Chironomidae	144	2011-04-01	2011	P1.6.1	P1	1	Pulpito	7	0	3	0	1	1	1	0	3	2	0	0	0	0	3	0	0	0	3	0	0	0	0	0	0	3	0	0	1	2	2	1	0	1	3	0	0	0	0	1	3
Trichoptera	Helicopsychidae	144	2011-04-01	2011	P1.6.1	P1	1	Pulpito	2	0	2	0	0	2	3	0	3	0	0	0	0	0	0	3	0	3	0	0	0	0	0	3	1	0	0	0	0	3	1	0	0	0	0	0	0	2	0	0	3
Trichoptera	Glossosomatidae	144	2011-04-01	2011	P1.6.1	P1	1	Pulpito	8	0	3	0	0	3	0	0	3	2	0	0	0	1	3	2	0	0	3	0	0	0	0	3	1	0	0	0	0	3	0	3	0	3	0	0	0	0	0	0	3
Trichoptera	Hydrobioscidae	144	2011-04-01	2011	P1.6.1	P1	1	Pulpito	1	0	0	0	3	0	0.375	0	3	0	0	0	0	0	3	0	0	0	0.140625	2.51562	0	0	0	0	0	3	0	0	1	3	0	0	0	3	0	0	0	0	0	0	3
Trichoptera	Hydropsychidae	144	2011-04-01	2011	P1.6.1	P1	1	Pulpito	8	3	0	0	1	0	1	0	1	3	0	0	0	0	3	0	0	0	0.438017	3	1.68595	0	0	0	0	3	0	0	1	2	0	3	0	3	0	0	0	0	0	0	3
Trichoptera	Hydroptilidae	144	2011-04-01	2011	P1.6.1	P1	1	Pulpito	1	0	3	1	0	2	0.5	0	3	1	0	0	0	3	3	0	0	2.25	0	0	0	0	0	3	1	0	0	0	0	3	0	2	0	3	0	0	0	0	0	0	3
Ephemeroptera	Leptophlebiidae	144	2011-04-01	2011	P1.6.1	P1	1	Pulpito	2	0.745902	2.86066	0	0	1.85246	0.540984	0	1	3	0	0	0.991803	1.97541	1.18033	0	0	0.180328	2.63934	0.729508	0	0	0	0	3	1	0	0	1	3	0	0	0	0	0	0	0	3	1	0	3
Plecoptera	Perlidae	144	2011-04-01	2011	P1.6.1	P1	1	Pulpito	5	0	1	0	3	0	1	0	0	3	0	0	1	2	0	0	0	0	2	3	1	0	0	3	3	0	0	0	1	3	0	0	0	0	2	0	0	3	0	0	0
Trichoptera	Leptoceridae	144	2011-04-01	2011	P1.6.1	P1	1	Pulpito	1	0	1.88462	0	0.0307692	0.723077	1.65385	0	2.99231	0.807692	0	0	0	0	3	0	0	0.3	3	0	0	0	0	3	1	0	0	0	0	3	0	0	0	3	0	0	0	0	0	0	3
Diptera	Simuliidae	144	2011-04-01	2011	P1.6.1	P1	1	Pulpito	9	3	0	0	0	1	0	0	3	1	0	1	0	0	3	0	0	0	3	0	0	0	0	0	0	3	0	0	0	2	0	3	0	3	1	0	1	0	1	0	3
Ephemeroptera	Baetidae	145	2012-02-21	2012	P1.6.2	P1	1	Pulpito	6	0	2.92893	0	0.0685279	2.40355	0.269036	0	1	2.30711	0	0	1	0	3	0	0	1.54061	1.88325	0	0	0	0	0	0.426396	2.84264	0	0	2.15482	2.57614	0	0	0	3	0	0	0	1	0	0	3
Trichoptera	Calamoceratidae	145	2012-02-21	2012	P1.6.2	P1	1	Pulpito	1	0	1	0	0	0	3	0	2	3	0	0	0	0	3	0	0	0	0	3	0	0	0	3	1	0	0	0	0	3	0	0	0	1	3	0	0	0	0	0	3
Trichoptera	Hydropsychidae	145	2012-02-21	2012	P1.6.2	P1	1	Pulpito	10	3	0	0	1	0	1	0	1	3	0	0	0	0	3	0	0	0	0.438017	3	1.68595	0	0	0	0	3	0	0	1	2	0	3	0	3	0	0	0	0	0	0	3
Ephemeroptera	Leptophlebiidae	145	2012-02-21	2012	P1.6.2	P1	1	Pulpito	2	0.745902	2.86066	0	0	1.85246	0.540984	0	1	3	0	0	0.991803	1.97541	1.18033	0	0	0.180328	2.63934	0.729508	0	0	0	0	3	1	0	0	1	3	0	0	0	0	0	0	0	3	1	0	3
Plecoptera	Perlidae	145	2012-02-21	2012	P1.6.2	P1	1	Pulpito	1	0	1	0	3	0	1	0	0	3	0	0	1	2	0	0	0	0	2	3	1	0	0	3	3	0	0	0	1	3	0	0	0	0	2	0	0	3	0	0	0
Ephemeroptera	Leptohyphidae	145	2012-02-21	2012	P1.6.2	P1	1	Pulpito	12	0	3	0	0	1.875	1	0	1	3	0	0	0.2	1.05	1.95	0	0	1.6	3	0	0	0	0	0	3	3	0	0	0.2	3	0.65	0	0	0	0	0	0	3	0	0	3
Diptera	Chironomidae	146	2010-10-25	2010	P1.7.1	P1	1	Pulpito	1	0	3	0	1	1	1	0	3	2	0	0	0	0	3	0	0	0	3	0	0	0	0	0	0	3	0	0	1	2	2	1	0	1	3	0	0	0	0	1	3
Ephemeroptera	Leptophlebiidae	146	2010-10-25	2010	P1.7.1	P1	1	Pulpito	1	0.745902	2.86066	0	0	1.85246	0.540984	0	1	3	0	0	0.991803	1.97541	1.18033	0	0	0.180328	2.63934	0.729508	0	0	0	0	3	1	0	0	1	3	0	0	0	0	0	0	0	3	1	0	3
Trichoptera	Leptoceridae	146	2010-10-25	2010	P1.7.1	P1	1	Pulpito	3	0	1.88462	0	0.0307692	0.723077	1.65385	0	2.99231	0.807692	0	0	0	0	3	0	0	0.3	3	0	0	0	0	3	1	0	0	0	0	3	0	0	0	3	0	0	0	0	0	0	3
Ephemeroptera	Baetidae	147	2012-04-02	2012	P1.7.2	P1	1	Pulpito	2	0	2.92893	0	0.0685279	2.40355	0.269036	0	1	2.30711	0	0	1	0	3	0	0	1.54061	1.88325	0	0	0	0	0	0.426396	2.84264	0	0	2.15482	2.57614	0	0	0	3	0	0	0	1	0	0	3
Trichoptera	Calamoceratidae	147	2012-04-02	2012	P1.7.2	P1	1	Pulpito	3	0	1	0	0	0	3	0	2	3	0	0	0	0	3	0	0	0	0	3	0	0	0	3	1	0	0	0	0	3	0	0	0	1	3	0	0	0	0	0	3
Diptera	Chironomidae	147	2012-04-02	2012	P1.7.2	P1	1	Pulpito	1	0	3	0	1	1	1	0	3	2	0	0	0	0	3	0	0	0	3	0	0	0	0	0	0	3	0	0	1	2	2	1	0	1	3	0	0	0	0	1	3
Trichoptera	Helicopsychidae	147	2012-04-02	2012	P1.7.2	P1	1	Pulpito	2	0	2	0	0	2	3	0	3	0	0	0	0	0	0	3	0	3	0	0	0	0	0	3	1	0	0	0	0	3	1	0	0	0	0	0	0	2	0	0	3
Amphipoda	Hyalellidae	147	2012-04-02	2012	P1.7.2	P1	1	Pulpito	5	0	0	0	1	0	3	0	0	3	0	0	0	3	1	0	0	0	3	0	0	0	0	3	0	0	0	0	3	0	0	0	0	0	0	0	0	0	3	0	0
Ephemeroptera	Leptophlebiidae	147	2012-04-02	2012	P1.7.2	P1	1	Pulpito	7	0.745902	2.86066	0	0	1.85246	0.540984	0	1	3	0	0	0.991803	1.97541	1.18033	0	0	0.180328	2.63934	0.729508	0	0	0	0	3	1	0	0	1	3	0	0	0	0	0	0	0	3	1	0	3
Coleoptera	Scirtidae	147	2012-04-02	2012	P1.7.2	P1	1	Pulpito	2	0	3	0	0	2	2	0	1	3	0	0	1	1	3	0	0	3	0	0	0	0	0	2	3	0	0	0	0	3	0	0	0	0	0	0	3	0	0	0	0
Ephemeroptera	Baetidae	164	2010-10-15	2010	PIN1.1.1	PIN1	2	Pindilig	116	0	2.92893	0	0.0685279	2.40355	0.269036	0	1	2.30711	0	0	1	0	3	0	0	1.54061	1.88325	0	0	0	0	0	0.426396	2.84264	0	0	2.15482	2.57614	0	0	0	3	0	0	0	1	0	0	3
Diptera	Blephariceridae	164	2010-10-15	2010	PIN1.1.1	PIN1	2	Pindilig	53	0	0	0	0	3	0	0	1	3	0	0	0	3	1	0	0	0	3	1	0	0	0	0	0	3	0	0	0	2	0	2	0	3	0	0	0	0	0	0	0
Trichoptera	Calamoceratidae	164	2010-10-15	2010	PIN1.1.1	PIN1	2	Pindilig	1	0	1	0	0	0	3	0	2	3	0	0	0	0	3	0	0	0	0	3	0	0	0	3	1	0	0	0	0	3	0	0	0	1	3	0	0	0	0	0	3
Diptera	Chironomidae	164	2010-10-15	2010	PIN1.1.1	PIN1	2	Pindilig	158	0	3	0	1	1	1	0	3	2	0	0	0	0	3	0	0	0	3	0	0	0	0	0	0	3	0	0	1	2	2	1	0	1	3	0	0	0	0	1	3
Coleoptera	Elmidae	164	2010-10-15	2010	PIN1.1.1	PIN1	2	Pindilig	3	0	2.89941	0	0	1.37278	1.64497	0	1	2.69822	3	0	1	0	3	0.899408	1.2426	2.20118	2.6568	0.0177515	0	0	0	3	0	0.573964	0.988166	0	0	3	0	0	0	3	0	0	0	0	0	0	0
Amphipoda	Hyalellidae	164	2010-10-15	2010	PIN1.1.1	PIN1	2	Pindilig	1	0	0	0	1	0	3	0	0	3	0	0	0	3	1	0	0	0	3	0	0	0	0	3	0	0	0	0	3	0	0	0	0	0	0	0	0	0	3	0	0
Trichoptera	Glossosomatidae	164	2010-10-15	2010	PIN1.1.1	PIN1	2	Pindilig	1	0	3	0	0	3	0	0	3	2	0	0	0	1	3	2	0	0	3	0	0	0	0	3	1	0	0	0	0	3	0	3	0	3	0	0	0	0	0	0	3
Trichoptera	Hydrobioscidae	164	2010-10-15	2010	PIN1.1.1	PIN1	2	Pindilig	14	0	0	0	3	0	0.375	0	3	0	0	0	0	0	3	0	0	0	0.140625	2.51562	0	0	0	0	0	3	0	0	1	3	0	0	0	3	0	0	0	0	0	0	3
Ephemeroptera	Leptohyphidae	164	2010-10-15	2010	PIN1.1.1	PIN1	2	Pindilig	3	0	3	0	0	1.875	1	0	1	3	0	0	0.2	1.05	1.95	0	0	1.6	3	0	0	0	0	0	3	3	0	0	0.2	3	0.65	0	0	0	0	0	0	3	0	0	3
Oligochaeta	Oligochaeta	164	2010-10-15	2010	PIN1.1.1	PIN1	2	Pindilig	1	0	3	0	0	0	0	0	3	0	0	0	0	0	3	0	0	3	3	0	0	0	0	0	0	3	0	0	0	3	0	0	0	3	0	0	0	0	0	0	3
Diptera	Tipulidae	164	2010-10-15	2010	PIN1.1.1	PIN1	2	Pindilig	4	0	2.02913	0	1.45631	0.135922	0.951456	0	2	2	0	3	0	0	3	0	0	0	1.07767	0.485437	1.92233	0.31068	0	0	0	3	0	0	0	1	3	0	0	0	0	0	1	0	3	0	3
Diptera	Simuliidae	164	2010-10-15	2010	PIN1.1.1	PIN1	2	Pindilig	5	3	0	0	0	1	0	0	3	1	0	1	0	0	3	0	0	0	3	0	0	0	0	0	0	3	0	0	0	2	0	3	0	3	1	0	1	0	1	0	3
Diptera	Empididae	165	2011-10-05	2011	PIN1.1.2	PIN1	2	Pindilig	1	0	0	0	3	0	0	0	2	0	0	1	0	0	3	0	0	2	3	0	0	0	0	0	1	3	0	0	0	3	2	0	0	0	0	0	3	0	0	0	3
Ephemeroptera	Baetidae	165	2011-10-05	2011	PIN1.1.2	PIN1	2	Pindilig	44	0	2.92893	0	0.0685279	2.40355	0.269036	0	1	2.30711	0	0	1	0	3	0	0	1.54061	1.88325	0	0	0	0	0	0.426396	2.84264	0	0	2.15482	2.57614	0	0	0	3	0	0	0	1	0	0	3
Diptera	Blephariceridae	165	2011-10-05	2011	PIN1.1.2	PIN1	2	Pindilig	1	0	0	0	0	3	0	0	1	3	0	0	0	3	1	0	0	0	3	1	0	0	0	0	0	3	0	0	0	2	0	2	0	3	0	0	0	0	0	0	0
Trichoptera	Helicopsychidae	165	2011-10-05	2011	PIN1.1.2	PIN1	2	Pindilig	2	0	2	0	0	2	3	0	3	0	0	0	0	0	0	3	0	3	0	0	0	0	0	3	1	0	0	0	0	3	1	0	0	0	0	0	0	2	0	0	3
Coleoptera	Elmidae	165	2011-10-05	2011	PIN1.1.2	PIN1	2	Pindilig	2	0	2.89941	0	0	1.37278	1.64497	0	1	2.69822	3	0	1	0	3	0.899408	1.2426	2.20118	2.6568	0.0177515	0	0	0	3	0	0.573964	0.988166	0	0	3	0	0	0	3	0	0	0	0	0	0	0
Trichoptera	Hydrobioscidae	165	2011-10-05	2011	PIN1.1.2	PIN1	2	Pindilig	1	0	0	0	3	0	0.375	0	3	0	0	0	0	0	3	0	0	0	0.140625	2.51562	0	0	0	0	0	3	0	0	1	3	0	0	0	3	0	0	0	0	0	0	3
Plecoptera	Perlidae	165	2011-10-05	2011	PIN1.1.2	PIN1	2	Pindilig	3	0	1	0	3	0	1	0	0	3	0	0	1	2	0	0	0	0	2	3	1	0	0	3	3	0	0	0	1	3	0	0	0	0	2	0	0	3	0	0	0
Ephemeroptera	Leptohyphidae	165	2011-10-05	2011	PIN1.1.2	PIN1	2	Pindilig	5	0	3	0	0	1.875	1	0	1	3	0	0	0.2	1.05	1.95	0	0	1.6	3	0	0	0	0	0	3	3	0	0	0.2	3	0.65	0	0	0	0	0	0	3	0	0	3
Diptera	Tipulidae	165	2011-10-05	2011	PIN1.1.2	PIN1	2	Pindilig	2	0	2.02913	0	1.45631	0.135922	0.951456	0	2	2	0	3	0	0	3	0	0	0	1.07767	0.485437	1.92233	0.31068	0	0	0	3	0	0	0	1	3	0	0	0	0	0	1	0	3	0	3
Diptera	Tabanidae	166	2010-10-15	2010	PIN1.2.1	PIN1	2	Pindilig	1	0	0	0	3	0	0	0	0	0	0	3	1	0	3	0	0	0	3	1	0	0	0	0	0	3	0	1	0	1	3	0	0	3	0	0	2	0	0	0	1
Ephemeroptera	Baetidae	166	2010-10-15	2010	PIN1.2.1	PIN1	2	Pindilig	283	0	2.92893	0	0.0685279	2.40355	0.269036	0	1	2.30711	0	0	1	0	3	0	0	1.54061	1.88325	0	0	0	0	0	0.426396	2.84264	0	0	2.15482	2.57614	0	0	0	3	0	0	0	1	0	0	3
Diptera	Chironomidae	166	2010-10-15	2010	PIN1.2.1	PIN1	2	Pindilig	27	0	3	0	1	1	1	0	3	2	0	0	0	0	3	0	0	0	3	0	0	0	0	0	0	3	0	0	1	2	2	1	0	1	3	0	0	0	0	1	3
Turbellaria	Dugesiidae	166	2010-10-15	2010	PIN1.2.1	PIN1	2	Pindilig	2	0	0	0	2	0	0	0	3	0	0	0	0	3	2	0	0	0	3	0	0	0	0	0	0	3	0	1	0	3	0	0	2	2	0	0	0	0	0	0	3
Trichoptera	Helicopsychidae	166	2010-10-15	2010	PIN1.2.1	PIN1	2	Pindilig	10	0	2	0	0	2	3	0	3	0	0	0	0	0	0	3	0	3	0	0	0	0	0	3	1	0	0	0	0	3	1	0	0	0	0	0	0	2	0	0	3
Coleoptera	Elmidae	166	2010-10-15	2010	PIN1.2.1	PIN1	2	Pindilig	3	0	2.89941	0	0	1.37278	1.64497	0	1	2.69822	3	0	1	0	3	0.899408	1.2426	2.20118	2.6568	0.0177515	0	0	0	3	0	0.573964	0.988166	0	0	3	0	0	0	3	0	0	0	0	0	0	0
Amphipoda	Hyalellidae	166	2010-10-15	2010	PIN1.2.1	PIN1	2	Pindilig	2	0	0	0	1	0	3	0	0	3	0	0	0	3	1	0	0	0	3	0	0	0	0	3	0	0	0	0	3	0	0	0	0	0	0	0	0	0	3	0	0
Trichoptera	Hydrobioscidae	166	2010-10-15	2010	PIN1.2.1	PIN1	2	Pindilig	19	0	0	0	3	0	0.375	0	3	0	0	0	0	0	3	0	0	0	0.140625	2.51562	0	0	0	0	0	3	0	0	1	3	0	0	0	3	0	0	0	0	0	0	3
Trichoptera	Hydropsychidae	166	2010-10-15	2010	PIN1.2.1	PIN1	2	Pindilig	4	3	0	0	1	0	1	0	1	3	0	0	0	0	3	0	0	0	0.438017	3	1.68595	0	0	0	0	3	0	0	1	2	0	3	0	3	0	0	0	0	0	0	3
Ephemeroptera	Leptohyphidae	166	2010-10-15	2010	PIN1.2.1	PIN1	2	Pindilig	1	0	3	0	0	1.875	1	0	1	3	0	0	0.2	1.05	1.95	0	0	1.6	3	0	0	0	0	0	3	3	0	0	0.2	3	0.65	0	0	0	0	0	0	3	0	0	3
Coleoptera	Scirtidae	166	2010-10-15	2010	PIN1.2.1	PIN1	2	Pindilig	1	0	3	0	0	2	2	0	1	3	0	0	1	1	3	0	0	3	0	0	0	0	0	2	3	0	0	0	0	3	0	0	0	0	0	0	3	0	0	0	0
Oligochaeta	Oligochaeta	166	2010-10-15	2010	PIN1.2.1	PIN1	2	Pindilig	9	0	3	0	0	0	0	0	3	0	0	0	0	0	3	0	0	3	3	0	0	0	0	0	0	3	0	0	0	3	0	0	0	3	0	0	0	0	0	0	3
Trichoptera	Xiphocentronidae	166	2010-10-15	2010	PIN1.2.1	PIN1	2	Pindilig	1	0	3	0	0	0	0	0	3	0	0	0	0	0	3	0	0	0	3	1	0	0	0	0	0	3	0	0	0	3	0	0	0	0	0	0	3	0	0	0	3
Diptera	Tipulidae	166	2010-10-15	2010	PIN1.2.1	PIN1	2	Pindilig	3	0	2.02913	0	1.45631	0.135922	0.951456	0	2	2	0	3	0	0	3	0	0	0	1.07767	0.485437	1.92233	0.31068	0	0	0	3	0	0	0	1	3	0	0	0	0	0	1	0	3	0	3
Diptera	Simuliidae	166	2010-10-15	2010	PIN1.2.1	PIN1	2	Pindilig	9	3	0	0	0	1	0	0	3	1	0	1	0	0	3	0	0	0	3	0	0	0	0	0	0	3	0	0	0	2	0	3	0	3	1	0	1	0	1	0	3
Ephemeroptera	Baetidae	167	2011-10-27	2011	PIN1.2.2	PIN1	2	Pindilig	2	0	2.92893	0	0.0685279	2.40355	0.269036	0	1	2.30711	0	0	1	0	3	0	0	1.54061	1.88325	0	0	0	0	0	0.426396	2.84264	0	0	2.15482	2.57614	0	0	0	3	0	0	0	1	0	0	3
Ephemeroptera	Leptophlebiidae	167	2011-10-27	2011	PIN1.2.2	PIN1	2	Pindilig	11	0.745902	2.86066	0	0	1.85246	0.540984	0	1	3	0	0	0.991803	1.97541	1.18033	0	0	0.180328	2.63934	0.729508	0	0	0	0	3	1	0	0	1	3	0	0	0	0	0	0	0	3	1	0	3
Plecoptera	Perlidae	167	2011-10-27	2011	PIN1.2.2	PIN1	2	Pindilig	1	0	1	0	3	0	1	0	0	3	0	0	1	2	0	0	0	0	2	3	1	0	0	3	3	0	0	0	1	3	0	0	0	0	2	0	0	3	0	0	0
Ephemeroptera	Leptohyphidae	167	2011-10-27	2011	PIN1.2.2	PIN1	2	Pindilig	15	0	3	0	0	1.875	1	0	1	3	0	0	0.2	1.05	1.95	0	0	1.6	3	0	0	0	0	0	3	3	0	0	0.2	3	0.65	0	0	0	0	0	0	3	0	0	3
Trichoptera	Leptoceridae	167	2011-10-27	2011	PIN1.2.2	PIN1	2	Pindilig	2	0	1.88462	0	0.0307692	0.723077	1.65385	0	2.99231	0.807692	0	0	0	0	3	0	0	0.3	3	0	0	0	0	3	1	0	0	0	0	3	0	0	0	3	0	0	0	0	0	0	3
Diptera	Tipulidae	167	2011-10-27	2011	PIN1.2.2	PIN1	2	Pindilig	4	0	2.02913	0	1.45631	0.135922	0.951456	0	2	2	0	3	0	0	3	0	0	0	1.07767	0.485437	1.92233	0.31068	0	0	0	3	0	0	0	1	3	0	0	0	0	0	1	0	3	0	3
Diptera	Simuliidae	167	2011-10-27	2011	PIN1.2.2	PIN1	2	Pindilig	2	3	0	0	0	1	0	0	3	1	0	1	0	0	3	0	0	0	3	0	0	0	0	0	0	3	0	0	0	2	0	3	0	3	1	0	1	0	1	0	3
Diptera	Tabanidae	168	2010-12-14	2010	PIN1.3.1	PIN1	2	Pindilig	1	0	0	0	3	0	0	0	0	0	0	3	1	0	3	0	0	0	3	1	0	0	0	0	0	3	0	1	0	1	3	0	0	3	0	0	2	0	0	0	1
Ephemeroptera	Baetidae	168	2010-12-14	2010	PIN1.3.1	PIN1	2	Pindilig	250	0	2.92893	0	0.0685279	2.40355	0.269036	0	1	2.30711	0	0	1	0	3	0	0	1.54061	1.88325	0	0	0	0	0	0.426396	2.84264	0	0	2.15482	2.57614	0	0	0	3	0	0	0	1	0	0	3
Diptera	Blephariceridae	168	2010-12-14	2010	PIN1.3.1	PIN1	2	Pindilig	36	0	0	0	0	3	0	0	1	3	0	0	0	3	1	0	0	0	3	1	0	0	0	0	0	3	0	0	0	2	0	2	0	3	0	0	0	0	0	0	0
Trichoptera	Calamoceratidae	168	2010-12-14	2010	PIN1.3.1	PIN1	2	Pindilig	2	0	1	0	0	0	3	0	2	3	0	0	0	0	3	0	0	0	0	3	0	0	0	3	1	0	0	0	0	3	0	0	0	1	3	0	0	0	0	0	3
Diptera	Chironomidae	168	2010-12-14	2010	PIN1.3.1	PIN1	2	Pindilig	4	0	3	0	1	1	1	0	3	2	0	0	0	0	3	0	0	0	3	0	0	0	0	0	0	3	0	0	1	2	2	1	0	1	3	0	0	0	0	1	3
Trichoptera	Helicopsychidae	168	2010-12-14	2010	PIN1.3.1	PIN1	2	Pindilig	7	0	2	0	0	2	3	0	3	0	0	0	0	0	0	3	0	3	0	0	0	0	0	3	1	0	0	0	0	3	1	0	0	0	0	0	0	2	0	0	3
Coleoptera	Elmidae	168	2010-12-14	2010	PIN1.3.1	PIN1	2	Pindilig	8	0	2.89941	0	0	1.37278	1.64497	0	1	2.69822	3	0	1	0	3	0.899408	1.2426	2.20118	2.6568	0.0177515	0	0	0	3	0	0.573964	0.988166	0	0	3	0	0	0	3	0	0	0	0	0	0	0
Amphipoda	Hyalellidae	168	2010-12-14	2010	PIN1.3.1	PIN1	2	Pindilig	2	0	0	0	1	0	3	0	0	3	0	0	0	3	1	0	0	0	3	0	0	0	0	3	0	0	0	0	3	0	0	0	0	0	0	0	0	0	3	0	0
Trichoptera	Hydrobioscidae	168	2010-12-14	2010	PIN1.3.1	PIN1	2	Pindilig	8	0	0	0	3	0	0.375	0	3	0	0	0	0	0	3	0	0	0	0.140625	2.51562	0	0	0	0	0	3	0	0	1	3	0	0	0	3	0	0	0	0	0	0	3
Trichoptera	Hydropsychidae	168	2010-12-14	2010	PIN1.3.1	PIN1	2	Pindilig	7	3	0	0	1	0	1	0	1	3	0	0	0	0	3	0	0	0	0.438017	3	1.68595	0	0	0	0	3	0	0	1	2	0	3	0	3	0	0	0	0	0	0	3
Plecoptera	Perlidae	168	2010-12-14	2010	PIN1.3.1	PIN1	2	Pindilig	4	0	1	0	3	0	1	0	0	3	0	0	1	2	0	0	0	0	2	3	1	0	0	3	3	0	0	0	1	3	0	0	0	0	2	0	0	3	0	0	0
Oligochaeta	Oligochaeta	168	2010-12-14	2010	PIN1.3.1	PIN1	2	Pindilig	2	0	3	0	0	0	0	0	3	0	0	0	0	0	3	0	0	3	3	0	0	0	0	0	0	3	0	0	0	3	0	0	0	3	0	0	0	0	0	0	3
Diptera	Simuliidae	168	2010-12-14	2010	PIN1.3.1	PIN1	2	Pindilig	11	3	0	0	0	1	0	0	3	1	0	1	0	0	3	0	0	0	3	0	0	0	0	0	0	3	0	0	0	2	0	3	0	3	1	0	1	0	1	0	3
Ephemeroptera	Baetidae	169	2011-11-21	2011	PIN1.3.2	PIN1	2	Pindilig	44	0	2.92893	0	0.0685279	2.40355	0.269036	0	1	2.30711	0	0	1	0	3	0	0	1.54061	1.88325	0	0	0	0	0	0.426396	2.84264	0	0	2.15482	2.57614	0	0	0	3	0	0	0	1	0	0	3
Diptera	Blephariceridae	169	2011-11-21	2011	PIN1.3.2	PIN1	2	Pindilig	4	0	0	0	0	3	0	0	1	3	0	0	0	3	1	0	0	0	3	1	0	0	0	0	0	3	0	0	0	2	0	2	0	3	0	0	0	0	0	0	0
Trichoptera	Calamoceratidae	169	2011-11-21	2011	PIN1.3.2	PIN1	2	Pindilig	2	0	1	0	0	0	3	0	2	3	0	0	0	0	3	0	0	0	0	3	0	0	0	3	1	0	0	0	0	3	0	0	0	1	3	0	0	0	0	0	3
Diptera	Chironomidae	169	2011-11-21	2011	PIN1.3.2	PIN1	2	Pindilig	1	0	3	0	1	1	1	0	3	2	0	0	0	0	3	0	0	0	3	0	0	0	0	0	0	3	0	0	1	2	2	1	0	1	3	0	0	0	0	1	3
Trichoptera	Helicopsychidae	169	2011-11-21	2011	PIN1.3.2	PIN1	2	Pindilig	1	0	2	0	0	2	3	0	3	0	0	0	0	0	0	3	0	3	0	0	0	0	0	3	1	0	0	0	0	3	1	0	0	0	0	0	0	2	0	0	3
Amphipoda	Hyalellidae	169	2011-11-21	2011	PIN1.3.2	PIN1	2	Pindilig	2	0	0	0	1	0	3	0	0	3	0	0	0	3	1	0	0	0	3	0	0	0	0	3	0	0	0	0	3	0	0	0	0	0	0	0	0	0	3	0	0
Plecoptera	Perlidae	169	2011-11-21	2011	PIN1.3.2	PIN1	2	Pindilig	1	0	1	0	3	0	1	0	0	3	0	0	1	2	0	0	0	0	2	3	1	0	0	3	3	0	0	0	1	3	0	0	0	0	2	0	0	3	0	0	0
Ephemeroptera	Leptohyphidae	169	2011-11-21	2011	PIN1.3.2	PIN1	2	Pindilig	3	0	3	0	0	1.875	1	0	1	3	0	0	0.2	1.05	1.95	0	0	1.6	3	0	0	0	0	0	3	3	0	0	0.2	3	0.65	0	0	0	0	0	0	3	0	0	3
Trichoptera	Leptoceridae	169	2011-11-21	2011	PIN1.3.2	PIN1	2	Pindilig	1	0	1.88462	0	0.0307692	0.723077	1.65385	0	2.99231	0.807692	0	0	0	0	3	0	0	0.3	3	0	0	0	0	3	1	0	0	0	0	3	0	0	0	3	0	0	0	0	0	0	3
Diptera	Tipulidae	169	2011-11-21	2011	PIN1.3.2	PIN1	2	Pindilig	2	0	2.02913	0	1.45631	0.135922	0.951456	0	2	2	0	3	0	0	3	0	0	0	1.07767	0.485437	1.92233	0.31068	0	0	0	3	0	0	0	1	3	0	0	0	0	0	1	0	3	0	3
Diptera	Simuliidae	169	2011-11-21	2011	PIN1.3.2	PIN1	2	Pindilig	6	3	0	0	0	1	0	0	3	1	0	1	0	0	3	0	0	0	3	0	0	0	0	0	0	3	0	0	0	2	0	3	0	3	1	0	1	0	1	0	3
Diptera	Blephariceridae	170	2011-01-25	2011	PIN1.4.1	PIN1	2	Pindilig	44	0	0	0	0	3	0	0	1	3	0	0	0	3	1	0	0	0	3	1	0	0	0	0	0	3	0	0	0	2	0	2	0	3	0	0	0	0	0	0	0
Trichoptera	Calamoceratidae	170	2011-01-25	2011	PIN1.4.1	PIN1	2	Pindilig	1	0	1	0	0	0	3	0	2	3	0	0	0	0	3	0	0	0	0	3	0	0	0	3	1	0	0	0	0	3	0	0	0	1	3	0	0	0	0	0	3
Diptera	Chironomidae	170	2011-01-25	2011	PIN1.4.1	PIN1	2	Pindilig	5	0	3	0	1	1	1	0	3	2	0	0	0	0	3	0	0	0	3	0	0	0	0	0	0	3	0	0	1	2	2	1	0	1	3	0	0	0	0	1	3
Trichoptera	Glossosomatidae	170	2011-01-25	2011	PIN1.4.1	PIN1	2	Pindilig	3	0	3	0	0	3	0	0	3	2	0	0	0	1	3	2	0	0	3	0	0	0	0	3	1	0	0	0	0	3	0	3	0	3	0	0	0	0	0	0	3
Trichoptera	Hydrobioscidae	170	2011-01-25	2011	PIN1.4.1	PIN1	2	Pindilig	7	0	0	0	3	0	0.375	0	3	0	0	0	0	0	3	0	0	0	0.140625	2.51562	0	0	0	0	0	3	0	0	1	3	0	0	0	3	0	0	0	0	0	0	3
Trichoptera	Hydropsychidae	170	2011-01-25	2011	PIN1.4.1	PIN1	2	Pindilig	8	3	0	0	1	0	1	0	1	3	0	0	0	0	3	0	0	0	0.438017	3	1.68595	0	0	0	0	3	0	0	1	2	0	3	0	3	0	0	0	0	0	0	3
Diptera	Simuliidae	170	2011-01-25	2011	PIN1.4.1	PIN1	2	Pindilig	2	3	0	0	0	1	0	0	3	1	0	1	0	0	3	0	0	0	3	0	0	0	0	0	0	3	0	0	0	2	0	3	0	3	1	0	1	0	1	0	3
Ephemeroptera	Baetidae	171	2011-12-14	2011	PIN1.4.2	PIN1	2	Pindilig	104	0	2.92893	0	0.0685279	2.40355	0.269036	0	1	2.30711	0	0	1	0	3	0	0	1.54061	1.88325	0	0	0	0	0	0.426396	2.84264	0	0	2.15482	2.57614	0	0	0	3	0	0	0	1	0	0	3
Diptera	Blephariceridae	171	2011-12-14	2011	PIN1.4.2	PIN1	2	Pindilig	9	0	0	0	0	3	0	0	1	3	0	0	0	3	1	0	0	0	3	1	0	0	0	0	0	3	0	0	0	2	0	2	0	3	0	0	0	0	0	0	0
Trichoptera	Calamoceratidae	171	2011-12-14	2011	PIN1.4.2	PIN1	2	Pindilig	3	0	1	0	0	0	3	0	2	3	0	0	0	0	3	0	0	0	0	3	0	0	0	3	1	0	0	0	0	3	0	0	0	1	3	0	0	0	0	0	3
Turbellaria	Dugesiidae	171	2011-12-14	2011	PIN1.4.2	PIN1	2	Pindilig	1	0	0	0	2	0	0	0	3	0	0	0	0	3	2	0	0	0	3	0	0	0	0	0	0	3	0	1	0	3	0	0	2	2	0	0	0	0	0	0	3
Amphipoda	Hyalellidae	171	2011-12-14	2011	PIN1.4.2	PIN1	2	Pindilig	2	0	0	0	1	0	3	0	0	3	0	0	0	3	1	0	0	0	3	0	0	0	0	3	0	0	0	0	3	0	0	0	0	0	0	0	0	0	3	0	0
Trichoptera	Hydrobioscidae	171	2011-12-14	2011	PIN1.4.2	PIN1	2	Pindilig	1	0	0	0	3	0	0.375	0	3	0	0	0	0	0	3	0	0	0	0.140625	2.51562	0	0	0	0	0	3	0	0	1	3	0	0	0	3	0	0	0	0	0	0	3
Plecoptera	Perlidae	171	2011-12-14	2011	PIN1.4.2	PIN1	2	Pindilig	3	0	1	0	3	0	1	0	0	3	0	0	1	2	0	0	0	0	2	3	1	0	0	3	3	0	0	0	1	3	0	0	0	0	2	0	0	3	0	0	0
Ephemeroptera	Leptohyphidae	171	2011-12-14	2011	PIN1.4.2	PIN1	2	Pindilig	1	0	3	0	0	1.875	1	0	1	3	0	0	0.2	1.05	1.95	0	0	1.6	3	0	0	0	0	0	3	3	0	0	0.2	3	0.65	0	0	0	0	0	0	3	0	0	3
Coleoptera	Scirtidae	171	2011-12-14	2011	PIN1.4.2	PIN1	2	Pindilig	1	0	3	0	0	2	2	0	1	3	0	0	1	1	3	0	0	3	0	0	0	0	0	2	3	0	0	0	0	3	0	0	0	0	0	0	3	0	0	0	0
Oligochaeta	Oligochaeta	171	2011-12-14	2011	PIN1.4.2	PIN1	2	Pindilig	1	0	3	0	0	0	0	0	3	0	0	0	0	0	3	0	0	3	3	0	0	0	0	0	0	3	0	0	0	3	0	0	0	3	0	0	0	0	0	0	3
Diptera	Tipulidae	171	2011-12-14	2011	PIN1.4.2	PIN1	2	Pindilig	1	0	2.02913	0	1.45631	0.135922	0.951456	0	2	2	0	3	0	0	3	0	0	0	1.07767	0.485437	1.92233	0.31068	0	0	0	3	0	0	0	1	3	0	0	0	0	0	1	0	3	0	3
Diptera	Simuliidae	171	2011-12-14	2011	PIN1.4.2	PIN1	2	Pindilig	1	3	0	0	0	1	0	0	3	1	0	1	0	0	3	0	0	0	3	0	0	0	0	0	0	3	0	0	0	2	0	3	0	3	1	0	1	0	1	0	3
Diptera	Empididae	172	2011-02-21	2011	PIN1.5.1	PIN1	2	Pindilig	1	0	0	0	3	0	0	0	2	0	0	1	0	0	3	0	0	2	3	0	0	0	0	0	1	3	0	0	0	3	2	0	0	0	0	0	3	0	0	0	3
Thrombidiform	Mideopsidae	172	2011-02-21	2011	PIN1.5.1	PIN1	2	Pindilig	17	0	0	0	3	0	0	3	3	0	0	1	0	0	0	3	3	1	0	0	0	0	0	3	0	0	0	0	1	3	0	0	0	0	0	0	0	3	3	0	0
Ephemeroptera	Baetidae	172	2011-02-21	2011	PIN1.5.1	PIN1	2	Pindilig	178	0	2.92893	0	0.0685279	2.40355	0.269036	0	1	2.30711	0	0	1	0	3	0	0	1.54061	1.88325	0	0	0	0	0	0.426396	2.84264	0	0	2.15482	2.57614	0	0	0	3	0	0	0	1	0	0	3
Diptera	Blephariceridae	172	2011-02-21	2011	PIN1.5.1	PIN1	2	Pindilig	85	0	0	0	0	3	0	0	1	3	0	0	0	3	1	0	0	0	3	1	0	0	0	0	0	3	0	0	0	2	0	2	0	3	0	0	0	0	0	0	0
Trichoptera	Calamoceratidae	172	2011-02-21	2011	PIN1.5.1	PIN1	2	Pindilig	44	0	1	0	0	0	3	0	2	3	0	0	0	0	3	0	0	0	0	3	0	0	0	3	1	0	0	0	0	3	0	0	0	1	3	0	0	0	0	0	3
Diptera	Chironomidae	172	2011-02-21	2011	PIN1.5.1	PIN1	2	Pindilig	3	0	3	0	1	1	1	0	3	2	0	0	0	0	3	0	0	0	3	0	0	0	0	0	0	3	0	0	1	2	2	1	0	1	3	0	0	0	0	1	3
Turbellaria	Dugesiidae	172	2011-02-21	2011	PIN1.5.1	PIN1	2	Pindilig	2	0	0	0	2	0	0	0	3	0	0	0	0	3	2	0	0	0	3	0	0	0	0	0	0	3	0	1	0	3	0	0	2	2	0	0	0	0	0	0	3
Trichoptera	Helicopsychidae	172	2011-02-21	2011	PIN1.5.1	PIN1	2	Pindilig	4	0	2	0	0	2	3	0	3	0	0	0	0	0	0	3	0	3	0	0	0	0	0	3	1	0	0	0	0	3	1	0	0	0	0	0	0	2	0	0	3
Coleoptera	Elmidae	172	2011-02-21	2011	PIN1.5.1	PIN1	2	Pindilig	8	0	2.89941	0	0	1.37278	1.64497	0	1	2.69822	3	0	1	0	3	0.899408	1.2426	2.20118	2.6568	0.0177515	0	0	0	3	0	0.573964	0.988166	0	0	3	0	0	0	3	0	0	0	0	0	0	0
Amphipoda	Hyalellidae	172	2011-02-21	2011	PIN1.5.1	PIN1	2	Pindilig	13	0	0	0	1	0	3	0	0	3	0	0	0	3	1	0	0	0	3	0	0	0	0	3	0	0	0	0	3	0	0	0	0	0	0	0	0	0	3	0	0
Trichoptera	Glossosomatidae	172	2011-02-21	2011	PIN1.5.1	PIN1	2	Pindilig	1	0	3	0	0	3	0	0	3	2	0	0	0	1	3	2	0	0	3	0	0	0	0	3	1	0	0	0	0	3	0	3	0	3	0	0	0	0	0	0	3
Trichoptera	Hydrobioscidae	172	2011-02-21	2011	PIN1.5.1	PIN1	2	Pindilig	15	0	0	0	3	0	0.375	0	3	0	0	0	0	0	3	0	0	0	0.140625	2.51562	0	0	0	0	0	3	0	0	1	3	0	0	0	3	0	0	0	0	0	0	3
Trichoptera	Hydropsychidae	172	2011-02-21	2011	PIN1.5.1	PIN1	2	Pindilig	20	3	0	0	1	0	1	0	1	3	0	0	0	0	3	0	0	0	0.438017	3	1.68595	0	0	0	0	3	0	0	1	2	0	3	0	3	0	0	0	0	0	0	3
Oligochaeta	Oligochaeta	172	2011-02-21	2011	PIN1.5.1	PIN1	2	Pindilig	2	0	3	0	0	0	0	0	3	0	0	0	0	0	3	0	0	3	3	0	0	0	0	0	0	3	0	0	0	3	0	0	0	3	0	0	0	0	0	0	3
Diptera	Simuliidae	172	2011-02-21	2011	PIN1.5.1	PIN1	2	Pindilig	9	3	0	0	0	1	0	0	3	1	0	1	0	0	3	0	0	0	3	0	0	0	0	0	0	3	0	0	0	2	0	3	0	3	1	0	1	0	1	0	3
Diptera	Tipulidae	172	2011-02-21	2011	PIN1.5.1	PIN1	2	Pindilig	3	0	2.02913	0	1.45631	0.135922	0.951456	0	2	2	0	3	0	0	3	0	0	0	1.07767	0.485437	1.92233	0.31068	0	0	0	3	0	0	0	1	3	0	0	0	0	0	1	0	3	0	3
Thrombidiform	Mideopsidae	173	2012-01-09	2012	PIN1.5.2	PIN1	2	Pindilig	1	0	0	0	3	0	0	3	3	0	0	1	0	0	0	3	3	1	0	0	0	0	0	3	0	0	0	0	1	3	0	0	0	0	0	0	0	3	3	0	0
Ephemeroptera	Baetidae	173	2012-01-09	2012	PIN1.5.2	PIN1	2	Pindilig	157	0	2.92893	0	0.0685279	2.40355	0.269036	0	1	2.30711	0	0	1	0	3	0	0	1.54061	1.88325	0	0	0	0	0	0.426396	2.84264	0	0	2.15482	2.57614	0	0	0	3	0	0	0	1	0	0	3
Diptera	Blephariceridae	173	2012-01-09	2012	PIN1.5.2	PIN1	2	Pindilig	7	0	0	0	0	3	0	0	1	3	0	0	0	3	1	0	0	0	3	1	0	0	0	0	0	3	0	0	0	2	0	2	0	3	0	0	0	0	0	0	0
Trichoptera	Calamoceratidae	173	2012-01-09	2012	PIN1.5.2	PIN1	2	Pindilig	2	0	1	0	0	0	3	0	2	3	0	0	0	0	3	0	0	0	0	3	0	0	0	3	1	0	0	0	0	3	0	0	0	1	3	0	0	0	0	0	3
Diptera	Chironomidae	173	2012-01-09	2012	PIN1.5.2	PIN1	2	Pindilig	1	0	3	0	1	1	1	0	3	2	0	0	0	0	3	0	0	0	3	0	0	0	0	0	0	3	0	0	1	2	2	1	0	1	3	0	0	0	0	1	3
Turbellaria	Dugesiidae	173	2012-01-09	2012	PIN1.5.2	PIN1	2	Pindilig	1	0	0	0	2	0	0	0	3	0	0	0	0	3	2	0	0	0	3	0	0	0	0	0	0	3	0	1	0	3	0	0	2	2	0	0	0	0	0	0	3
Trichoptera	Helicopsychidae	173	2012-01-09	2012	PIN1.5.2	PIN1	2	Pindilig	2	0	2	0	0	2	3	0	3	0	0	0	0	0	0	3	0	3	0	0	0	0	0	3	1	0	0	0	0	3	1	0	0	0	0	0	0	2	0	0	3
Amphipoda	Hyalellidae	173	2012-01-09	2012	PIN1.5.2	PIN1	2	Pindilig	2	0	0	0	1	0	3	0	0	3	0	0	0	3	1	0	0	0	3	0	0	0	0	3	0	0	0	0	3	0	0	0	0	0	0	0	0	0	3	0	0
Trichoptera	Hydrobioscidae	173	2012-01-09	2012	PIN1.5.2	PIN1	2	Pindilig	1	0	0	0	3	0	0.375	0	3	0	0	0	0	0	3	0	0	0	0.140625	2.51562	0	0	0	0	0	3	0	0	1	3	0	0	0	3	0	0	0	0	0	0	3
Ephemeroptera	Leptophlebiidae	173	2012-01-09	2012	PIN1.5.2	PIN1	2	Pindilig	1	0.745902	2.86066	0	0	1.85246	0.540984	0	1	3	0	0	0.991803	1.97541	1.18033	0	0	0.180328	2.63934	0.729508	0	0	0	0	3	1	0	0	1	3	0	0	0	0	0	0	0	3	1	0	3
Plecoptera	Perlidae	173	2012-01-09	2012	PIN1.5.2	PIN1	2	Pindilig	3	0	1	0	3	0	1	0	0	3	0	0	1	2	0	0	0	0	2	3	1	0	0	3	3	0	0	0	1	3	0	0	0	0	2	0	0	3	0	0	0
Oligochaeta	Oligochaeta	173	2012-01-09	2012	PIN1.5.2	PIN1	2	Pindilig	2	0	3	0	0	0	0	0	3	0	0	0	0	0	3	0	0	3	3	0	0	0	0	0	0	3	0	0	0	3	0	0	0	3	0	0	0	0	0	0	3
Gasteropoda	Physidae	173	2012-01-09	2012	PIN1.5.2	PIN1	2	Pindilig	2	0	0	0	0	3	0	0	3	0	0	0	0	0	1	2	0	0	0	3	0	0	0	3	0	0	0	0	0	2	0	0	0	3	0	0	0	0	0	0	0
Thrombidiform	Mideopsidae	174	2011-03-31	2011	PIN1.6.1	PIN1	2	Pindilig	8	0	0	0	3	0	0	3	3	0	0	1	0	0	0	3	3	1	0	0	0	0	0	3	0	0	0	0	1	3	0	0	0	0	0	0	0	3	3	0	0
Ephemeroptera	Baetidae	174	2011-03-31	2011	PIN1.6.1	PIN1	2	Pindilig	75	0	2.92893	0	0.0685279	2.40355	0.269036	0	1	2.30711	0	0	1	0	3	0	0	1.54061	1.88325	0	0	0	0	0	0.426396	2.84264	0	0	2.15482	2.57614	0	0	0	3	0	0	0	1	0	0	3
Diptera	Blephariceridae	174	2011-03-31	2011	PIN1.6.1	PIN1	2	Pindilig	5	0	0	0	0	3	0	0	1	3	0	0	0	3	1	0	0	0	3	1	0	0	0	0	0	3	0	0	0	2	0	2	0	3	0	0	0	0	0	0	0
Trichoptera	Calamoceratidae	174	2011-03-31	2011	PIN1.6.1	PIN1	2	Pindilig	14	0	1	0	0	0	3	0	2	3	0	0	0	0	3	0	0	0	0	3	0	0	0	3	1	0	0	0	0	3	0	0	0	1	3	0	0	0	0	0	3
Diptera	Ceratopogonidae	174	2011-03-31	2011	PIN1.6.1	PIN1	2	Pindilig	1	0	1	1	2	1	0	0	1	3	0	0	0	0	3	0	0	0	1	3	0	0	0	0	0	3	0	0	0	2	3	0	0	3	0	0	0	1	0	0	3
Diptera	Chironomidae	174	2011-03-31	2011	PIN1.6.1	PIN1	2	Pindilig	6	0	3	0	1	1	1	0	3	2	0	0	0	0	3	0	0	0	3	0	0	0	0	0	0	3	0	0	1	2	2	1	0	1	3	0	0	0	0	1	3
Turbellaria	Dugesiidae	174	2011-03-31	2011	PIN1.6.1	PIN1	2	Pindilig	1	0	0	0	2	0	0	0	3	0	0	0	0	3	2	0	0	0	3	0	0	0	0	0	0	3	0	1	0	3	0	0	2	2	0	0	0	0	0	0	3
Amphipoda	Hyalellidae	174	2011-03-31	2011	PIN1.6.1	PIN1	2	Pindilig	8	0	0	0	1	0	3	0	0	3	0	0	0	3	1	0	0	0	3	0	0	0	0	3	0	0	0	0	3	0	0	0	0	0	0	0	0	0	3	0	0
Trichoptera	Glossosomatidae	174	2011-03-31	2011	PIN1.6.1	PIN1	2	Pindilig	1	0	3	0	0	3	0	0	3	2	0	0	0	1	3	2	0	0	3	0	0	0	0	3	1	0	0	0	0	3	0	3	0	3	0	0	0	0	0	0	3
Trichoptera	Hydrobioscidae	174	2011-03-31	2011	PIN1.6.1	PIN1	2	Pindilig	37	0	0	0	3	0	0.375	0	3	0	0	0	0	0	3	0	0	0	0.140625	2.51562	0	0	0	0	0	3	0	0	1	3	0	0	0	3	0	0	0	0	0	0	3
Trichoptera	Hydropsychidae	174	2011-03-31	2011	PIN1.6.1	PIN1	2	Pindilig	11	3	0	0	1	0	1	0	1	3	0	0	0	0	3	0	0	0	0.438017	3	1.68595	0	0	0	0	3	0	0	1	2	0	3	0	3	0	0	0	0	0	0	3
Ephemeroptera	Leptohyphidae	174	2011-03-31	2011	PIN1.6.1	PIN1	2	Pindilig	12	0	3	0	0	1.875	1	0	1	3	0	0	0.2	1.05	1.95	0	0	1.6	3	0	0	0	0	0	3	3	0	0	0.2	3	0.65	0	0	0	0	0	0	3	0	0	3
Trichoptera	Leptoceridae	174	2011-03-31	2011	PIN1.6.1	PIN1	2	Pindilig	2	0	1.88462	0	0.0307692	0.723077	1.65385	0	2.99231	0.807692	0	0	0	0	3	0	0	0.3	3	0	0	0	0	3	1	0	0	0	0	3	0	0	0	3	0	0	0	0	0	0	3
Oligochaeta	Oligochaeta	174	2011-03-31	2011	PIN1.6.1	PIN1	2	Pindilig	4	0	3	0	0	0	0	0	3	0	0	0	0	0	3	0	0	3	3	0	0	0	0	0	0	3	0	0	0	3	0	0	0	3	0	0	0	0	0	0	3
Diptera	Simuliidae	174	2011-03-31	2011	PIN1.6.1	PIN1	2	Pindilig	6	3	0	0	0	1	0	0	3	1	0	1	0	0	3	0	0	0	3	0	0	0	0	0	0	3	0	0	0	2	0	3	0	3	1	0	1	0	1	0	3
Diptera	Tipulidae	174	2011-03-31	2011	PIN1.6.1	PIN1	2	Pindilig	10	0	2.02913	0	1.45631	0.135922	0.951456	0	2	2	0	3	0	0	3	0	0	0	1.07767	0.485437	1.92233	0.31068	0	0	0	3	0	0	0	1	3	0	0	0	0	0	1	0	3	0	3
Ephemeroptera	Baetidae	175	2012-02-20	2012	PIN1.6.2	PIN1	2	Pindilig	39	0	2.92893	0	0.0685279	2.40355	0.269036	0	1	2.30711	0	0	1	0	3	0	0	1.54061	1.88325	0	0	0	0	0	0.426396	2.84264	0	0	2.15482	2.57614	0	0	0	3	0	0	0	1	0	0	3
Trichoptera	Hydropsychidae	175	2012-02-20	2012	PIN1.6.2	PIN1	2	Pindilig	2	3	0	0	1	0	1	0	1	3	0	0	0	0	3	0	0	0	0.438017	3	1.68595	0	0	0	0	3	0	0	1	2	0	3	0	3	0	0	0	0	0	0	3
Ephemeroptera	Leptophlebiidae	175	2012-02-20	2012	PIN1.6.2	PIN1	2	Pindilig	2	0.745902	2.86066	0	0	1.85246	0.540984	0	1	3	0	0	0.991803	1.97541	1.18033	0	0	0.180328	2.63934	0.729508	0	0	0	0	3	1	0	0	1	3	0	0	0	0	0	0	0	3	1	0	3
Plecoptera	Perlidae	175	2012-02-20	2012	PIN1.6.2	PIN1	2	Pindilig	2	0	1	0	3	0	1	0	0	3	0	0	1	2	0	0	0	0	2	3	1	0	0	3	3	0	0	0	1	3	0	0	0	0	2	0	0	3	0	0	0
Ephemeroptera	Leptohyphidae	175	2012-02-20	2012	PIN1.6.2	PIN1	2	Pindilig	2	0	3	0	0	1.875	1	0	1	3	0	0	0.2	1.05	1.95	0	0	1.6	3	0	0	0	0	0	3	3	0	0	0.2	3	0.65	0	0	0	0	0	0	3	0	0	3
Diptera	Tipulidae	175	2012-02-20	2012	PIN1.6.2	PIN1	2	Pindilig	2	0	2.02913	0	1.45631	0.135922	0.951456	0	2	2	0	3	0	0	3	0	0	0	1.07767	0.485437	1.92233	0.31068	0	0	0	3	0	0	0	1	3	0	0	0	0	0	1	0	3	0	3
Ephemeroptera	Baetidae	176	2011-04-27	2011	PIN1.7.1	PIN1	2	Pindilig	71	0	2.92893	0	0.0685279	2.40355	0.269036	0	1	2.30711	0	0	1	0	3	0	0	1.54061	1.88325	0	0	0	0	0	0.426396	2.84264	0	0	2.15482	2.57614	0	0	0	3	0	0	0	1	0	0	3
Diptera	Blephariceridae	176	2011-04-27	2011	PIN1.7.1	PIN1	2	Pindilig	25	0	0	0	0	3	0	0	1	3	0	0	0	3	1	0	0	0	3	1	0	0	0	0	0	3	0	0	0	2	0	2	0	3	0	0	0	0	0	0	0
Trichoptera	Calamoceratidae	176	2011-04-27	2011	PIN1.7.1	PIN1	2	Pindilig	5	0	1	0	0	0	3	0	2	3	0	0	0	0	3	0	0	0	0	3	0	0	0	3	1	0	0	0	0	3	0	0	0	1	3	0	0	0	0	0	3
Turbellaria	Dugesiidae	176	2011-04-27	2011	PIN1.7.1	PIN1	2	Pindilig	1	0	0	0	2	0	0	0	3	0	0	0	0	3	2	0	0	0	3	0	0	0	0	0	0	3	0	1	0	3	0	0	2	2	0	0	0	0	0	0	3
Trichoptera	Hydrobioscidae	176	2011-04-27	2011	PIN1.7.1	PIN1	2	Pindilig	1	0	0	0	3	0	0.375	0	3	0	0	0	0	0	3	0	0	0	0.140625	2.51562	0	0	0	0	0	3	0	0	1	3	0	0	0	3	0	0	0	0	0	0	3
Trichoptera	Hydropsychidae	176	2011-04-27	2011	PIN1.7.1	PIN1	2	Pindilig	1	3	0	0	1	0	1	0	1	3	0	0	0	0	3	0	0	0	0.438017	3	1.68595	0	0	0	0	3	0	0	1	2	0	3	0	3	0	0	0	0	0	0	3
Plecoptera	Perlidae	176	2011-04-27	2011	PIN1.7.1	PIN1	2	Pindilig	1	0	1	0	3	0	1	0	0	3	0	0	1	2	0	0	0	0	2	3	1	0	0	3	3	0	0	0	1	3	0	0	0	0	2	0	0	3	0	0	0
Coleoptera	Scirtidae	176	2011-04-27	2011	PIN1.7.1	PIN1	2	Pindilig	1	0	3	0	0	2	2	0	1	3	0	0	1	1	3	0	0	3	0	0	0	0	0	2	3	0	0	0	0	3	0	0	0	0	0	0	3	0	0	0	0
Oligochaeta	Oligochaeta	176	2011-04-27	2011	PIN1.7.1	PIN1	2	Pindilig	1	0	3	0	0	0	0	0	3	0	0	0	0	0	3	0	0	3	3	0	0	0	0	0	0	3	0	0	0	3	0	0	0	3	0	0	0	0	0	0	3
Diptera	Tipulidae	176	2011-04-27	2011	PIN1.7.1	PIN1	2	Pindilig	2	0	2.02913	0	1.45631	0.135922	0.951456	0	2	2	0	3	0	0	3	0	0	0	1.07767	0.485437	1.92233	0.31068	0	0	0	3	0	0	0	1	3	0	0	0	0	0	1	0	3	0	3
Ephemeroptera	Baetidae	177	2012-03-27	2012	PIN1.7.2	PIN1	2	Pindilig	43	0	2.92893	0	0.0685279	2.40355	0.269036	0	1	2.30711	0	0	1	0	3	0	0	1.54061	1.88325	0	0	0	0	0	0.426396	2.84264	0	0	2.15482	2.57614	0	0	0	3	0	0	0	1	0	0	3
Diptera	Blephariceridae	177	2012-03-27	2012	PIN1.7.2	PIN1	2	Pindilig	62	0	0	0	0	3	0	0	1	3	0	0	0	3	1	0	0	0	3	1	0	0	0	0	0	3	0	0	0	2	0	2	0	3	0	0	0	0	0	0	0
Trichoptera	Calamoceratidae	177	2012-03-27	2012	PIN1.7.2	PIN1	2	Pindilig	1	0	1	0	0	0	3	0	2	3	0	0	0	0	3	0	0	0	0	3	0	0	0	3	1	0	0	0	0	3	0	0	0	1	3	0	0	0	0	0	3
Turbellaria	Dugesiidae	177	2012-03-27	2012	PIN1.7.2	PIN1	2	Pindilig	1	0	0	0	2	0	0	0	3	0	0	0	0	3	2	0	0	0	3	0	0	0	0	0	0	3	0	1	0	3	0	0	2	2	0	0	0	0	0	0	3
Amphipoda	Hyalellidae	177	2012-03-27	2012	PIN1.7.2	PIN1	2	Pindilig	1	0	0	0	1	0	3	0	0	3	0	0	0	3	1	0	0	0	3	0	0	0	0	3	0	0	0	0	3	0	0	0	0	0	0	0	0	0	3	0	0
Trichoptera	Hydrobioscidae	177	2012-03-27	2012	PIN1.7.2	PIN1	2	Pindilig	11	0	0	0	3	0	0.375	0	3	0	0	0	0	0	3	0	0	0	0.140625	2.51562	0	0	0	0	0	3	0	0	1	3	0	0	0	3	0	0	0	0	0	0	3
Plecoptera	Perlidae	177	2012-03-27	2012	PIN1.7.2	PIN1	2	Pindilig	1	0	1	0	3	0	1	0	0	3	0	0	1	2	0	0	0	0	2	3	1	0	0	3	3	0	0	0	1	3	0	0	0	0	2	0	0	3	0	0	0
Oligochaeta	Oligochaeta	177	2012-03-27	2012	PIN1.7.2	PIN1	2	Pindilig	1	0	3	0	0	0	0	0	3	0	0	0	0	0	3	0	0	3	3	0	0	0	0	0	0	3	0	0	0	3	0	0	0	3	0	0	0	0	0	0	3
Diptera	Simuliidae	177	2012-03-27	2012	PIN1.7.2	PIN1	2	Pindilig	3	3	0	0	0	1	0	0	3	1	0	1	0	0	3	0	0	0	3	0	0	0	0	0	0	3	0	0	0	2	0	3	0	3	1	0	1	0	1	0	3
Diptera	Tipulidae	177	2012-03-27	2012	PIN1.7.2	PIN1	2	Pindilig	1	0	2.02913	0	1.45631	0.135922	0.951456	0	2	2	0	3	0	0	3	0	0	0	1.07767	0.485437	1.92233	0.31068	0	0	0	3	0	0	0	1	3	0	0	0	0	0	1	0	3	0	3
Ephemeroptera	Baetidae	178	2010-10-15	2010	PIN4.1.1	PIN4	2	Pindilig	7	0	2.92893	0	0.0685279	2.40355	0.269036	0	1	2.30711	0	0	1	0	3	0	0	1.54061	1.88325	0	0	0	0	0	0.426396	2.84264	0	0	2.15482	2.57614	0	0	0	3	0	0	0	1	0	0	3
Trichoptera	Calamoceratidae	178	2010-10-15	2010	PIN4.1.1	PIN4	2	Pindilig	2	0	1	0	0	0	3	0	2	3	0	0	0	0	3	0	0	0	0	3	0	0	0	3	1	0	0	0	0	3	0	0	0	1	3	0	0	0	0	0	3
Diptera	Chironomidae	178	2010-10-15	2010	PIN4.1.1	PIN4	2	Pindilig	4	0	3	0	1	1	1	0	3	2	0	0	0	0	3	0	0	0	3	0	0	0	0	0	0	3	0	0	1	2	2	1	0	1	3	0	0	0	0	1	3
Trichoptera	Helicopsychidae	178	2010-10-15	2010	PIN4.1.1	PIN4	2	Pindilig	6	0	2	0	0	2	3	0	3	0	0	0	0	0	0	3	0	3	0	0	0	0	0	3	1	0	0	0	0	3	1	0	0	0	0	0	0	2	0	0	3
Amphipoda	Hyalellidae	178	2010-10-15	2010	PIN4.1.1	PIN4	2	Pindilig	2	0	0	0	1	0	3	0	0	3	0	0	0	3	1	0	0	0	3	0	0	0	0	3	0	0	0	0	3	0	0	0	0	0	0	0	0	0	3	0	0
Trichoptera	Hydrobioscidae	178	2010-10-15	2010	PIN4.1.1	PIN4	2	Pindilig	5	0	0	0	3	0	0.375	0	3	0	0	0	0	0	3	0	0	0	0.140625	2.51562	0	0	0	0	0	3	0	0	1	3	0	0	0	3	0	0	0	0	0	0	3
Trichoptera	Hydropsychidae	178	2010-10-15	2010	PIN4.1.1	PIN4	2	Pindilig	12	3	0	0	1	0	1	0	1	3	0	0	0	0	3	0	0	0	0.438017	3	1.68595	0	0	0	0	3	0	0	1	2	0	3	0	3	0	0	0	0	0	0	3
Ephemeroptera	Leptophlebiidae	178	2010-10-15	2010	PIN4.1.1	PIN4	2	Pindilig	1	0.745902	2.86066	0	0	1.85246	0.540984	0	1	3	0	0	0.991803	1.97541	1.18033	0	0	0.180328	2.63934	0.729508	0	0	0	0	3	1	0	0	1	3	0	0	0	0	0	0	0	3	1	0	3
Plecoptera	Perlidae	178	2010-10-15	2010	PIN4.1.1	PIN4	2	Pindilig	5	0	1	0	3	0	1	0	0	3	0	0	1	2	0	0	0	0	2	3	1	0	0	3	3	0	0	0	1	3	0	0	0	0	2	0	0	3	0	0	0
Ephemeroptera	Leptohyphidae	178	2010-10-15	2010	PIN4.1.1	PIN4	2	Pindilig	106	0	3	0	0	1.875	1	0	1	3	0	0	0.2	1.05	1.95	0	0	1.6	3	0	0	0	0	0	3	3	0	0	0.2	3	0.65	0	0	0	0	0	0	3	0	0	3
Diptera	Simuliidae	178	2010-10-15	2010	PIN4.1.1	PIN4	2	Pindilig	3	3	0	0	0	1	0	0	3	1	0	1	0	0	3	0	0	0	3	0	0	0	0	0	0	3	0	0	0	2	0	3	0	3	1	0	1	0	1	0	3
Ephemeroptera	Baetidae	179	2011-10-06	2011	PIN4.1.2	PIN4	2	Pindilig	18	0	2.92893	0	0.0685279	2.40355	0.269036	0	1	2.30711	0	0	1	0	3	0	0	1.54061	1.88325	0	0	0	0	0	0.426396	2.84264	0	0	2.15482	2.57614	0	0	0	3	0	0	0	1	0	0	3
Trichoptera	Calamoceratidae	179	2011-10-06	2011	PIN4.1.2	PIN4	2	Pindilig	3	0	1	0	0	0	3	0	2	3	0	0	0	0	3	0	0	0	0	3	0	0	0	3	1	0	0	0	0	3	0	0	0	1	3	0	0	0	0	0	3
Diptera	Chironomidae	179	2011-10-06	2011	PIN4.1.2	PIN4	2	Pindilig	1	0	3	0	1	1	1	0	3	2	0	0	0	0	3	0	0	0	3	0	0	0	0	0	0	3	0	0	1	2	2	1	0	1	3	0	0	0	0	1	3
Ephemeroptera	Leptohyphidae	179	2011-10-06	2011	PIN4.1.2	PIN4	2	Pindilig	5	0	3	0	0	1.875	1	0	1	3	0	0	0.2	1.05	1.95	0	0	1.6	3	0	0	0	0	0	3	3	0	0	0.2	3	0.65	0	0	0	0	0	0	3	0	0	3
Coleoptera	Scirtidae	179	2011-10-06	2011	PIN4.1.2	PIN4	2	Pindilig	1	0	3	0	0	2	2	0	1	3	0	0	1	1	3	0	0	3	0	0	0	0	0	2	3	0	0	0	0	3	0	0	0	0	0	0	3	0	0	0	0
Diptera	Simuliidae	179	2011-10-06	2011	PIN4.1.2	PIN4	2	Pindilig	2	3	0	0	0	1	0	0	3	1	0	1	0	0	3	0	0	0	3	0	0	0	0	0	0	3	0	0	0	2	0	3	0	3	1	0	1	0	1	0	3
Ephemeroptera	Baetidae	180	2010-10-15	2010	PIN4.2.1	PIN4	2	Pindilig	25	0	2.92893	0	0.0685279	2.40355	0.269036	0	1	2.30711	0	0	1	0	3	0	0	1.54061	1.88325	0	0	0	0	0	0.426396	2.84264	0	0	2.15482	2.57614	0	0	0	3	0	0	0	1	0	0	3
Trichoptera	Calamoceratidae	180	2010-10-15	2010	PIN4.2.1	PIN4	2	Pindilig	23	0	1	0	0	0	3	0	2	3	0	0	0	0	3	0	0	0	0	3	0	0	0	3	1	0	0	0	0	3	0	0	0	1	3	0	0	0	0	0	3
Diptera	Ceratopogonidae	180	2010-10-15	2010	PIN4.2.1	PIN4	2	Pindilig	3	0	1	1	2	1	0	0	1	3	0	0	0	0	3	0	0	0	1	3	0	0	0	0	0	3	0	0	0	2	3	0	0	3	0	0	0	1	0	0	3
Diptera	Chironomidae	180	2010-10-15	2010	PIN4.2.1	PIN4	2	Pindilig	3	0	3	0	1	1	1	0	3	2	0	0	0	0	3	0	0	0	3	0	0	0	0	0	0	3	0	0	1	2	2	1	0	1	3	0	0	0	0	1	3
Turbellaria	Dugesiidae	180	2010-10-15	2010	PIN4.2.1	PIN4	2	Pindilig	2	0	0	0	2	0	0	0	3	0	0	0	0	3	2	0	0	0	3	0	0	0	0	0	0	3	0	1	0	3	0	0	2	2	0	0	0	0	0	0	3
Trichoptera	Helicopsychidae	180	2010-10-15	2010	PIN4.2.1	PIN4	2	Pindilig	32	0	2	0	0	2	3	0	3	0	0	0	0	0	0	3	0	3	0	0	0	0	0	3	1	0	0	0	0	3	1	0	0	0	0	0	0	2	0	0	3
Coleoptera	Elmidae	180	2010-10-15	2010	PIN4.2.1	PIN4	2	Pindilig	2	0	2.89941	0	0	1.37278	1.64497	0	1	2.69822	3	0	1	0	3	0.899408	1.2426	2.20118	2.6568	0.0177515	0	0	0	3	0	0.573964	0.988166	0	0	3	0	0	0	3	0	0	0	0	0	0	0
Amphipoda	Hyalellidae	180	2010-10-15	2010	PIN4.2.1	PIN4	2	Pindilig	21	0	0	0	1	0	3	0	0	3	0	0	0	3	1	0	0	0	3	0	0	0	0	3	0	0	0	0	3	0	0	0	0	0	0	0	0	0	3	0	0
Trichoptera	Glossosomatidae	180	2010-10-15	2010	PIN4.2.1	PIN4	2	Pindilig	2	0	3	0	0	3	0	0	3	2	0	0	0	1	3	2	0	0	3	0	0	0	0	3	1	0	0	0	0	3	0	3	0	3	0	0	0	0	0	0	3
Trichoptera	Hydrobioscidae	180	2010-10-15	2010	PIN4.2.1	PIN4	2	Pindilig	30	0	0	0	3	0	0.375	0	3	0	0	0	0	0	3	0	0	0	0.140625	2.51562	0	0	0	0	0	3	0	0	1	3	0	0	0	3	0	0	0	0	0	0	3
Trichoptera	Hydropsychidae	180	2010-10-15	2010	PIN4.2.1	PIN4	2	Pindilig	20	3	0	0	1	0	1	0	1	3	0	0	0	0	3	0	0	0	0.438017	3	1.68595	0	0	0	0	3	0	0	1	2	0	3	0	3	0	0	0	0	0	0	3
Plecoptera	Perlidae	180	2010-10-15	2010	PIN4.2.1	PIN4	2	Pindilig	11	0	1	0	3	0	1	0	0	3	0	0	1	2	0	0	0	0	2	3	1	0	0	3	3	0	0	0	1	3	0	0	0	0	2	0	0	3	0	0	0
Ephemeroptera	Leptohyphidae	180	2010-10-15	2010	PIN4.2.1	PIN4	2	Pindilig	26	0	3	0	0	1.875	1	0	1	3	0	0	0.2	1.05	1.95	0	0	1.6	3	0	0	0	0	0	3	3	0	0	0.2	3	0.65	0	0	0	0	0	0	3	0	0	3
Coleoptera	Scirtidae	180	2010-10-15	2010	PIN4.2.1	PIN4	2	Pindilig	23	0	3	0	0	2	2	0	1	3	0	0	1	1	3	0	0	3	0	0	0	0	0	2	3	0	0	0	0	3	0	0	0	0	0	0	3	0	0	0	0
Oligochaeta	Oligochaeta	180	2010-10-15	2010	PIN4.2.1	PIN4	2	Pindilig	2	0	3	0	0	0	0	0	3	0	0	0	0	0	3	0	0	3	3	0	0	0	0	0	0	3	0	0	0	3	0	0	0	3	0	0	0	0	0	0	3
Coleoptera	Psephenidae	180	2010-10-15	2010	PIN4.2.1	PIN4	2	Pindilig	4	0	2	0	0	3	0	0	1	3	0	0	0	3	0	0	0	1	3	0	0	0	0	0	3	0	0	0	0	3	0	0	0	3	0	0	0	0	0	0	0
Coleoptera	Ptilodactylidae	180	2010-10-15	2010	PIN4.2.1	PIN4	2	Pindilig	8	0	0	0	0	3	3	0	0	3	0	0	1	0	3	0	0	2	2	3	0	0	0	0	1	3	0	0	0	3	3	0	0	3	0	0	0	0	0	0	0
Diptera	Tipulidae	180	2010-10-15	2010	PIN4.2.1	PIN4	2	Pindilig	1	0	2.02913	0	1.45631	0.135922	0.951456	0	2	2	0	3	0	0	3	0	0	0	1.07767	0.485437	1.92233	0.31068	0	0	0	3	0	0	0	1	3	0	0	0	0	0	1	0	3	0	3
Diptera	Simuliidae	180	2010-10-15	2010	PIN4.2.1	PIN4	2	Pindilig	25	3	0	0	0	1	0	0	3	1	0	1	0	0	3	0	0	0	3	0	0	0	0	0	0	3	0	0	0	2	0	3	0	3	1	0	1	0	1	0	3
Diptera	Chironomidae	181	2011-10-27	2011	PIN4.2.2	PIN4	2	Pindilig	5	0	3	0	1	1	1	0	3	2	0	0	0	0	3	0	0	0	3	0	0	0	0	0	0	3	0	0	1	2	2	1	0	1	3	0	0	0	0	1	3
Trichoptera	Hydropsychidae	181	2011-10-27	2011	PIN4.2.2	PIN4	2	Pindilig	1	3	0	0	1	0	1	0	1	3	0	0	0	0	3	0	0	0	0.438017	3	1.68595	0	0	0	0	3	0	0	1	2	0	3	0	3	0	0	0	0	0	0	3
Ephemeroptera	Leptophlebiidae	181	2011-10-27	2011	PIN4.2.2	PIN4	2	Pindilig	5	0.745902	2.86066	0	0	1.85246	0.540984	0	1	3	0	0	0.991803	1.97541	1.18033	0	0	0.180328	2.63934	0.729508	0	0	0	0	3	1	0	0	1	3	0	0	0	0	0	0	0	3	1	0	3
Plecoptera	Perlidae	181	2011-10-27	2011	PIN4.2.2	PIN4	2	Pindilig	3	0	1	0	3	0	1	0	0	3	0	0	1	2	0	0	0	0	2	3	1	0	0	3	3	0	0	0	1	3	0	0	0	0	2	0	0	3	0	0	0
Ephemeroptera	Leptohyphidae	181	2011-10-27	2011	PIN4.2.2	PIN4	2	Pindilig	36	0	3	0	0	1.875	1	0	1	3	0	0	0.2	1.05	1.95	0	0	1.6	3	0	0	0	0	0	3	3	0	0	0.2	3	0.65	0	0	0	0	0	0	3	0	0	3
Thrombidiform	Limnocharidae	182	2010-12-14	2010	PIN4.3.1	PIN4	2	Pindilig	5	0	0	0	3	0	0	3	3	0	0	1	0	0	0	3	3	1	0	0	0	0	0	3	0	0	0	0	1	3	0	0	0	0	0	0	0	3	3	0	0
Diptera	Tabanidae	182	2010-12-14	2010	PIN4.3.1	PIN4	2	Pindilig	1	0	0	0	3	0	0	0	0	0	0	3	1	0	3	0	0	0	3	1	0	0	0	0	0	3	0	1	0	1	3	0	0	3	0	0	2	0	0	0	1
Ephemeroptera	Baetidae	182	2010-12-14	2010	PIN4.3.1	PIN4	2	Pindilig	47	0	2.92893	0	0.0685279	2.40355	0.269036	0	1	2.30711	0	0	1	0	3	0	0	1.54061	1.88325	0	0	0	0	0	0.426396	2.84264	0	0	2.15482	2.57614	0	0	0	3	0	0	0	1	0	0	3
Diptera	Blephariceridae	182	2010-12-14	2010	PIN4.3.1	PIN4	2	Pindilig	6	0	0	0	0	3	0	0	1	3	0	0	0	3	1	0	0	0	3	1	0	0	0	0	0	3	0	0	0	2	0	2	0	3	0	0	0	0	0	0	0
Trichoptera	Calamoceratidae	182	2010-12-14	2010	PIN4.3.1	PIN4	2	Pindilig	6	0	1	0	0	0	3	0	2	3	0	0	0	0	3	0	0	0	0	3	0	0	0	3	1	0	0	0	0	3	0	0	0	1	3	0	0	0	0	0	3
Diptera	Chironomidae	182	2010-12-14	2010	PIN4.3.1	PIN4	2	Pindilig	42	0	3	0	1	1	1	0	3	2	0	0	0	0	3	0	0	0	3	0	0	0	0	0	0	3	0	0	1	2	2	1	0	1	3	0	0	0	0	1	3
Turbellaria	Dugesiidae	182	2010-12-14	2010	PIN4.3.1	PIN4	2	Pindilig	1	0	0	0	2	0	0	0	3	0	0	0	0	3	2	0	0	0	3	0	0	0	0	0	0	3	0	1	0	3	0	0	2	2	0	0	0	0	0	0	3
Trichoptera	Helicopsychidae	182	2010-12-14	2010	PIN4.3.1	PIN4	2	Pindilig	22	0	2	0	0	2	3	0	3	0	0	0	0	0	0	3	0	3	0	0	0	0	0	3	1	0	0	0	0	3	1	0	0	0	0	0	0	2	0	0	3
Amphipoda	Hyalellidae	182	2010-12-14	2010	PIN4.3.1	PIN4	2	Pindilig	26	0	0	0	1	0	3	0	0	3	0	0	0	3	1	0	0	0	3	0	0	0	0	3	0	0	0	0	3	0	0	0	0	0	0	0	0	0	3	0	0
Trichoptera	Glossosomatidae	182	2010-12-14	2010	PIN4.3.1	PIN4	2	Pindilig	22	0	3	0	0	3	0	0	3	2	0	0	0	1	3	2	0	0	3	0	0	0	0	3	1	0	0	0	0	3	0	3	0	3	0	0	0	0	0	0	3
Trichoptera	Hydrobioscidae	182	2010-12-14	2010	PIN4.3.1	PIN4	2	Pindilig	6	0	0	0	3	0	0.375	0	3	0	0	0	0	0	3	0	0	0	0.140625	2.51562	0	0	0	0	0	3	0	0	1	3	0	0	0	3	0	0	0	0	0	0	3
Trichoptera	Hydropsychidae	182	2010-12-14	2010	PIN4.3.1	PIN4	2	Pindilig	2	3	0	0	1	0	1	0	1	3	0	0	0	0	3	0	0	0	0.438017	3	1.68595	0	0	0	0	3	0	0	1	2	0	3	0	3	0	0	0	0	0	0	3
Ephemeroptera	Leptophlebiidae	182	2010-12-14	2010	PIN4.3.1	PIN4	2	Pindilig	1	0.745902	2.86066	0	0	1.85246	0.540984	0	1	3	0	0	0.991803	1.97541	1.18033	0	0	0.180328	2.63934	0.729508	0	0	0	0	3	1	0	0	1	3	0	0	0	0	0	0	0	3	1	0	3
Plecoptera	Perlidae	182	2010-12-14	2010	PIN4.3.1	PIN4	2	Pindilig	1	0	1	0	3	0	1	0	0	3	0	0	1	2	0	0	0	0	2	3	1	0	0	3	3	0	0	0	1	3	0	0	0	0	2	0	0	3	0	0	0
Trichoptera	Leptoceridae	182	2010-12-14	2010	PIN4.3.1	PIN4	2	Pindilig	2	0	1.88462	0	0.0307692	0.723077	1.65385	0	2.99231	0.807692	0	0	0	0	3	0	0	0.3	3	0	0	0	0	3	1	0	0	0	0	3	0	0	0	3	0	0	0	0	0	0	3
Ephemeroptera	Leptohyphidae	182	2010-12-14	2010	PIN4.3.1	PIN4	2	Pindilig	60	0	3	0	0	1.875	1	0	1	3	0	0	0.2	1.05	1.95	0	0	1.6	3	0	0	0	0	0	3	3	0	0	0.2	3	0.65	0	0	0	0	0	0	3	0	0	3
Oligochaeta	Oligochaeta	182	2010-12-14	2010	PIN4.3.1	PIN4	2	Pindilig	8	0	3	0	0	0	0	0	3	0	0	0	0	0	3	0	0	3	3	0	0	0	0	0	0	3	0	0	0	3	0	0	0	3	0	0	0	0	0	0	3
Coleoptera	Psephenidae	182	2010-12-14	2010	PIN4.3.1	PIN4	2	Pindilig	4	0	2	0	0	3	0	0	1	3	0	0	0	3	0	0	0	1	3	0	0	0	0	0	3	0	0	0	0	3	0	0	0	3	0	0	0	0	0	0	0
Coleoptera	Ptilodactylidae	182	2010-12-14	2010	PIN4.3.1	PIN4	2	Pindilig	1	0	0	0	0	3	3	0	0	3	0	0	1	0	3	0	0	2	2	3	0	0	0	0	1	3	0	0	0	3	3	0	0	3	0	0	0	0	0	0	0
Trichoptera	Xiphocentronidae	182	2010-12-14	2010	PIN4.3.1	PIN4	2	Pindilig	1	0	3	0	0	0	0	0	3	0	0	0	0	0	3	0	0	0	3	1	0	0	0	0	0	3	0	0	0	3	0	0	0	0	0	0	3	0	0	0	3
Diptera	Tipulidae	182	2010-12-14	2010	PIN4.3.1	PIN4	2	Pindilig	2	0	2.02913	0	1.45631	0.135922	0.951456	0	2	2	0	3	0	0	3	0	0	0	1.07767	0.485437	1.92233	0.31068	0	0	0	3	0	0	0	1	3	0	0	0	0	0	1	0	3	0	3
Diptera	Simuliidae	182	2010-12-14	2010	PIN4.3.1	PIN4	2	Pindilig	1	3	0	0	0	1	0	0	3	1	0	1	0	0	3	0	0	0	3	0	0	0	0	0	0	3	0	0	0	2	0	3	0	3	1	0	1	0	1	0	3
Ephemeroptera	Baetidae	183	2011-11-21	2011	PIN4.3.2	PIN4	2	Pindilig	3	0	2.92893	0	0.0685279	2.40355	0.269036	0	1	2.30711	0	0	1	0	3	0	0	1.54061	1.88325	0	0	0	0	0	0.426396	2.84264	0	0	2.15482	2.57614	0	0	0	3	0	0	0	1	0	0	3
Trichoptera	Hydrobioscidae	183	2011-11-21	2011	PIN4.3.2	PIN4	2	Pindilig	1	0	0	0	3	0	0.375	0	3	0	0	0	0	0	3	0	0	0	0.140625	2.51562	0	0	0	0	0	3	0	0	1	3	0	0	0	3	0	0	0	0	0	0	3
Ephemeroptera	Leptohyphidae	183	2011-11-21	2011	PIN4.3.2	PIN4	2	Pindilig	1	0	3	0	0	1.875	1	0	1	3	0	0	0.2	1.05	1.95	0	0	1.6	3	0	0	0	0	0	3	3	0	0	0.2	3	0.65	0	0	0	0	0	0	3	0	0	3
Diptera	Simuliidae	183	2011-11-21	2011	PIN4.3.2	PIN4	2	Pindilig	1	3	0	0	0	1	0	0	3	1	0	1	0	0	3	0	0	0	3	0	0	0	0	0	0	3	0	0	0	2	0	3	0	3	1	0	1	0	1	0	3
Thrombidiform	Mideopsidae	184	2011-01-25	2011	PIN4.4.1	PIN4	2	Pindilig	3	0	0	0	3	0	0	3	3	0	0	1	0	0	0	3	3	1	0	0	0	0	0	3	0	0	0	0	1	3	0	0	0	0	0	0	0	3	3	0	0
Diptera	Tabanidae	184	2011-01-25	2011	PIN4.4.1	PIN4	2	Pindilig	1	0	0	0	3	0	0	0	0	0	0	3	1	0	3	0	0	0	3	1	0	0	0	0	0	3	0	1	0	1	3	0	0	3	0	0	2	0	0	0	1
Ephemeroptera	Baetidae	184	2011-01-25	2011	PIN4.4.1	PIN4	2	Pindilig	40	0	2.92893	0	0.0685279	2.40355	0.269036	0	1	2.30711	0	0	1	0	3	0	0	1.54061	1.88325	0	0	0	0	0	0.426396	2.84264	0	0	2.15482	2.57614	0	0	0	3	0	0	0	1	0	0	3
Diptera	Blephariceridae	184	2011-01-25	2011	PIN4.4.1	PIN4	2	Pindilig	36	0	0	0	0	3	0	0	1	3	0	0	0	3	1	0	0	0	3	1	0	0	0	0	0	3	0	0	0	2	0	2	0	3	0	0	0	0	0	0	0
Trichoptera	Calamoceratidae	184	2011-01-25	2011	PIN4.4.1	PIN4	2	Pindilig	35	0	1	0	0	0	3	0	2	3	0	0	0	0	3	0	0	0	0	3	0	0	0	3	1	0	0	0	0	3	0	0	0	1	3	0	0	0	0	0	3
Diptera	Chironomidae	184	2011-01-25	2011	PIN4.4.1	PIN4	2	Pindilig	16	0	3	0	1	1	1	0	3	2	0	0	0	0	3	0	0	0	3	0	0	0	0	0	0	3	0	0	1	2	2	1	0	1	3	0	0	0	0	1	3
Turbellaria	Dugesiidae	184	2011-01-25	2011	PIN4.4.1	PIN4	2	Pindilig	2	0	0	0	2	0	0	0	3	0	0	0	0	3	2	0	0	0	3	0	0	0	0	0	0	3	0	1	0	3	0	0	2	2	0	0	0	0	0	0	3
Trichoptera	Helicopsychidae	184	2011-01-25	2011	PIN4.4.1	PIN4	2	Pindilig	7	0	2	0	0	2	3	0	3	0	0	0	0	0	0	3	0	3	0	0	0	0	0	3	1	0	0	0	0	3	1	0	0	0	0	0	0	2	0	0	3
Coleoptera	Elmidae	184	2011-01-25	2011	PIN4.4.1	PIN4	2	Pindilig	17	0	2.89941	0	0	1.37278	1.64497	0	1	2.69822	3	0	1	0	3	0.899408	1.2426	2.20118	2.6568	0.0177515	0	0	0	3	0	0.573964	0.988166	0	0	3	0	0	0	3	0	0	0	0	0	0	0
Amphipoda	Hyalellidae	184	2011-01-25	2011	PIN4.4.1	PIN4	2	Pindilig	19	0	0	0	1	0	3	0	0	3	0	0	0	3	1	0	0	0	3	0	0	0	0	3	0	0	0	0	3	0	0	0	0	0	0	0	0	0	3	0	0
Trichoptera	Glossosomatidae	184	2011-01-25	2011	PIN4.4.1	PIN4	2	Pindilig	1	0	3	0	0	3	0	0	3	2	0	0	0	1	3	2	0	0	3	0	0	0	0	3	1	0	0	0	0	3	0	3	0	3	0	0	0	0	0	0	3
Trichoptera	Hydrobioscidae	184	2011-01-25	2011	PIN4.4.1	PIN4	2	Pindilig	11	0	0	0	3	0	0.375	0	3	0	0	0	0	0	3	0	0	0	0.140625	2.51562	0	0	0	0	0	3	0	0	1	3	0	0	0	3	0	0	0	0	0	0	3
Trichoptera	Hydropsychidae	184	2011-01-25	2011	PIN4.4.1	PIN4	2	Pindilig	11	3	0	0	1	0	1	0	1	3	0	0	0	0	3	0	0	0	0.438017	3	1.68595	0	0	0	0	3	0	0	1	2	0	3	0	3	0	0	0	0	0	0	3
Plecoptera	Perlidae	184	2011-01-25	2011	PIN4.4.1	PIN4	2	Pindilig	12	0	1	0	3	0	1	0	0	3	0	0	1	2	0	0	0	0	2	3	1	0	0	3	3	0	0	0	1	3	0	0	0	0	2	0	0	3	0	0	0
Trichoptera	Leptoceridae	184	2011-01-25	2011	PIN4.4.1	PIN4	2	Pindilig	7	0	1.88462	0	0.0307692	0.723077	1.65385	0	2.99231	0.807692	0	0	0	0	3	0	0	0.3	3	0	0	0	0	3	1	0	0	0	0	3	0	0	0	3	0	0	0	0	0	0	3
Ephemeroptera	Leptohyphidae	184	2011-01-25	2011	PIN4.4.1	PIN4	2	Pindilig	30	0	3	0	0	1.875	1	0	1	3	0	0	0.2	1.05	1.95	0	0	1.6	3	0	0	0	0	0	3	3	0	0	0.2	3	0.65	0	0	0	0	0	0	3	0	0	3
Trichoptera	Limnephilidae	184	2011-01-25	2011	PIN4.4.1	PIN4	2	Pindilig	2	0	1	0	0	0	3	0	3	2	0	0	0	0	3	0	0	0	3	0	0	0	0	3	1	0	0	0	0	3	0	0	0	3	0	0	1	0	0	0	3
Oligochaeta	Oligochaeta	184	2011-01-25	2011	PIN4.4.1	PIN4	2	Pindilig	20	0	3	0	0	0	0	0	3	0	0	0	0	0	3	0	0	3	3	0	0	0	0	0	0	3	0	0	0	3	0	0	0	3	0	0	0	0	0	0	3
Coleoptera	Psephenidae	184	2011-01-25	2011	PIN4.4.1	PIN4	2	Pindilig	15	0	2	0	0	3	0	0	1	3	0	0	0	3	0	0	0	1	3	0	0	0	0	0	3	0	0	0	0	3	0	0	0	3	0	0	0	0	0	0	0
Coleoptera	Ptilodactylidae	184	2011-01-25	2011	PIN4.4.1	PIN4	2	Pindilig	6	0	0	0	0	3	3	0	0	3	0	0	1	0	3	0	0	2	2	3	0	0	0	0	1	3	0	0	0	3	3	0	0	3	0	0	0	0	0	0	0
Diptera	Simuliidae	184	2011-01-25	2011	PIN4.4.1	PIN4	2	Pindilig	18	3	0	0	0	1	0	0	3	1	0	1	0	0	3	0	0	0	3	0	0	0	0	0	0	3	0	0	0	2	0	3	0	3	1	0	1	0	1	0	3
Diptera	Tipulidae	184	2011-01-25	2011	PIN4.4.1	PIN4	2	Pindilig	1	0	2.02913	0	1.45631	0.135922	0.951456	0	2	2	0	3	0	0	3	0	0	0	1.07767	0.485437	1.92233	0.31068	0	0	0	3	0	0	0	1	3	0	0	0	0	0	1	0	3	0	3
Ephemeroptera	Baetidae	185	2011-12-14	2011	PIN4.4.2	PIN4	2	Pindilig	29	0	2.92893	0	0.0685279	2.40355	0.269036	0	1	2.30711	0	0	1	0	3	0	0	1.54061	1.88325	0	0	0	0	0	0.426396	2.84264	0	0	2.15482	2.57614	0	0	0	3	0	0	0	1	0	0	3
Diptera	Chironomidae	185	2011-12-14	2011	PIN4.4.2	PIN4	2	Pindilig	2	0	3	0	1	1	1	0	3	2	0	0	0	0	3	0	0	0	3	0	0	0	0	0	0	3	0	0	1	2	2	1	0	1	3	0	0	0	0	1	3
Diptera	Simuliidae	185	2011-12-14	2011	PIN4.4.2	PIN4	2	Pindilig	2	3	0	0	0	1	0	0	3	1	0	1	0	0	3	0	0	0	3	0	0	0	0	0	0	3	0	0	0	2	0	3	0	3	1	0	1	0	1	0	3
Diptera	Empididae	186	2011-02-21	2011	PIN4.5.1	PIN4	2	Pindilig	1	0	0	0	3	0	0	0	2	0	0	1	0	0	3	0	0	2	3	0	0	0	0	0	1	3	0	0	0	3	2	0	0	0	0	0	3	0	0	0	3
Diptera	Tabanidae	186	2011-02-21	2011	PIN4.5.1	PIN4	2	Pindilig	1	0	0	0	3	0	0	0	0	0	0	3	1	0	3	0	0	0	3	1	0	0	0	0	0	3	0	1	0	1	3	0	0	3	0	0	2	0	0	0	1
Ephemeroptera	Baetidae	186	2011-02-21	2011	PIN4.5.1	PIN4	2	Pindilig	110	0	2.92893	0	0.0685279	2.40355	0.269036	0	1	2.30711	0	0	1	0	3	0	0	1.54061	1.88325	0	0	0	0	0	0.426396	2.84264	0	0	2.15482	2.57614	0	0	0	3	0	0	0	1	0	0	3
Diptera	Blephariceridae	186	2011-02-21	2011	PIN4.5.1	PIN4	2	Pindilig	26	0	0	0	0	3	0	0	1	3	0	0	0	3	1	0	0	0	3	1	0	0	0	0	0	3	0	0	0	2	0	2	0	3	0	0	0	0	0	0	0
Trichoptera	Calamoceratidae	186	2011-02-21	2011	PIN4.5.1	PIN4	2	Pindilig	11	0	1	0	0	0	3	0	2	3	0	0	0	0	3	0	0	0	0	3	0	0	0	3	1	0	0	0	0	3	0	0	0	1	3	0	0	0	0	0	3
Coleoptera	Elmidae	186	2011-02-21	2011	PIN4.5.1	PIN4	2	Pindilig	2	0	2.89941	0	0	1.37278	1.64497	0	1	2.69822	3	0	1	0	3	0.899408	1.2426	2.20118	2.6568	0.0177515	0	0	0	3	0	0.573964	0.988166	0	0	3	0	0	0	3	0	0	0	0	0	0	0
Amphipoda	Hyalellidae	186	2011-02-21	2011	PIN4.5.1	PIN4	2	Pindilig	16	0	0	0	1	0	3	0	0	3	0	0	0	3	1	0	0	0	3	0	0	0	0	3	0	0	0	0	3	0	0	0	0	0	0	0	0	0	3	0	0
Trichoptera	Glossosomatidae	186	2011-02-21	2011	PIN4.5.1	PIN4	2	Pindilig	19	0	3	0	0	3	0	0	3	2	0	0	0	1	3	2	0	0	3	0	0	0	0	3	1	0	0	0	0	3	0	3	0	3	0	0	0	0	0	0	3
Trichoptera	Hydrobioscidae	186	2011-02-21	2011	PIN4.5.1	PIN4	2	Pindilig	13	0	0	0	3	0	0.375	0	3	0	0	0	0	0	3	0	0	0	0.140625	2.51562	0	0	0	0	0	3	0	0	1	3	0	0	0	3	0	0	0	0	0	0	3
Trichoptera	Hydropsychidae	186	2011-02-21	2011	PIN4.5.1	PIN4	2	Pindilig	15	3	0	0	1	0	1	0	1	3	0	0	0	0	3	0	0	0	0.438017	3	1.68595	0	0	0	0	3	0	0	1	2	0	3	0	3	0	0	0	0	0	0	3
Plecoptera	Perlidae	186	2011-02-21	2011	PIN4.5.1	PIN4	2	Pindilig	32	0	1	0	3	0	1	0	0	3	0	0	1	2	0	0	0	0	2	3	1	0	0	3	3	0	0	0	1	3	0	0	0	0	2	0	0	3	0	0	0
Trichoptera	Leptoceridae	186	2011-02-21	2011	PIN4.5.1	PIN4	2	Pindilig	2	0	1.88462	0	0.0307692	0.723077	1.65385	0	2.99231	0.807692	0	0	0	0	3	0	0	0.3	3	0	0	0	0	3	1	0	0	0	0	3	0	0	0	3	0	0	0	0	0	0	3
Ephemeroptera	Leptohyphidae	186	2011-02-21	2011	PIN4.5.1	PIN4	2	Pindilig	28	0	3	0	0	1.875	1	0	1	3	0	0	0.2	1.05	1.95	0	0	1.6	3	0	0	0	0	0	3	3	0	0	0.2	3	0.65	0	0	0	0	0	0	3	0	0	3
Coleoptera	Scirtidae	186	2011-02-21	2011	PIN4.5.1	PIN4	2	Pindilig	9	0	3	0	0	2	2	0	1	3	0	0	1	1	3	0	0	3	0	0	0	0	0	2	3	0	0	0	0	3	0	0	0	0	0	0	3	0	0	0	0
Oligochaeta	Oligochaeta	186	2011-02-21	2011	PIN4.5.1	PIN4	2	Pindilig	15	0	3	0	0	0	0	0	3	0	0	0	0	0	3	0	0	3	3	0	0	0	0	0	0	3	0	0	0	3	0	0	0	3	0	0	0	0	0	0	3
Coleoptera	Psephenidae	186	2011-02-21	2011	PIN4.5.1	PIN4	2	Pindilig	22	0	2	0	0	3	0	0	1	3	0	0	0	3	0	0	0	1	3	0	0	0	0	0	3	0	0	0	0	3	0	0	0	3	0	0	0	0	0	0	0
Trichoptera	Xiphocentronidae	186	2011-02-21	2011	PIN4.5.1	PIN4	2	Pindilig	8	0	3	0	0	0	0	0	3	0	0	0	0	0	3	0	0	0	3	1	0	0	0	0	0	3	0	0	0	3	0	0	0	0	0	0	3	0	0	0	3
Diptera	Simuliidae	186	2011-02-21	2011	PIN4.5.1	PIN4	2	Pindilig	26	3	0	0	0	1	0	0	3	1	0	1	0	0	3	0	0	0	3	0	0	0	0	0	0	3	0	0	0	2	0	3	0	3	1	0	1	0	1	0	3
Diptera	Tipulidae	186	2011-02-21	2011	PIN4.5.1	PIN4	2	Pindilig	5	0	2.02913	0	1.45631	0.135922	0.951456	0	2	2	0	3	0	0	3	0	0	0	1.07767	0.485437	1.92233	0.31068	0	0	0	3	0	0	0	1	3	0	0	0	0	0	1	0	3	0	3
Diptera	Chironomidae	187	2012-01-09	2012	PIN4.5.2	PIN4	2	Pindilig	2	0	3	0	1	1	1	0	3	2	0	0	0	0	3	0	0	0	3	0	0	0	0	0	0	3	0	0	1	2	2	1	0	1	3	0	0	0	0	1	3
Turbellaria	Dugesiidae	187	2012-01-09	2012	PIN4.5.2	PIN4	2	Pindilig	6	0	0	0	2	0	0	0	3	0	0	0	0	3	2	0	0	0	3	0	0	0	0	0	0	3	0	1	0	3	0	0	2	2	0	0	0	0	0	0	3
Plecoptera	Gripopterygidae	187	2012-01-09	2012	PIN4.5.2	PIN4	2	Pindilig	2	0	0	0	3	0	3	0	2	1	0	0	0	1	2	0	0	0	3	1	0	0	0	2	3	0	0	0	1	3	0	0	0	3	0	0	0	0	0	0	0
Trichoptera	Hydrobioscidae	187	2012-01-09	2012	PIN4.5.2	PIN4	2	Pindilig	1	0	0	0	3	0	0.375	0	3	0	0	0	0	0	3	0	0	0	0.140625	2.51562	0	0	0	0	0	3	0	0	1	3	0	0	0	3	0	0	0	0	0	0	3
Ephemeroptera	Baetidae	188	2011-03-31	2011	PIN4.6.1	PIN4	2	Pindilig	83	0	2.92893	0	0.0685279	2.40355	0.269036	0	1	2.30711	0	0	1	0	3	0	0	1.54061	1.88325	0	0	0	0	0	0.426396	2.84264	0	0	2.15482	2.57614	0	0	0	3	0	0	0	1	0	0	3
Diptera	Blephariceridae	188	2011-03-31	2011	PIN4.6.1	PIN4	2	Pindilig	2	0	0	0	0	3	0	0	1	3	0	0	0	3	1	0	0	0	3	1	0	0	0	0	0	3	0	0	0	2	0	2	0	3	0	0	0	0	0	0	0
Trichoptera	Calamoceratidae	188	2011-03-31	2011	PIN4.6.1	PIN4	2	Pindilig	10	0	1	0	0	0	3	0	2	3	0	0	0	0	3	0	0	0	0	3	0	0	0	3	1	0	0	0	0	3	0	0	0	1	3	0	0	0	0	0	3
Diptera	Chironomidae	188	2011-03-31	2011	PIN4.6.1	PIN4	2	Pindilig	4	0	3	0	1	1	1	0	3	2	0	0	0	0	3	0	0	0	3	0	0	0	0	0	0	3	0	0	1	2	2	1	0	1	3	0	0	0	0	1	3
Coleoptera	Elmidae	188	2011-03-31	2011	PIN4.6.1	PIN4	2	Pindilig	13	0	2.89941	0	0	1.37278	1.64497	0	1	2.69822	3	0	1	0	3	0.899408	1.2426	2.20118	2.6568	0.0177515	0	0	0	3	0	0.573964	0.988166	0	0	3	0	0	0	3	0	0	0	0	0	0	0
Amphipoda	Hyalellidae	188	2011-03-31	2011	PIN4.6.1	PIN4	2	Pindilig	23	0	0	0	1	0	3	0	0	3	0	0	0	3	1	0	0	0	3	0	0	0	0	3	0	0	0	0	3	0	0	0	0	0	0	0	0	0	3	0	0
Trichoptera	Glossosomatidae	188	2011-03-31	2011	PIN4.6.1	PIN4	2	Pindilig	42	0	3	0	0	3	0	0	3	2	0	0	0	1	3	2	0	0	3	0	0	0	0	3	1	0	0	0	0	3	0	3	0	3	0	0	0	0	0	0	3
Plecoptera	Gripopterygidae	188	2011-03-31	2011	PIN4.6.1	PIN4	2	Pindilig	1	0	0	0	3	0	3	0	2	1	0	0	0	1	2	0	0	0	3	1	0	0	0	2	3	0	0	0	1	3	0	0	0	3	0	0	0	0	0	0	0
Trichoptera	Hydrobioscidae	188	2011-03-31	2011	PIN4.6.1	PIN4	2	Pindilig	9	0	0	0	3	0	0.375	0	3	0	0	0	0	0	3	0	0	0	0.140625	2.51562	0	0	0	0	0	3	0	0	1	3	0	0	0	3	0	0	0	0	0	0	3
Bivalvia	Sphaeriidae	188	2011-03-31	2011	PIN4.6.1	PIN4	2	Pindilig	1	3	0	0	0	0	0	0	1	3	0	0	0	3	0	0	0	0	1	2	0	0	0	3	0	0	0	0	0	1	2	1	0	0	0	0	0	0	0	3	0
Trichoptera	Hydropsychidae	188	2011-03-31	2011	PIN4.6.1	PIN4	2	Pindilig	9	3	0	0	1	0	1	0	1	3	0	0	0	0	3	0	0	0	0.438017	3	1.68595	0	0	0	0	3	0	0	1	2	0	3	0	3	0	0	0	0	0	0	3
Plecoptera	Perlidae	188	2011-03-31	2011	PIN4.6.1	PIN4	2	Pindilig	20	0	1	0	3	0	1	0	0	3	0	0	1	2	0	0	0	0	2	3	1	0	0	3	3	0	0	0	1	3	0	0	0	0	2	0	0	3	0	0	0
Ephemeroptera	Leptohyphidae	188	2011-03-31	2011	PIN4.6.1	PIN4	2	Pindilig	49	0	3	0	0	1.875	1	0	1	3	0	0	0.2	1.05	1.95	0	0	1.6	3	0	0	0	0	0	3	3	0	0	0.2	3	0.65	0	0	0	0	0	0	3	0	0	3
Oligochaeta	Oligochaeta	188	2011-03-31	2011	PIN4.6.1	PIN4	2	Pindilig	21	0	3	0	0	0	0	0	3	0	0	0	0	0	3	0	0	3	3	0	0	0	0	0	0	3	0	0	0	3	0	0	0	3	0	0	0	0	0	0	3
Coleoptera	Psephenidae	188	2011-03-31	2011	PIN4.6.1	PIN4	2	Pindilig	16	0	2	0	0	3	0	0	1	3	0	0	0	3	0	0	0	1	3	0	0	0	0	0	3	0	0	0	0	3	0	0	0	3	0	0	0	0	0	0	0
Trichoptera	Xiphocentronidae	188	2011-03-31	2011	PIN4.6.1	PIN4	2	Pindilig	6	0	3	0	0	0	0	0	3	0	0	0	0	0	3	0	0	0	3	1	0	0	0	0	0	3	0	0	0	3	0	0	0	0	0	0	3	0	0	0	3
Diptera	Simuliidae	188	2011-03-31	2011	PIN4.6.1	PIN4	2	Pindilig	29	3	0	0	0	1	0	0	3	1	0	1	0	0	3	0	0	0	3	0	0	0	0	0	0	3	0	0	0	2	0	3	0	3	1	0	1	0	1	0	3
Diptera	Tipulidae	188	2011-03-31	2011	PIN4.6.1	PIN4	2	Pindilig	1	0	2.02913	0	1.45631	0.135922	0.951456	0	2	2	0	3	0	0	3	0	0	0	1.07767	0.485437	1.92233	0.31068	0	0	0	3	0	0	0	1	3	0	0	0	0	0	1	0	3	0	3
Hemiptera	Veliidae	188	2011-03-31	2011	PIN4.6.1	PIN4	2	Pindilig	1	0	0	0	3	0	0	0	0	0	0	3	0	3	1	0	0	0	3	1	0	0	0	3	1	0	1	3	0	0	0	0	0	3	0	0	2	0	0	0	0
Ephemeroptera	Baetidae	189	2012-02-20	2012	PIN4.6.2	PIN4	2	Pindilig	30	0	2.92893	0	0.0685279	2.40355	0.269036	0	1	2.30711	0	0	1	0	3	0	0	1.54061	1.88325	0	0	0	0	0	0.426396	2.84264	0	0	2.15482	2.57614	0	0	0	3	0	0	0	1	0	0	3
Diptera	Blephariceridae	189	2012-02-20	2012	PIN4.6.2	PIN4	2	Pindilig	1	0	0	0	0	3	0	0	1	3	0	0	0	3	1	0	0	0	3	1	0	0	0	0	0	3	0	0	0	2	0	2	0	3	0	0	0	0	0	0	0
Diptera	Chironomidae	189	2012-02-20	2012	PIN4.6.2	PIN4	2	Pindilig	2	0	3	0	1	1	1	0	3	2	0	0	0	0	3	0	0	0	3	0	0	0	0	0	0	3	0	0	1	2	2	1	0	1	3	0	0	0	0	1	3
Coleoptera	Elmidae	189	2012-02-20	2012	PIN4.6.2	PIN4	2	Pindilig	1	0	2.89941	0	0	1.37278	1.64497	0	1	2.69822	3	0	1	0	3	0.899408	1.2426	2.20118	2.6568	0.0177515	0	0	0	3	0	0.573964	0.988166	0	0	3	0	0	0	3	0	0	0	0	0	0	0
Ephemeroptera	Baetidae	190	2012-03-27	2012	PIN4.7.2	PIN4	2	Pindilig	4	0	2.92893	0	0.0685279	2.40355	0.269036	0	1	2.30711	0	0	1	0	3	0	0	1.54061	1.88325	0	0	0	0	0	0.426396	2.84264	0	0	2.15482	2.57614	0	0	0	3	0	0	0	1	0	0	3
Trichoptera	Calamoceratidae	190	2012-03-27	2012	PIN4.7.2	PIN4	2	Pindilig	3	0	1	0	0	0	3	0	2	3	0	0	0	0	3	0	0	0	0	3	0	0	0	3	1	0	0	0	0	3	0	0	0	1	3	0	0	0	0	0	3
Diptera	Chironomidae	190	2012-03-27	2012	PIN4.7.2	PIN4	2	Pindilig	1	0	3	0	1	1	1	0	3	2	0	0	0	0	3	0	0	0	3	0	0	0	0	0	0	3	0	0	1	2	2	1	0	1	3	0	0	0	0	1	3
Turbellaria	Dugesiidae	190	2012-03-27	2012	PIN4.7.2	PIN4	2	Pindilig	14	0	0	0	2	0	0	0	3	0	0	0	0	3	2	0	0	0	3	0	0	0	0	0	0	3	0	1	0	3	0	0	2	2	0	0	0	0	0	0	3
Trichoptera	Helicopsychidae	190	2012-03-27	2012	PIN4.7.2	PIN4	2	Pindilig	29	0	2	0	0	2	3	0	3	0	0	0	0	0	0	3	0	3	0	0	0	0	0	3	1	0	0	0	0	3	1	0	0	0	0	0	0	2	0	0	3
Hirudinea	Glossiphoniidae	190	2012-03-27	2012	PIN4.7.2	PIN4	2	Pindilig	2	0	0	0	1	0	0	0	3	0	0	0	0	3	1	0	0	0	3	0	0	0	0	0	0	3	0	0	0	2	0	1	0	0	1	0	0	0	0	2	3
Trichoptera	Hydrobioscidae	190	2012-03-27	2012	PIN4.7.2	PIN4	2	Pindilig	3	0	0	0	3	0	0.375	0	3	0	0	0	0	0	3	0	0	0	0.140625	2.51562	0	0	0	0	0	3	0	0	1	3	0	0	0	3	0	0	0	0	0	0	3
Ephemeroptera	Leptophlebiidae	190	2012-03-27	2012	PIN4.7.2	PIN4	2	Pindilig	7	0.745902	2.86066	0	0	1.85246	0.540984	0	1	3	0	0	0.991803	1.97541	1.18033	0	0	0.180328	2.63934	0.729508	0	0	0	0	3	1	0	0	1	3	0	0	0	0	0	0	0	3	1	0	3
Coleoptera	Scirtidae	190	2012-03-27	2012	PIN4.7.2	PIN4	2	Pindilig	2	0	3	0	0	2	2	0	1	3	0	0	1	1	3	0	0	3	0	0	0	0	0	2	3	0	0	0	0	3	0	0	0	0	0	0	3	0	0	0	0
Diptera	Simuliidae	190	2012-03-27	2012	PIN4.7.2	PIN4	2	Pindilig	3	3	0	0	0	1	0	0	3	1	0	1	0	0	3	0	0	0	3	0	0	0	0	0	0	3	0	0	0	2	0	3	0	3	1	0	1	0	1	0	3
Diptera	Empididae	191	2010-10-15	2010	PIN5.1.1	PIN5	1	Pindilig	1	0	0	0	3	0	0	0	2	0	0	1	0	0	3	0	0	2	3	0	0	0	0	0	1	3	0	0	0	3	2	0	0	0	0	0	3	0	0	0	3
Diptera	Tabanidae	191	2010-10-15	2010	PIN5.1.1	PIN5	1	Pindilig	2	0	0	0	3	0	0	0	0	0	0	3	1	0	3	0	0	0	3	1	0	0	0	0	0	3	0	1	0	1	3	0	0	3	0	0	2	0	0	0	1
Ephemeroptera	Baetidae	191	2010-10-15	2010	PIN5.1.1	PIN5	1	Pindilig	21	0	2.92893	0	0.0685279	2.40355	0.269036	0	1	2.30711	0	0	1	0	3	0	0	1.54061	1.88325	0	0	0	0	0	0.426396	2.84264	0	0	2.15482	2.57614	0	0	0	3	0	0	0	1	0	0	3
Diptera	Blephariceridae	191	2010-10-15	2010	PIN5.1.1	PIN5	1	Pindilig	8	0	0	0	0	3	0	0	1	3	0	0	0	3	1	0	0	0	3	1	0	0	0	0	0	3	0	0	0	2	0	2	0	3	0	0	0	0	0	0	0
Trichoptera	Calamoceratidae	191	2010-10-15	2010	PIN5.1.1	PIN5	1	Pindilig	6	0	1	0	0	0	3	0	2	3	0	0	0	0	3	0	0	0	0	3	0	0	0	3	1	0	0	0	0	3	0	0	0	1	3	0	0	0	0	0	3
Diptera	Chironomidae	191	2010-10-15	2010	PIN5.1.1	PIN5	1	Pindilig	34	0	3	0	1	1	1	0	3	2	0	0	0	0	3	0	0	0	3	0	0	0	0	0	0	3	0	0	1	2	2	1	0	1	3	0	0	0	0	1	3
Turbellaria	Dugesiidae	191	2010-10-15	2010	PIN5.1.1	PIN5	1	Pindilig	11	0	0	0	2	0	0	0	3	0	0	0	0	3	2	0	0	0	3	0	0	0	0	0	0	3	0	1	0	3	0	0	2	2	0	0	0	0	0	0	3
Coleoptera	Elmidae	191	2010-10-15	2010	PIN5.1.1	PIN5	1	Pindilig	37	0	2.89941	0	0	1.37278	1.64497	0	1	2.69822	3	0	1	0	3	0.899408	1.2426	2.20118	2.6568	0.0177515	0	0	0	3	0	0.573964	0.988166	0	0	3	0	0	0	3	0	0	0	0	0	0	0
Amphipoda	Hyalellidae	191	2010-10-15	2010	PIN5.1.1	PIN5	1	Pindilig	1	0	0	0	1	0	3	0	0	3	0	0	0	3	1	0	0	0	3	0	0	0	0	3	0	0	0	0	3	0	0	0	0	0	0	0	0	0	3	0	0
Trichoptera	Hydrobioscidae	191	2010-10-15	2010	PIN5.1.1	PIN5	1	Pindilig	23	0	0	0	3	0	0.375	0	3	0	0	0	0	0	3	0	0	0	0.140625	2.51562	0	0	0	0	0	3	0	0	1	3	0	0	0	3	0	0	0	0	0	0	3
Trichoptera	Hydropsychidae	191	2010-10-15	2010	PIN5.1.1	PIN5	1	Pindilig	1	3	0	0	1	0	1	0	1	3	0	0	0	0	3	0	0	0	0.438017	3	1.68595	0	0	0	0	3	0	0	1	2	0	3	0	3	0	0	0	0	0	0	3
Trichoptera	Leptoceridae	191	2010-10-15	2010	PIN5.1.1	PIN5	1	Pindilig	1	0	1.88462	0	0.0307692	0.723077	1.65385	0	2.99231	0.807692	0	0	0	0	3	0	0	0.3	3	0	0	0	0	3	1	0	0	0	0	3	0	0	0	3	0	0	0	0	0	0	3
Ephemeroptera	Leptohyphidae	191	2010-10-15	2010	PIN5.1.1	PIN5	1	Pindilig	63	0	3	0	0	1.875	1	0	1	3	0	0	0.2	1.05	1.95	0	0	1.6	3	0	0	0	0	0	3	3	0	0	0.2	3	0.65	0	0	0	0	0	0	3	0	0	3
Oligochaeta	Oligochaeta	191	2010-10-15	2010	PIN5.1.1	PIN5	1	Pindilig	26	0	3	0	0	0	0	0	3	0	0	0	0	0	3	0	0	3	3	0	0	0	0	0	0	3	0	0	0	3	0	0	0	3	0	0	0	0	0	0	3
Diptera	Simuliidae	191	2010-10-15	2010	PIN5.1.1	PIN5	1	Pindilig	9	3	0	0	0	1	0	0	3	1	0	1	0	0	3	0	0	0	3	0	0	0	0	0	0	3	0	0	0	2	0	3	0	3	1	0	1	0	1	0	3
Ephemeroptera	Baetidae	192	2011-10-06	2011	PIN5.1.2	PIN5	1	Pindilig	14	0	2.92893	0	0.0685279	2.40355	0.269036	0	1	2.30711	0	0	1	0	3	0	0	1.54061	1.88325	0	0	0	0	0	0.426396	2.84264	0	0	2.15482	2.57614	0	0	0	3	0	0	0	1	0	0	3
Trichoptera	Calamoceratidae	192	2011-10-06	2011	PIN5.1.2	PIN5	1	Pindilig	1	0	1	0	0	0	3	0	2	3	0	0	0	0	3	0	0	0	0	3	0	0	0	3	1	0	0	0	0	3	0	0	0	1	3	0	0	0	0	0	3
Diptera	Chironomidae	192	2011-10-06	2011	PIN5.1.2	PIN5	1	Pindilig	6	0	3	0	1	1	1	0	3	2	0	0	0	0	3	0	0	0	3	0	0	0	0	0	0	3	0	0	1	2	2	1	0	1	3	0	0	0	0	1	3
Coleoptera	Elmidae	192	2011-10-06	2011	PIN5.1.2	PIN5	1	Pindilig	3	0	2.89941	0	0	1.37278	1.64497	0	1	2.69822	3	0	1	0	3	0.899408	1.2426	2.20118	2.6568	0.0177515	0	0	0	3	0	0.573964	0.988166	0	0	3	0	0	0	3	0	0	0	0	0	0	0
Amphipoda	Hyalellidae	192	2011-10-06	2011	PIN5.1.2	PIN5	1	Pindilig	3	0	0	0	1	0	3	0	0	3	0	0	0	3	1	0	0	0	3	0	0	0	0	3	0	0	0	0	3	0	0	0	0	0	0	0	0	0	3	0	0
Trichoptera	Hydropsychidae	192	2011-10-06	2011	PIN5.1.2	PIN5	1	Pindilig	3	3	0	0	1	0	1	0	1	3	0	0	0	0	3	0	0	0	0.438017	3	1.68595	0	0	0	0	3	0	0	1	2	0	3	0	3	0	0	0	0	0	0	3
Ephemeroptera	Leptohyphidae	192	2011-10-06	2011	PIN5.1.2	PIN5	1	Pindilig	12	0	3	0	0	1.875	1	0	1	3	0	0	0.2	1.05	1.95	0	0	1.6	3	0	0	0	0	0	3	3	0	0	0.2	3	0.65	0	0	0	0	0	0	3	0	0	3
Coleoptera	Scirtidae	192	2011-10-06	2011	PIN5.1.2	PIN5	1	Pindilig	1	0	3	0	0	2	2	0	1	3	0	0	1	1	3	0	0	3	0	0	0	0	0	2	3	0	0	0	0	3	0	0	0	0	0	0	3	0	0	0	0
Coleoptera	Psephenidae	192	2011-10-06	2011	PIN5.1.2	PIN5	1	Pindilig	1	0	2	0	0	3	0	0	1	3	0	0	0	3	0	0	0	1	3	0	0	0	0	0	3	0	0	0	0	3	0	0	0	3	0	0	0	0	0	0	0
Plecoptera	Perlidae	192	2011-10-06	2011	PIN5.1.2	PIN5	1	Pindilig	1	0	1	0	3	0	1	0	0	3	0	0	1	2	0	0	0	0	2	3	1	0	0	3	3	0	0	0	1	3	0	0	0	0	2	0	0	3	0	0	0
Diptera	Simuliidae	192	2011-10-06	2011	PIN5.1.2	PIN5	1	Pindilig	7	3	0	0	0	1	0	0	3	1	0	1	0	0	3	0	0	0	3	0	0	0	0	0	0	3	0	0	0	2	0	3	0	3	1	0	1	0	1	0	3
Diptera	Ephydridae	193	2010-10-15	2010	PIN5.2.1	PIN5	1	Pindilig	1	0	3	0	1	3	3	0	3	0	0	3	0	0	3	0	0	1	3	3	0	0	0	0	0	3	0	0	1	3	1	0	0	1	0	2	2	1	0	0	3
Ephemeroptera	Baetidae	193	2010-10-15	2010	PIN5.2.1	PIN5	1	Pindilig	6	0	2.92893	0	0.0685279	2.40355	0.269036	0	1	2.30711	0	0	1	0	3	0	0	1.54061	1.88325	0	0	0	0	0	0.426396	2.84264	0	0	2.15482	2.57614	0	0	0	3	0	0	0	1	0	0	3
Diptera	Blephariceridae	193	2010-10-15	2010	PIN5.2.1	PIN5	1	Pindilig	1	0	0	0	0	3	0	0	1	3	0	0	0	3	1	0	0	0	3	1	0	0	0	0	0	3	0	0	0	2	0	2	0	3	0	0	0	0	0	0	0
Trichoptera	Calamoceratidae	193	2010-10-15	2010	PIN5.2.1	PIN5	1	Pindilig	9	0	1	0	0	0	3	0	2	3	0	0	0	0	3	0	0	0	0	3	0	0	0	3	1	0	0	0	0	3	0	0	0	1	3	0	0	0	0	0	3
Diptera	Chironomidae	193	2010-10-15	2010	PIN5.2.1	PIN5	1	Pindilig	35	0	3	0	1	1	1	0	3	2	0	0	0	0	3	0	0	0	3	0	0	0	0	0	0	3	0	0	1	2	2	1	0	1	3	0	0	0	0	1	3
Coleoptera	Elmidae	193	2010-10-15	2010	PIN5.2.1	PIN5	1	Pindilig	11	0	2.89941	0	0	1.37278	1.64497	0	1	2.69822	3	0	1	0	3	0.899408	1.2426	2.20118	2.6568	0.0177515	0	0	0	3	0	0.573964	0.988166	0	0	3	0	0	0	3	0	0	0	0	0	0	0
Amphipoda	Hyalellidae	193	2010-10-15	2010	PIN5.2.1	PIN5	1	Pindilig	4	0	0	0	1	0	3	0	0	3	0	0	0	3	1	0	0	0	3	0	0	0	0	3	0	0	0	0	3	0	0	0	0	0	0	0	0	0	3	0	0
Trichoptera	Glossosomatidae	193	2010-10-15	2010	PIN5.2.1	PIN5	1	Pindilig	3	0	3	0	0	3	0	0	3	2	0	0	0	1	3	2	0	0	3	0	0	0	0	3	1	0	0	0	0	3	0	3	0	3	0	0	0	0	0	0	3
Trichoptera	Hydrobioscidae	193	2010-10-15	2010	PIN5.2.1	PIN5	1	Pindilig	8	0	0	0	3	0	0.375	0	3	0	0	0	0	0	3	0	0	0	0.140625	2.51562	0	0	0	0	0	3	0	0	1	3	0	0	0	3	0	0	0	0	0	0	3
Trichoptera	Leptoceridae	193	2010-10-15	2010	PIN5.2.1	PIN5	1	Pindilig	7	0	1.88462	0	0.0307692	0.723077	1.65385	0	2.99231	0.807692	0	0	0	0	3	0	0	0.3	3	0	0	0	0	3	1	0	0	0	0	3	0	0	0	3	0	0	0	0	0	0	3
Ephemeroptera	Leptohyphidae	193	2010-10-15	2010	PIN5.2.1	PIN5	1	Pindilig	29	0	3	0	0	1.875	1	0	1	3	0	0	0.2	1.05	1.95	0	0	1.6	3	0	0	0	0	0	3	3	0	0	0.2	3	0.65	0	0	0	0	0	0	3	0	0	3
Oligochaeta	Oligochaeta	193	2010-10-15	2010	PIN5.2.1	PIN5	1	Pindilig	5	0	3	0	0	0	0	0	3	0	0	0	0	0	3	0	0	3	3	0	0	0	0	0	0	3	0	0	0	3	0	0	0	3	0	0	0	0	0	0	3
Gasteropoda	Physidae	193	2010-10-15	2010	PIN5.2.1	PIN5	1	Pindilig	1	0	0	0	0	3	0	0	3	0	0	0	0	0	1	2	0	0	0	3	0	0	0	3	0	0	0	0	0	2	0	0	0	3	0	0	0	0	0	0	0
Coleoptera	Ptilodactylidae	193	2010-10-15	2010	PIN5.2.1	PIN5	1	Pindilig	1	0	0	0	0	3	3	0	0	3	0	0	1	0	3	0	0	2	2	3	0	0	0	0	1	3	0	0	0	3	3	0	0	3	0	0	0	0	0	0	0
Diptera	Simuliidae	193	2010-10-15	2010	PIN5.2.1	PIN5	1	Pindilig	7	3	0	0	0	1	0	0	3	1	0	1	0	0	3	0	0	0	3	0	0	0	0	0	0	3	0	0	0	2	0	3	0	3	1	0	1	0	1	0	3
Ephemeroptera	Baetidae	194	2011-10-27	2011	PIN5.2.2	PIN5	1	Pindilig	14	0	2.92893	0	0.0685279	2.40355	0.269036	0	1	2.30711	0	0	1	0	3	0	0	1.54061	1.88325	0	0	0	0	0	0.426396	2.84264	0	0	2.15482	2.57614	0	0	0	3	0	0	0	1	0	0	3
Trichoptera	Calamoceratidae	194	2011-10-27	2011	PIN5.2.2	PIN5	1	Pindilig	8	0	1	0	0	0	3	0	2	3	0	0	0	0	3	0	0	0	0	3	0	0	0	3	1	0	0	0	0	3	0	0	0	1	3	0	0	0	0	0	3
Diptera	Ceratopogonidae	194	2011-10-27	2011	PIN5.2.2	PIN5	1	Pindilig	1	0	1	1	2	1	0	0	1	3	0	0	0	0	3	0	0	0	1	3	0	0	0	0	0	3	0	0	0	2	3	0	0	3	0	0	0	1	0	0	3
Trichoptera	Helicopsychidae	194	2011-10-27	2011	PIN5.2.2	PIN5	1	Pindilig	1	0	2	0	0	2	3	0	3	0	0	0	0	0	0	3	0	3	0	0	0	0	0	3	1	0	0	0	0	3	1	0	0	0	0	0	0	2	0	0	3
Trichoptera	Hydropsychidae	194	2011-10-27	2011	PIN5.2.2	PIN5	1	Pindilig	2	3	0	0	1	0	1	0	1	3	0	0	0	0	3	0	0	0	0.438017	3	1.68595	0	0	0	0	3	0	0	1	2	0	3	0	3	0	0	0	0	0	0	3
Ephemeroptera	Leptophlebiidae	194	2011-10-27	2011	PIN5.2.2	PIN5	1	Pindilig	6	0.745902	2.86066	0	0	1.85246	0.540984	0	1	3	0	0	0.991803	1.97541	1.18033	0	0	0.180328	2.63934	0.729508	0	0	0	0	3	1	0	0	1	3	0	0	0	0	0	0	0	3	1	0	3
Plecoptera	Perlidae	194	2011-10-27	2011	PIN5.2.2	PIN5	1	Pindilig	3	0	1	0	3	0	1	0	0	3	0	0	1	2	0	0	0	0	2	3	1	0	0	3	3	0	0	0	1	3	0	0	0	0	2	0	0	3	0	0	0
Ephemeroptera	Baetidae	195	2010-12-14	2010	PIN5.3.1	PIN5	1	Pindilig	22	0	2.92893	0	0.0685279	2.40355	0.269036	0	1	2.30711	0	0	1	0	3	0	0	1.54061	1.88325	0	0	0	0	0	0.426396	2.84264	0	0	2.15482	2.57614	0	0	0	3	0	0	0	1	0	0	3
Trichoptera	Calamoceratidae	195	2010-12-14	2010	PIN5.3.1	PIN5	1	Pindilig	9	0	1	0	0	0	3	0	2	3	0	0	0	0	3	0	0	0	0	3	0	0	0	3	1	0	0	0	0	3	0	0	0	1	3	0	0	0	0	0	3
Diptera	Chironomidae	195	2010-12-14	2010	PIN5.3.1	PIN5	1	Pindilig	15	0	3	0	1	1	1	0	3	2	0	0	0	0	3	0	0	0	3	0	0	0	0	0	0	3	0	0	1	2	2	1	0	1	3	0	0	0	0	1	3
Turbellaria	Dugesiidae	195	2010-12-14	2010	PIN5.3.1	PIN5	1	Pindilig	11	0	0	0	2	0	0	0	3	0	0	0	0	3	2	0	0	0	3	0	0	0	0	0	0	3	0	1	0	3	0	0	2	2	0	0	0	0	0	0	3
Coleoptera	Elmidae	195	2010-12-14	2010	PIN5.3.1	PIN5	1	Pindilig	13	0	2.89941	0	0	1.37278	1.64497	0	1	2.69822	3	0	1	0	3	0.899408	1.2426	2.20118	2.6568	0.0177515	0	0	0	3	0	0.573964	0.988166	0	0	3	0	0	0	3	0	0	0	0	0	0	0
Trichoptera	Hydrobioscidae	195	2010-12-14	2010	PIN5.3.1	PIN5	1	Pindilig	7	0	0	0	3	0	0.375	0	3	0	0	0	0	0	3	0	0	0	0.140625	2.51562	0	0	0	0	0	3	0	0	1	3	0	0	0	3	0	0	0	0	0	0	3
Ephemeroptera	Leptohyphidae	195	2010-12-14	2010	PIN5.3.1	PIN5	1	Pindilig	9	0	3	0	0	1.875	1	0	1	3	0	0	0.2	1.05	1.95	0	0	1.6	3	0	0	0	0	0	3	3	0	0	0.2	3	0.65	0	0	0	0	0	0	3	0	0	3
Oligochaeta	Oligochaeta	195	2010-12-14	2010	PIN5.3.1	PIN5	1	Pindilig	42	0	3	0	0	0	0	0	3	0	0	0	0	0	3	0	0	3	3	0	0	0	0	0	0	3	0	0	0	3	0	0	0	3	0	0	0	0	0	0	3
Coleoptera	Ptilodactylidae	195	2010-12-14	2010	PIN5.3.1	PIN5	1	Pindilig	3	0	0	0	0	3	3	0	0	3	0	0	1	0	3	0	0	2	2	3	0	0	0	0	1	3	0	0	0	3	3	0	0	3	0	0	0	0	0	0	0
Diptera	Simuliidae	195	2010-12-14	2010	PIN5.3.1	PIN5	1	Pindilig	14	3	0	0	0	1	0	0	3	1	0	1	0	0	3	0	0	0	3	0	0	0	0	0	0	3	0	0	0	2	0	3	0	3	1	0	1	0	1	0	3
Diptera	Tipulidae	195	2010-12-14	2010	PIN5.3.1	PIN5	1	Pindilig	1	0	2.02913	0	1.45631	0.135922	0.951456	0	2	2	0	3	0	0	3	0	0	0	1.07767	0.485437	1.92233	0.31068	0	0	0	3	0	0	0	1	3	0	0	0	0	0	1	0	3	0	3
Ephemeroptera	Baetidae	196	2011-11-21	2011	PIN5.3.2	PIN5	1	Pindilig	16	0	2.92893	0	0.0685279	2.40355	0.269036	0	1	2.30711	0	0	1	0	3	0	0	1.54061	1.88325	0	0	0	0	0	0.426396	2.84264	0	0	2.15482	2.57614	0	0	0	3	0	0	0	1	0	0	3
Diptera	Blephariceridae	196	2011-11-21	2011	PIN5.3.2	PIN5	1	Pindilig	30	0	0	0	0	3	0	0	1	3	0	0	0	3	1	0	0	0	3	1	0	0	0	0	0	3	0	0	0	2	0	2	0	3	0	0	0	0	0	0	0
Trichoptera	Calamoceratidae	196	2011-11-21	2011	PIN5.3.2	PIN5	1	Pindilig	1	0	1	0	0	0	3	0	2	3	0	0	0	0	3	0	0	0	0	3	0	0	0	3	1	0	0	0	0	3	0	0	0	1	3	0	0	0	0	0	3
Trichoptera	Hydrobioscidae	196	2011-11-21	2011	PIN5.3.2	PIN5	1	Pindilig	1	0	0	0	3	0	0.375	0	3	0	0	0	0	0	3	0	0	0	0.140625	2.51562	0	0	0	0	0	3	0	0	1	3	0	0	0	3	0	0	0	0	0	0	3
Trichoptera	Hydropsychidae	196	2011-11-21	2011	PIN5.3.2	PIN5	1	Pindilig	3	3	0	0	1	0	1	0	1	3	0	0	0	0	3	0	0	0	0.438017	3	1.68595	0	0	0	0	3	0	0	1	2	0	3	0	3	0	0	0	0	0	0	3
Ephemeroptera	Leptophlebiidae	196	2011-11-21	2011	PIN5.3.2	PIN5	1	Pindilig	1	0.745902	2.86066	0	0	1.85246	0.540984	0	1	3	0	0	0.991803	1.97541	1.18033	0	0	0.180328	2.63934	0.729508	0	0	0	0	3	1	0	0	1	3	0	0	0	0	0	0	0	3	1	0	3
Ephemeroptera	Leptohyphidae	196	2011-11-21	2011	PIN5.3.2	PIN5	1	Pindilig	2	0	3	0	0	1.875	1	0	1	3	0	0	0.2	1.05	1.95	0	0	1.6	3	0	0	0	0	0	3	3	0	0	0.2	3	0.65	0	0	0	0	0	0	3	0	0	3
Plecoptera	Perlidae	196	2011-11-21	2011	PIN5.3.2	PIN5	1	Pindilig	4	0	1	0	3	0	1	0	0	3	0	0	1	2	0	0	0	0	2	3	1	0	0	3	3	0	0	0	1	3	0	0	0	0	2	0	0	3	0	0	0
Diptera	Simuliidae	196	2011-11-21	2011	PIN5.3.2	PIN5	1	Pindilig	15	3	0	0	0	1	0	0	3	1	0	1	0	0	3	0	0	0	3	0	0	0	0	0	0	3	0	0	0	2	0	3	0	3	1	0	1	0	1	0	3
Ephemeroptera	Baetidae	197	2011-01-25	2011	PIN5.4.1	PIN5	1	Pindilig	16	0	2.92893	0	0.0685279	2.40355	0.269036	0	1	2.30711	0	0	1	0	3	0	0	1.54061	1.88325	0	0	0	0	0	0.426396	2.84264	0	0	2.15482	2.57614	0	0	0	3	0	0	0	1	0	0	3
Diptera	Blephariceridae	197	2011-01-25	2011	PIN5.4.1	PIN5	1	Pindilig	9	0	0	0	0	3	0	0	1	3	0	0	0	3	1	0	0	0	3	1	0	0	0	0	0	3	0	0	0	2	0	2	0	3	0	0	0	0	0	0	0
Trichoptera	Helicopsychidae	197	2011-01-25	2011	PIN5.4.1	PIN5	1	Pindilig	1	0	2	0	0	2	3	0	3	0	0	0	0	0	0	3	0	3	0	0	0	0	0	3	1	0	0	0	0	3	1	0	0	0	0	0	0	2	0	0	3
Coleoptera	Elmidae	197	2011-01-25	2011	PIN5.4.1	PIN5	1	Pindilig	2	0	2.89941	0	0	1.37278	1.64497	0	1	2.69822	3	0	1	0	3	0.899408	1.2426	2.20118	2.6568	0.0177515	0	0	0	3	0	0.573964	0.988166	0	0	3	0	0	0	3	0	0	0	0	0	0	0
Amphipoda	Hyalellidae	197	2011-01-25	2011	PIN5.4.1	PIN5	1	Pindilig	2	0	0	0	1	0	3	0	0	3	0	0	0	3	1	0	0	0	3	0	0	0	0	3	0	0	0	0	3	0	0	0	0	0	0	0	0	0	3	0	0
Trichoptera	Glossosomatidae	197	2011-01-25	2011	PIN5.4.1	PIN5	1	Pindilig	2	0	3	0	0	3	0	0	3	2	0	0	0	1	3	2	0	0	3	0	0	0	0	3	1	0	0	0	0	3	0	3	0	3	0	0	0	0	0	0	3
Trichoptera	Hydrobioscidae	197	2011-01-25	2011	PIN5.4.1	PIN5	1	Pindilig	1	0	0	0	3	0	0.375	0	3	0	0	0	0	0	3	0	0	0	0.140625	2.51562	0	0	0	0	0	3	0	0	1	3	0	0	0	3	0	0	0	0	0	0	3
Trichoptera	Leptoceridae	197	2011-01-25	2011	PIN5.4.1	PIN5	1	Pindilig	1	0	1.88462	0	0.0307692	0.723077	1.65385	0	2.99231	0.807692	0	0	0	0	3	0	0	0.3	3	0	0	0	0	3	1	0	0	0	0	3	0	0	0	3	0	0	0	0	0	0	3
Ephemeroptera	Leptohyphidae	197	2011-01-25	2011	PIN5.4.1	PIN5	1	Pindilig	4	0	3	0	0	1.875	1	0	1	3	0	0	0.2	1.05	1.95	0	0	1.6	3	0	0	0	0	0	3	3	0	0	0.2	3	0.65	0	0	0	0	0	0	3	0	0	3
Oligochaeta	Oligochaeta	197	2011-01-25	2011	PIN5.4.1	PIN5	1	Pindilig	1	0	3	0	0	0	0	0	3	0	0	0	0	0	3	0	0	3	3	0	0	0	0	0	0	3	0	0	0	3	0	0	0	3	0	0	0	0	0	0	3
Coleoptera	Ptilodactylidae	197	2011-01-25	2011	PIN5.4.1	PIN5	1	Pindilig	1	0	0	0	0	3	3	0	0	3	0	0	1	0	3	0	0	2	2	3	0	0	0	0	1	3	0	0	0	3	3	0	0	3	0	0	0	0	0	0	0
Diptera	Simuliidae	197	2011-01-25	2011	PIN5.4.1	PIN5	1	Pindilig	13	3	0	0	0	1	0	0	3	1	0	1	0	0	3	0	0	0	3	0	0	0	0	0	0	3	0	0	0	2	0	3	0	3	1	0	1	0	1	0	3
Diptera	Tipulidae	197	2011-01-25	2011	PIN5.4.1	PIN5	1	Pindilig	1	0	2.02913	0	1.45631	0.135922	0.951456	0	2	2	0	3	0	0	3	0	0	0	1.07767	0.485437	1.92233	0.31068	0	0	0	3	0	0	0	1	3	0	0	0	0	0	1	0	3	0	3
Ephemeroptera	Baetidae	198	2011-12-14	2011	PIN5.4.2	PIN5	1	Pindilig	17	0	2.92893	0	0.0685279	2.40355	0.269036	0	1	2.30711	0	0	1	0	3	0	0	1.54061	1.88325	0	0	0	0	0	0.426396	2.84264	0	0	2.15482	2.57614	0	0	0	3	0	0	0	1	0	0	3
Trichoptera	Calamoceratidae	198	2011-12-14	2011	PIN5.4.2	PIN5	1	Pindilig	1	0	1	0	0	0	3	0	2	3	0	0	0	0	3	0	0	0	0	3	0	0	0	3	1	0	0	0	0	3	0	0	0	1	3	0	0	0	0	0	3
Diptera	Chironomidae	198	2011-12-14	2011	PIN5.4.2	PIN5	1	Pindilig	2	0	3	0	1	1	1	0	3	2	0	0	0	0	3	0	0	0	3	0	0	0	0	0	0	3	0	0	1	2	2	1	0	1	3	0	0	0	0	1	3
Trichoptera	Helicopsychidae	198	2011-12-14	2011	PIN5.4.2	PIN5	1	Pindilig	2	0	2	0	0	2	3	0	3	0	0	0	0	0	0	3	0	3	0	0	0	0	0	3	1	0	0	0	0	3	1	0	0	0	0	0	0	2	0	0	3
Coleoptera	Elmidae	198	2011-12-14	2011	PIN5.4.2	PIN5	1	Pindilig	1	0	2.89941	0	0	1.37278	1.64497	0	1	2.69822	3	0	1	0	3	0.899408	1.2426	2.20118	2.6568	0.0177515	0	0	0	3	0	0.573964	0.988166	0	0	3	0	0	0	3	0	0	0	0	0	0	0
Amphipoda	Hyalellidae	198	2011-12-14	2011	PIN5.4.2	PIN5	1	Pindilig	7	0	0	0	1	0	3	0	0	3	0	0	0	3	1	0	0	0	3	0	0	0	0	3	0	0	0	0	3	0	0	0	0	0	0	0	0	0	3	0	0
Trichoptera	Hydropsychidae	198	2011-12-14	2011	PIN5.4.2	PIN5	1	Pindilig	4	3	0	0	1	0	1	0	1	3	0	0	0	0	3	0	0	0	0.438017	3	1.68595	0	0	0	0	3	0	0	1	2	0	3	0	3	0	0	0	0	0	0	3
Ephemeroptera	Leptohyphidae	198	2011-12-14	2011	PIN5.4.2	PIN5	1	Pindilig	7	0	3	0	0	1.875	1	0	1	3	0	0	0.2	1.05	1.95	0	0	1.6	3	0	0	0	0	0	3	3	0	0	0.2	3	0.65	0	0	0	0	0	0	3	0	0	3
Plecoptera	Perlidae	198	2011-12-14	2011	PIN5.4.2	PIN5	1	Pindilig	1	0	1	0	3	0	1	0	0	3	0	0	1	2	0	0	0	0	2	3	1	0	0	3	3	0	0	0	1	3	0	0	0	0	2	0	0	3	0	0	0
Diptera	Simuliidae	198	2011-12-14	2011	PIN5.4.2	PIN5	1	Pindilig	2	3	0	0	0	1	0	0	3	1	0	1	0	0	3	0	0	0	3	0	0	0	0	0	0	3	0	0	0	2	0	3	0	3	1	0	1	0	1	0	3
Ephemeroptera	Baetidae	199	2011-02-21	2011	PIN5.5.1	PIN5	1	Pindilig	9	0	2.92893	0	0.0685279	2.40355	0.269036	0	1	2.30711	0	0	1	0	3	0	0	1.54061	1.88325	0	0	0	0	0	0.426396	2.84264	0	0	2.15482	2.57614	0	0	0	3	0	0	0	1	0	0	3
Trichoptera	Calamoceratidae	199	2011-02-21	2011	PIN5.5.1	PIN5	1	Pindilig	3	0	1	0	0	0	3	0	2	3	0	0	0	0	3	0	0	0	0	3	0	0	0	3	1	0	0	0	0	3	0	0	0	1	3	0	0	0	0	0	3
Turbellaria	Dugesiidae	199	2011-02-21	2011	PIN5.5.1	PIN5	1	Pindilig	4	0	0	0	2	0	0	0	3	0	0	0	0	3	2	0	0	0	3	0	0	0	0	0	0	3	0	1	0	3	0	0	2	2	0	0	0	0	0	0	3
Coleoptera	Elmidae	199	2011-02-21	2011	PIN5.5.1	PIN5	1	Pindilig	4	0	2.89941	0	0	1.37278	1.64497	0	1	2.69822	3	0	1	0	3	0.899408	1.2426	2.20118	2.6568	0.0177515	0	0	0	3	0	0.573964	0.988166	0	0	3	0	0	0	3	0	0	0	0	0	0	0
Trichoptera	Hydroptilidae	199	2011-02-21	2011	PIN5.5.1	PIN5	1	Pindilig	6	0	3	1	0	2	0.5	0	3	1	0	0	0	3	3	0	0	2.25	0	0	0	0	0	3	1	0	0	0	0	3	0	2	0	3	0	0	0	0	0	0	3
Oligochaeta	Oligochaeta	199	2011-02-21	2011	PIN5.5.1	PIN5	1	Pindilig	1	0	3	0	0	0	0	0	3	0	0	0	0	0	3	0	0	3	3	0	0	0	0	0	0	3	0	0	0	3	0	0	0	3	0	0	0	0	0	0	3
Ephemeroptera	Baetidae	200	2012-01-09	2012	PIN5.5.2	PIN5	1	Pindilig	33	0	2.92893	0	0.0685279	2.40355	0.269036	0	1	2.30711	0	0	1	0	3	0	0	1.54061	1.88325	0	0	0	0	0	0.426396	2.84264	0	0	2.15482	2.57614	0	0	0	3	0	0	0	1	0	0	3
Trichoptera	Calamoceratidae	200	2012-01-09	2012	PIN5.5.2	PIN5	1	Pindilig	2	0	1	0	0	0	3	0	2	3	0	0	0	0	3	0	0	0	0	3	0	0	0	3	1	0	0	0	0	3	0	0	0	1	3	0	0	0	0	0	3
Coleoptera	Elmidae	200	2012-01-09	2012	PIN5.5.2	PIN5	1	Pindilig	1	0	2.89941	0	0	1.37278	1.64497	0	1	2.69822	3	0	1	0	3	0.899408	1.2426	2.20118	2.6568	0.0177515	0	0	0	3	0	0.573964	0.988166	0	0	3	0	0	0	3	0	0	0	0	0	0	0
Amphipoda	Hyalellidae	200	2012-01-09	2012	PIN5.5.2	PIN5	1	Pindilig	3	0	0	0	1	0	3	0	0	3	0	0	0	3	1	0	0	0	3	0	0	0	0	3	0	0	0	0	3	0	0	0	0	0	0	0	0	0	3	0	0
Trichoptera	Hydropsychidae	200	2012-01-09	2012	PIN5.5.2	PIN5	1	Pindilig	1	3	0	0	1	0	1	0	1	3	0	0	0	0	3	0	0	0	0.438017	3	1.68595	0	0	0	0	3	0	0	1	2	0	3	0	3	0	0	0	0	0	0	3
Trichoptera	Leptoceridae	200	2012-01-09	2012	PIN5.5.2	PIN5	1	Pindilig	1	0	1.88462	0	0.0307692	0.723077	1.65385	0	2.99231	0.807692	0	0	0	0	3	0	0	0.3	3	0	0	0	0	3	1	0	0	0	0	3	0	0	0	3	0	0	0	0	0	0	3
Ephemeroptera	Leptohyphidae	200	2012-01-09	2012	PIN5.5.2	PIN5	1	Pindilig	4	0	3	0	0	1.875	1	0	1	3	0	0	0.2	1.05	1.95	0	0	1.6	3	0	0	0	0	0	3	3	0	0	0.2	3	0.65	0	0	0	0	0	0	3	0	0	3
Coleoptera	Psephenidae	200	2012-01-09	2012	PIN5.5.2	PIN5	1	Pindilig	1	0	2	0	0	3	0	0	1	3	0	0	0	3	0	0	0	1	3	0	0	0	0	0	3	0	0	0	0	3	0	0	0	3	0	0	0	0	0	0	0
Plecoptera	Perlidae	200	2012-01-09	2012	PIN5.5.2	PIN5	1	Pindilig	1	0	1	0	3	0	1	0	0	3	0	0	1	2	0	0	0	0	2	3	1	0	0	3	3	0	0	0	1	3	0	0	0	0	2	0	0	3	0	0	0
Diptera	Simuliidae	200	2012-01-09	2012	PIN5.5.2	PIN5	1	Pindilig	6	3	0	0	0	1	0	0	3	1	0	1	0	0	3	0	0	0	3	0	0	0	0	0	0	3	0	0	0	2	0	3	0	3	1	0	1	0	1	0	3
Diptera	Muscidae	201	2011-03-31	2011	PIN5.6.1	PIN5	1	Pindilig	1	0	0	0	3	0	0	0	0	0	0	3	0	0	3	0	2	0	0	0	0	0	0	0	0	3	0	0	0	3	1	0	0	1	0	0	3	1	0	1	3
Thrombidiform	Mideopsidae	201	2011-03-31	2011	PIN5.6.1	PIN5	1	Pindilig	6	0	0	0	3	0	0	3	3	0	0	1	0	0	0	3	3	1	0	0	0	0	0	3	0	0	0	0	1	3	0	0	0	0	0	0	0	3	3	0	0
Diptera	Tabanidae	201	2011-03-31	2011	PIN5.6.1	PIN5	1	Pindilig	1	0	0	0	3	0	0	0	0	0	0	3	1	0	3	0	0	0	3	1	0	0	0	0	0	3	0	1	0	1	3	0	0	3	0	0	2	0	0	0	1
Ephemeroptera	Baetidae	201	2011-03-31	2011	PIN5.6.1	PIN5	1	Pindilig	29	0	2.92893	0	0.0685279	2.40355	0.269036	0	1	2.30711	0	0	1	0	3	0	0	1.54061	1.88325	0	0	0	0	0	0.426396	2.84264	0	0	2.15482	2.57614	0	0	0	3	0	0	0	1	0	0	3
Diptera	Blephariceridae	201	2011-03-31	2011	PIN5.6.1	PIN5	1	Pindilig	5	0	0	0	0	3	0	0	1	3	0	0	0	3	1	0	0	0	3	1	0	0	0	0	0	3	0	0	0	2	0	2	0	3	0	0	0	0	0	0	0
Trichoptera	Calamoceratidae	201	2011-03-31	2011	PIN5.6.1	PIN5	1	Pindilig	12	0	1	0	0	0	3	0	2	3	0	0	0	0	3	0	0	0	0	3	0	0	0	3	1	0	0	0	0	3	0	0	0	1	3	0	0	0	0	0	3
Diptera	Ceratopogonidae	201	2011-03-31	2011	PIN5.6.1	PIN5	1	Pindilig	1	0	1	1	2	1	0	0	1	3	0	0	0	0	3	0	0	0	1	3	0	0	0	0	0	3	0	0	0	2	3	0	0	3	0	0	0	1	0	0	3
Diptera	Chironomidae	201	2011-03-31	2011	PIN5.6.1	PIN5	1	Pindilig	5	0	3	0	1	1	1	0	3	2	0	0	0	0	3	0	0	0	3	0	0	0	0	0	0	3	0	0	1	2	2	1	0	1	3	0	0	0	0	1	3
Turbellaria	Dugesiidae	201	2011-03-31	2011	PIN5.6.1	PIN5	1	Pindilig	6	0	0	0	2	0	0	0	3	0	0	0	0	3	2	0	0	0	3	0	0	0	0	0	0	3	0	1	0	3	0	0	2	2	0	0	0	0	0	0	3
Hirudinea	Glossiphoniidae	201	2011-03-31	2011	PIN5.6.1	PIN5	1	Pindilig	1	0	0	0	1	0	0	0	3	0	0	0	0	3	1	0	0	0	3	0	0	0	0	0	0	3	0	0	0	2	0	1	0	0	1	0	0	0	0	2	3
Coleoptera	Elmidae	201	2011-03-31	2011	PIN5.6.1	PIN5	1	Pindilig	24	0	2.89941	0	0	1.37278	1.64497	0	1	2.69822	3	0	1	0	3	0.899408	1.2426	2.20118	2.6568	0.0177515	0	0	0	3	0	0.573964	0.988166	0	0	3	0	0	0	3	0	0	0	0	0	0	0
Trichoptera	Hydropsychidae	201	2011-03-31	2011	PIN5.6.1	PIN5	1	Pindilig	1	3	0	0	1	0	1	0	1	3	0	0	0	0	3	0	0	0	0.438017	3	1.68595	0	0	0	0	3	0	0	1	2	0	3	0	3	0	0	0	0	0	0	3
Trichoptera	Leptoceridae	201	2011-03-31	2011	PIN5.6.1	PIN5	1	Pindilig	3	0	1.88462	0	0.0307692	0.723077	1.65385	0	2.99231	0.807692	0	0	0	0	3	0	0	0.3	3	0	0	0	0	3	1	0	0	0	0	3	0	0	0	3	0	0	0	0	0	0	3
Oligochaeta	Oligochaeta	201	2011-03-31	2011	PIN5.6.1	PIN5	1	Pindilig	24	0	3	0	0	0	0	0	3	0	0	0	0	0	3	0	0	3	3	0	0	0	0	0	0	3	0	0	0	3	0	0	0	3	0	0	0	0	0	0	3
Coleoptera	Ptilodactylidae	201	2011-03-31	2011	PIN5.6.1	PIN5	1	Pindilig	5	0	0	0	0	3	3	0	0	3	0	0	1	0	3	0	0	2	2	3	0	0	0	0	1	3	0	0	0	3	3	0	0	3	0	0	0	0	0	0	0
Trichoptera	Xiphocentronidae	201	2011-03-31	2011	PIN5.6.1	PIN5	1	Pindilig	1	0	3	0	0	0	0	0	3	0	0	0	0	0	3	0	0	0	3	1	0	0	0	0	0	3	0	0	0	3	0	0	0	0	0	0	3	0	0	0	3
Diptera	Simuliidae	201	2011-03-31	2011	PIN5.6.1	PIN5	1	Pindilig	3	3	0	0	0	1	0	0	3	1	0	1	0	0	3	0	0	0	3	0	0	0	0	0	0	3	0	0	0	2	0	3	0	3	1	0	1	0	1	0	3
Diptera	Tipulidae	201	2011-03-31	2011	PIN5.6.1	PIN5	1	Pindilig	10	0	2.02913	0	1.45631	0.135922	0.951456	0	2	2	0	3	0	0	3	0	0	0	1.07767	0.485437	1.92233	0.31068	0	0	0	3	0	0	0	1	3	0	0	0	0	0	1	0	3	0	3
Diptera	Muscidae	202	2012-02-20	2012	PIN5.6.2	PIN5	1	Pindilig	2	0	0	0	3	0	0	0	0	0	0	3	0	0	3	0	2	0	0	0	0	0	0	0	0	3	0	0	0	3	1	0	0	1	0	0	3	1	0	1	3
Ephemeroptera	Baetidae	202	2012-02-20	2012	PIN5.6.2	PIN5	1	Pindilig	26	0	2.92893	0	0.0685279	2.40355	0.269036	0	1	2.30711	0	0	1	0	3	0	0	1.54061	1.88325	0	0	0	0	0	0.426396	2.84264	0	0	2.15482	2.57614	0	0	0	3	0	0	0	1	0	0	3
Diptera	Tipulidae	202	2012-02-20	2012	PIN5.6.2	PIN5	1	Pindilig	2	0	2.02913	0	1.45631	0.135922	0.951456	0	2	2	0	3	0	0	3	0	0	0	1.07767	0.485437	1.92233	0.31068	0	0	0	3	0	0	0	1	3	0	0	0	0	0	1	0	3	0	3
Ephemeroptera	Baetidae	203	2011-04-27	2011	PIN5.7.1	PIN5	1	Pindilig	26	0	2.92893	0	0.0685279	2.40355	0.269036	0	1	2.30711	0	0	1	0	3	0	0	1.54061	1.88325	0	0	0	0	0	0.426396	2.84264	0	0	2.15482	2.57614	0	0	0	3	0	0	0	1	0	0	3
Diptera	Blephariceridae	203	2011-04-27	2011	PIN5.7.1	PIN5	1	Pindilig	15	0	0	0	0	3	0	0	1	3	0	0	0	3	1	0	0	0	3	1	0	0	0	0	0	3	0	0	0	2	0	2	0	3	0	0	0	0	0	0	0
Trichoptera	Calamoceratidae	203	2011-04-27	2011	PIN5.7.1	PIN5	1	Pindilig	2	0	1	0	0	0	3	0	2	3	0	0	0	0	3	0	0	0	0	3	0	0	0	3	1	0	0	0	0	3	0	0	0	1	3	0	0	0	0	0	3
Diptera	Chironomidae	203	2011-04-27	2011	PIN5.7.1	PIN5	1	Pindilig	6	0	3	0	1	1	1	0	3	2	0	0	0	0	3	0	0	0	3	0	0	0	0	0	0	3	0	0	1	2	2	1	0	1	3	0	0	0	0	1	3
Turbellaria	Dugesiidae	203	2011-04-27	2011	PIN5.7.1	PIN5	1	Pindilig	1	0	0	0	2	0	0	0	3	0	0	0	0	3	2	0	0	0	3	0	0	0	0	0	0	3	0	1	0	3	0	0	2	2	0	0	0	0	0	0	3
Coleoptera	Elmidae	203	2011-04-27	2011	PIN5.7.1	PIN5	1	Pindilig	6	0	2.89941	0	0	1.37278	1.64497	0	1	2.69822	3	0	1	0	3	0.899408	1.2426	2.20118	2.6568	0.0177515	0	0	0	3	0	0.573964	0.988166	0	0	3	0	0	0	3	0	0	0	0	0	0	0
Trichoptera	Hydrobioscidae	203	2011-04-27	2011	PIN5.7.1	PIN5	1	Pindilig	48	0	0	0	3	0	0.375	0	3	0	0	0	0	0	3	0	0	0	0.140625	2.51562	0	0	0	0	0	3	0	0	1	3	0	0	0	3	0	0	0	0	0	0	3
Trichoptera	Hydropsychidae	203	2011-04-27	2011	PIN5.7.1	PIN5	1	Pindilig	1	3	0	0	1	0	1	0	1	3	0	0	0	0	3	0	0	0	0.438017	3	1.68595	0	0	0	0	3	0	0	1	2	0	3	0	3	0	0	0	0	0	0	3
Trichoptera	Leptoceridae	203	2011-04-27	2011	PIN5.7.1	PIN5	1	Pindilig	1	0	1.88462	0	0.0307692	0.723077	1.65385	0	2.99231	0.807692	0	0	0	0	3	0	0	0.3	3	0	0	0	0	3	1	0	0	0	0	3	0	0	0	3	0	0	0	0	0	0	3
Ephemeroptera	Leptohyphidae	203	2011-04-27	2011	PIN5.7.1	PIN5	1	Pindilig	16	0	3	0	0	1.875	1	0	1	3	0	0	0.2	1.05	1.95	0	0	1.6	3	0	0	0	0	0	3	3	0	0	0.2	3	0.65	0	0	0	0	0	0	3	0	0	3
Oligochaeta	Oligochaeta	203	2011-04-27	2011	PIN5.7.1	PIN5	1	Pindilig	8	0	3	0	0	0	0	0	3	0	0	0	0	0	3	0	0	3	3	0	0	0	0	0	0	3	0	0	0	3	0	0	0	3	0	0	0	0	0	0	3
Coleoptera	Ptilodactylidae	203	2011-04-27	2011	PIN5.7.1	PIN5	1	Pindilig	3	0	0	0	0	3	3	0	0	3	0	0	1	0	3	0	0	2	2	3	0	0	0	0	1	3	0	0	0	3	3	0	0	3	0	0	0	0	0	0	0
Diptera	Simuliidae	203	2011-04-27	2011	PIN5.7.1	PIN5	1	Pindilig	22	3	0	0	0	1	0	0	3	1	0	1	0	0	3	0	0	0	3	0	0	0	0	0	0	3	0	0	0	2	0	3	0	3	1	0	1	0	1	0	3
Diptera	Tipulidae	203	2011-04-27	2011	PIN5.7.1	PIN5	1	Pindilig	1	0	2.02913	0	1.45631	0.135922	0.951456	0	2	2	0	3	0	0	3	0	0	0	1.07767	0.485437	1.92233	0.31068	0	0	0	3	0	0	0	1	3	0	0	0	0	0	1	0	3	0	3
Ephemeroptera	Baetidae	204	2012-03-27	2012	PIN5.7.2	PIN5	1	Pindilig	5	0	2.92893	0	0.0685279	2.40355	0.269036	0	1	2.30711	0	0	1	0	3	0	0	1.54061	1.88325	0	0	0	0	0	0.426396	2.84264	0	0	2.15482	2.57614	0	0	0	3	0	0	0	1	0	0	3
Amphipoda	Hyalellidae	204	2012-03-27	2012	PIN5.7.2	PIN5	1	Pindilig	13	0	0	0	1	0	3	0	0	3	0	0	0	3	1	0	0	0	3	0	0	0	0	3	0	0	0	0	3	0	0	0	0	0	0	0	0	0	3	0	0
Trichoptera	Hydrobioscidae	204	2012-03-27	2012	PIN5.7.2	PIN5	1	Pindilig	5	0	0	0	3	0	0.375	0	3	0	0	0	0	0	3	0	0	0	0.140625	2.51562	0	0	0	0	0	3	0	0	1	3	0	0	0	3	0	0	0	0	0	0	3
Ephemeroptera	Leptophlebiidae	204	2012-03-27	2012	PIN5.7.2	PIN5	1	Pindilig	1	0.745902	2.86066	0	0	1.85246	0.540984	0	1	3	0	0	0.991803	1.97541	1.18033	0	0	0.180328	2.63934	0.729508	0	0	0	0	3	1	0	0	1	3	0	0	0	0	0	0	0	3	1	0	3
Coleoptera	Scirtidae	204	2012-03-27	2012	PIN5.7.2	PIN5	1	Pindilig	2	0	3	0	0	2	2	0	1	3	0	0	1	1	3	0	0	3	0	0	0	0	0	2	3	0	0	0	0	3	0	0	0	0	0	0	3	0	0	0	0
Ephemeroptera	Leptohyphidae	204	2012-03-27	2012	PIN5.7.2	PIN5	1	Pindilig	9	0	3	0	0	1.875	1	0	1	3	0	0	0.2	1.05	1.95	0	0	1.6	3	0	0	0	0	0	3	3	0	0	0.2	3	0.65	0	0	0	0	0	0	3	0	0	3
Coleoptera	Psephenidae	204	2012-03-27	2012	PIN5.7.2	PIN5	1	Pindilig	2	0	2	0	0	3	0	0	1	3	0	0	0	3	0	0	0	1	3	0	0	0	0	0	3	0	0	0	0	3	0	0	0	3	0	0	0	0	0	0	0
Diptera	Tipulidae	204	2012-03-27	2012	PIN5.7.2	PIN5	1	Pindilig	1	0	2.02913	0	1.45631	0.135922	0.951456	0	2	2	0	3	0	0	3	0	0	0	1.07767	0.485437	1.92233	0.31068	0	0	0	3	0	0	0	1	3	0	0	0	0	0	1	0	3	0	3
Thrombidiform	Limnocharidae	218	2011-09-30	2011	SB4.1.2	SB4	1	Sta. Barbara	1	0	0	0	3	0	0	3	3	0	0	1	0	0	0	3	3	1	0	0	0	0	0	3	0	0	0	0	1	3	0	0	0	0	0	0	0	3	3	0	0
Ephemeroptera	Baetidae	218	2011-09-30	2011	SB4.1.2	SB4	1	Sta. Barbara	2	0	2.92893	0	0.0685279	2.40355	0.269036	0	1	2.30711	0	0	1	0	3	0	0	1.54061	1.88325	0	0	0	0	0	0.426396	2.84264	0	0	2.15482	2.57614	0	0	0	3	0	0	0	1	0	0	3
Diptera	Chironomidae	218	2011-09-30	2011	SB4.1.2	SB4	1	Sta. Barbara	2	0	3	0	1	1	1	0	3	2	0	0	0	0	3	0	0	0	3	0	0	0	0	0	0	3	0	0	1	2	2	1	0	1	3	0	0	0	0	1	3
Trichoptera	Helicopsychidae	218	2011-09-30	2011	SB4.1.2	SB4	1	Sta. Barbara	1	0	2	0	0	2	3	0	3	0	0	0	0	0	0	3	0	3	0	0	0	0	0	3	1	0	0	0	0	3	1	0	0	0	0	0	0	2	0	0	3
Coleoptera	Elmidae	218	2011-09-30	2011	SB4.1.2	SB4	1	Sta. Barbara	9	0	2.89941	0	0	1.37278	1.64497	0	1	2.69822	3	0	1	0	3	0.899408	1.2426	2.20118	2.6568	0.0177515	0	0	0	3	0	0.573964	0.988166	0	0	3	0	0	0	3	0	0	0	0	0	0	0
Ephemeroptera	Leptophlebiidae	218	2011-09-30	2011	SB4.1.2	SB4	1	Sta. Barbara	22	0.745902	2.86066	0	0	1.85246	0.540984	0	1	3	0	0	0.991803	1.97541	1.18033	0	0	0.180328	2.63934	0.729508	0	0	0	0	3	1	0	0	1	3	0	0	0	0	0	0	0	3	1	0	3
Trichoptera	Leptoceridae	218	2011-09-30	2011	SB4.1.2	SB4	1	Sta. Barbara	1	0	1.88462	0	0.0307692	0.723077	1.65385	0	2.99231	0.807692	0	0	0	0	3	0	0	0.3	3	0	0	0	0	3	1	0	0	0	0	3	0	0	0	3	0	0	0	0	0	0	3
Ephemeroptera	Leptohyphidae	218	2011-09-30	2011	SB4.1.2	SB4	1	Sta. Barbara	17	0	3	0	0	1.875	1	0	1	3	0	0	0.2	1.05	1.95	0	0	1.6	3	0	0	0	0	0	3	3	0	0	0.2	3	0.65	0	0	0	0	0	0	3	0	0	3
Coleoptera	Psephenidae	218	2011-09-30	2011	SB4.1.2	SB4	1	Sta. Barbara	1	0	2	0	0	3	0	0	1	3	0	0	0	3	0	0	0	1	3	0	0	0	0	0	3	0	0	0	0	3	0	0	0	3	0	0	0	0	0	0	0
Plecoptera	Perlidae	218	2011-09-30	2011	SB4.1.2	SB4	1	Sta. Barbara	2	0	1	0	3	0	1	0	0	3	0	0	1	2	0	0	0	0	2	3	1	0	0	3	3	0	0	0	1	3	0	0	0	0	2	0	0	3	0	0	0
Diptera	Simuliidae	218	2011-09-30	2011	SB4.1.2	SB4	1	Sta. Barbara	1	3	0	0	0	1	0	0	3	1	0	1	0	0	3	0	0	0	3	0	0	0	0	0	0	3	0	0	0	2	0	3	0	3	1	0	1	0	1	0	3
Ephemeroptera	Baetidae	219	2010-10-11	2010	SB4.2.1	SB4	1	Sta. Barbara	2	0	2.92893	0	0.0685279	2.40355	0.269036	0	1	2.30711	0	0	1	0	3	0	0	1.54061	1.88325	0	0	0	0	0	0.426396	2.84264	0	0	2.15482	2.57614	0	0	0	3	0	0	0	1	0	0	3
Diptera	Chironomidae	219	2010-10-11	2010	SB4.2.1	SB4	1	Sta. Barbara	2	0	3	0	1	1	1	0	3	2	0	0	0	0	3	0	0	0	3	0	0	0	0	0	0	3	0	0	1	2	2	1	0	1	3	0	0	0	0	1	3
Coleoptera	Elmidae	219	2010-10-11	2010	SB4.2.1	SB4	1	Sta. Barbara	1	0	2.89941	0	0	1.37278	1.64497	0	1	2.69822	3	0	1	0	3	0.899408	1.2426	2.20118	2.6568	0.0177515	0	0	0	3	0	0.573964	0.988166	0	0	3	0	0	0	3	0	0	0	0	0	0	0
Trichoptera	Hydropsychidae	219	2010-10-11	2010	SB4.2.1	SB4	1	Sta. Barbara	1	3	0	0	1	0	1	0	1	3	0	0	0	0	3	0	0	0	0.438017	3	1.68595	0	0	0	0	3	0	0	1	2	0	3	0	3	0	0	0	0	0	0	3
Ephemeroptera	Leptophlebiidae	219	2010-10-11	2010	SB4.2.1	SB4	1	Sta. Barbara	1	0.745902	2.86066	0	0	1.85246	0.540984	0	1	3	0	0	0.991803	1.97541	1.18033	0	0	0.180328	2.63934	0.729508	0	0	0	0	3	1	0	0	1	3	0	0	0	0	0	0	0	3	1	0	3
Trichoptera	Leptoceridae	219	2010-10-11	2010	SB4.2.1	SB4	1	Sta. Barbara	3	0	1.88462	0	0.0307692	0.723077	1.65385	0	2.99231	0.807692	0	0	0	0	3	0	0	0.3	3	0	0	0	0	3	1	0	0	0	0	3	0	0	0	3	0	0	0	0	0	0	3
Ephemeroptera	Leptohyphidae	219	2010-10-11	2010	SB4.2.1	SB4	1	Sta. Barbara	2	0	3	0	0	1.875	1	0	1	3	0	0	0.2	1.05	1.95	0	0	1.6	3	0	0	0	0	0	3	3	0	0	0.2	3	0.65	0	0	0	0	0	0	3	0	0	3
Oligochaeta	Oligochaeta	219	2010-10-11	2010	SB4.2.1	SB4	1	Sta. Barbara	2	0	3	0	0	0	0	0	3	0	0	0	0	0	3	0	0	3	3	0	0	0	0	0	0	3	0	0	0	3	0	0	0	3	0	0	0	0	0	0	3
Coleoptera	Psephenidae	219	2010-10-11	2010	SB4.2.1	SB4	1	Sta. Barbara	1	0	2	0	0	3	0	0	1	3	0	0	0	3	0	0	0	1	3	0	0	0	0	0	3	0	0	0	0	3	0	0	0	3	0	0	0	0	0	0	0
Diptera	Simuliidae	219	2010-10-11	2010	SB4.2.1	SB4	1	Sta. Barbara	1	3	0	0	0	1	0	0	3	1	0	1	0	0	3	0	0	0	3	0	0	0	0	0	0	3	0	0	0	2	0	3	0	3	1	0	1	0	1	0	3
Diptera	Chironomidae	220	2011-10-25	2011	SB4.2.2	SB4	1	Sta. Barbara	17	0	3	0	1	1	1	0	3	2	0	0	0	0	3	0	0	0	3	0	0	0	0	0	0	3	0	0	1	2	2	1	0	1	3	0	0	0	0	1	3
Trichoptera	Hydropsychidae	220	2011-10-25	2011	SB4.2.2	SB4	1	Sta. Barbara	2	3	0	0	1	0	1	0	1	3	0	0	0	0	3	0	0	0	0.438017	3	1.68595	0	0	0	0	3	0	0	1	2	0	3	0	3	0	0	0	0	0	0	3
Ephemeroptera	Leptophlebiidae	220	2011-10-25	2011	SB4.2.2	SB4	1	Sta. Barbara	2	0.745902	2.86066	0	0	1.85246	0.540984	0	1	3	0	0	0.991803	1.97541	1.18033	0	0	0.180328	2.63934	0.729508	0	0	0	0	3	1	0	0	1	3	0	0	0	0	0	0	0	3	1	0	3
Ephemeroptera	Leptohyphidae	220	2011-10-25	2011	SB4.2.2	SB4	1	Sta. Barbara	19	0	3	0	0	1.875	1	0	1	3	0	0	0.2	1.05	1.95	0	0	1.6	3	0	0	0	0	0	3	3	0	0	0.2	3	0.65	0	0	0	0	0	0	3	0	0	3
Plecoptera	Perlidae	220	2011-10-25	2011	SB4.2.2	SB4	1	Sta. Barbara	1	0	1	0	3	0	1	0	0	3	0	0	1	2	0	0	0	0	2	3	1	0	0	3	3	0	0	0	1	3	0	0	0	0	2	0	0	3	0	0	0
Thrombidiform	Limnocharidae	221	2010-12-08	2010	SB4.3.1	SB4	1	Sta. Barbara	1	0	0	0	3	0	0	3	3	0	0	1	0	0	0	3	3	1	0	0	0	0	0	3	0	0	0	0	1	3	0	0	0	0	0	0	0	3	3	0	0
Ephemeroptera	Baetidae	221	2010-12-08	2010	SB4.3.1	SB4	1	Sta. Barbara	1	0	2.92893	0	0.0685279	2.40355	0.269036	0	1	2.30711	0	0	1	0	3	0	0	1.54061	1.88325	0	0	0	0	0	0.426396	2.84264	0	0	2.15482	2.57614	0	0	0	3	0	0	0	1	0	0	3
Diptera	Chironomidae	221	2010-12-08	2010	SB4.3.1	SB4	1	Sta. Barbara	2	0	3	0	1	1	1	0	3	2	0	0	0	0	3	0	0	0	3	0	0	0	0	0	0	3	0	0	1	2	2	1	0	1	3	0	0	0	0	1	3
Trichoptera	Helicopsychidae	221	2010-12-08	2010	SB4.3.1	SB4	1	Sta. Barbara	1	0	2	0	0	2	3	0	3	0	0	0	0	0	0	3	0	3	0	0	0	0	0	3	1	0	0	0	0	3	1	0	0	0	0	0	0	2	0	0	3
Coleoptera	Elmidae	221	2010-12-08	2010	SB4.3.1	SB4	1	Sta. Barbara	1	0	2.89941	0	0	1.37278	1.64497	0	1	2.69822	3	0	1	0	3	0.899408	1.2426	2.20118	2.6568	0.0177515	0	0	0	3	0	0.573964	0.988166	0	0	3	0	0	0	3	0	0	0	0	0	0	0
Trichoptera	Hydrobioscidae	221	2010-12-08	2010	SB4.3.1	SB4	1	Sta. Barbara	1	0	0	0	3	0	0.375	0	3	0	0	0	0	0	3	0	0	0	0.140625	2.51562	0	0	0	0	0	3	0	0	1	3	0	0	0	3	0	0	0	0	0	0	3
Trichoptera	Hydroptilidae	221	2010-12-08	2010	SB4.3.1	SB4	1	Sta. Barbara	3	0	3	1	0	2	0.5	0	3	1	0	0	0	3	3	0	0	2.25	0	0	0	0	0	3	1	0	0	0	0	3	0	2	0	3	0	0	0	0	0	0	3
Trichoptera	Leptoceridae	221	2010-12-08	2010	SB4.3.1	SB4	1	Sta. Barbara	22	0	1.88462	0	0.0307692	0.723077	1.65385	0	2.99231	0.807692	0	0	0	0	3	0	0	0.3	3	0	0	0	0	3	1	0	0	0	0	3	0	0	0	3	0	0	0	0	0	0	3
Ephemeroptera	Leptohyphidae	221	2010-12-08	2010	SB4.3.1	SB4	1	Sta. Barbara	2	0	3	0	0	1.875	1	0	1	3	0	0	0.2	1.05	1.95	0	0	1.6	3	0	0	0	0	0	3	3	0	0	0.2	3	0.65	0	0	0	0	0	0	3	0	0	3
Gasteropoda	Physidae	221	2010-12-08	2010	SB4.3.1	SB4	1	Sta. Barbara	1	0	0	0	0	3	0	0	3	0	0	0	0	0	1	2	0	0	0	3	0	0	0	3	0	0	0	0	0	2	0	0	0	3	0	0	0	0	0	0	0
Coleoptera	Psephenidae	221	2010-12-08	2010	SB4.3.1	SB4	1	Sta. Barbara	1	0	2	0	0	3	0	0	1	3	0	0	0	3	0	0	0	1	3	0	0	0	0	0	3	0	0	0	0	3	0	0	0	3	0	0	0	0	0	0	0
Plecoptera	Perlidae	221	2010-12-08	2010	SB4.3.1	SB4	1	Sta. Barbara	2	0	1	0	3	0	1	0	0	3	0	0	1	2	0	0	0	0	2	3	1	0	0	3	3	0	0	0	1	3	0	0	0	0	2	0	0	3	0	0	0
Diptera	Empididae	222	2011-11-24	2011	SB4.3.2	SB4	1	Sta. Barbara	1	0	0	0	3	0	0	0	2	0	0	1	0	0	3	0	0	2	3	0	0	0	0	0	1	3	0	0	0	3	2	0	0	0	0	0	3	0	0	0	3
Thrombidiform	Limnocharidae	222	2011-11-24	2011	SB4.3.2	SB4	1	Sta. Barbara	1	0	0	0	3	0	0	3	3	0	0	1	0	0	0	3	3	1	0	0	0	0	0	3	0	0	0	0	1	3	0	0	0	0	0	0	0	3	3	0	0
Diptera	Chironomidae	222	2011-11-24	2011	SB4.3.2	SB4	1	Sta. Barbara	16	0	3	0	1	1	1	0	3	2	0	0	0	0	3	0	0	0	3	0	0	0	0	0	0	3	0	0	1	2	2	1	0	1	3	0	0	0	0	1	3
Turbellaria	Dugesiidae	222	2011-11-24	2011	SB4.3.2	SB4	1	Sta. Barbara	4	0	0	0	2	0	0	0	3	0	0	0	0	3	2	0	0	0	3	0	0	0	0	0	0	3	0	1	0	3	0	0	2	2	0	0	0	0	0	0	3
Coleoptera	Elmidae	222	2011-11-24	2011	SB4.3.2	SB4	1	Sta. Barbara	5	0	2.89941	0	0	1.37278	1.64497	0	1	2.69822	3	0	1	0	3	0.899408	1.2426	2.20118	2.6568	0.0177515	0	0	0	3	0	0.573964	0.988166	0	0	3	0	0	0	3	0	0	0	0	0	0	0
Ephemeroptera	Leptophlebiidae	222	2011-11-24	2011	SB4.3.2	SB4	1	Sta. Barbara	43	0.745902	2.86066	0	0	1.85246	0.540984	0	1	3	0	0	0.991803	1.97541	1.18033	0	0	0.180328	2.63934	0.729508	0	0	0	0	3	1	0	0	1	3	0	0	0	0	0	0	0	3	1	0	3
Coleoptera	Scirtidae	222	2011-11-24	2011	SB4.3.2	SB4	1	Sta. Barbara	1	0	3	0	0	2	2	0	1	3	0	0	1	1	3	0	0	3	0	0	0	0	0	2	3	0	0	0	0	3	0	0	0	0	0	0	3	0	0	0	0
Ephemeroptera	Leptohyphidae	222	2011-11-24	2011	SB4.3.2	SB4	1	Sta. Barbara	11	0	3	0	0	1.875	1	0	1	3	0	0	0.2	1.05	1.95	0	0	1.6	3	0	0	0	0	0	3	3	0	0	0.2	3	0.65	0	0	0	0	0	0	3	0	0	3
Oligochaeta	Oligochaeta	222	2011-11-24	2011	SB4.3.2	SB4	1	Sta. Barbara	4	0	3	0	0	0	0	0	3	0	0	0	0	0	3	0	0	3	3	0	0	0	0	0	0	3	0	0	0	3	0	0	0	3	0	0	0	0	0	0	3
Diptera	Simuliidae	222	2011-11-24	2011	SB4.3.2	SB4	1	Sta. Barbara	8	3	0	0	0	1	0	0	3	1	0	1	0	0	3	0	0	0	3	0	0	0	0	0	0	3	0	0	0	2	0	3	0	3	1	0	1	0	1	0	3
Diptera	Empididae	223	2011-01-12	2011	SB4.4.1	SB4	1	Sta. Barbara	3	0	0	0	3	0	0	0	2	0	0	1	0	0	3	0	0	2	3	0	0	0	0	0	1	3	0	0	0	3	2	0	0	0	0	0	3	0	0	0	3
Ephemeroptera	Baetidae	223	2011-01-12	2011	SB4.4.1	SB4	1	Sta. Barbara	18	0	2.92893	0	0.0685279	2.40355	0.269036	0	1	2.30711	0	0	1	0	3	0	0	1.54061	1.88325	0	0	0	0	0	0.426396	2.84264	0	0	2.15482	2.57614	0	0	0	3	0	0	0	1	0	0	3
Diptera	Blephariceridae	223	2011-01-12	2011	SB4.4.1	SB4	1	Sta. Barbara	3	0	0	0	0	3	0	0	1	3	0	0	0	3	1	0	0	0	3	1	0	0	0	0	0	3	0	0	0	2	0	2	0	3	0	0	0	0	0	0	0
Trichoptera	Calamoceratidae	223	2011-01-12	2011	SB4.4.1	SB4	1	Sta. Barbara	1	0	1	0	0	0	3	0	2	3	0	0	0	0	3	0	0	0	0	3	0	0	0	3	1	0	0	0	0	3	0	0	0	1	3	0	0	0	0	0	3
Diptera	Chironomidae	223	2011-01-12	2011	SB4.4.1	SB4	1	Sta. Barbara	10	0	3	0	1	1	1	0	3	2	0	0	0	0	3	0	0	0	3	0	0	0	0	0	0	3	0	0	1	2	2	1	0	1	3	0	0	0	0	1	3
Turbellaria	Dugesiidae	223	2011-01-12	2011	SB4.4.1	SB4	1	Sta. Barbara	3	0	0	0	2	0	0	0	3	0	0	0	0	3	2	0	0	0	3	0	0	0	0	0	0	3	0	1	0	3	0	0	2	2	0	0	0	0	0	0	3
Trichoptera	Helicopsychidae	223	2011-01-12	2011	SB4.4.1	SB4	1	Sta. Barbara	2	0	2	0	0	2	3	0	3	0	0	0	0	0	0	3	0	3	0	0	0	0	0	3	1	0	0	0	0	3	1	0	0	0	0	0	0	2	0	0	3
Coleoptera	Elmidae	223	2011-01-12	2011	SB4.4.1	SB4	1	Sta. Barbara	10	0	2.89941	0	0	1.37278	1.64497	0	1	2.69822	3	0	1	0	3	0.899408	1.2426	2.20118	2.6568	0.0177515	0	0	0	3	0	0.573964	0.988166	0	0	3	0	0	0	3	0	0	0	0	0	0	0
Trichoptera	Hydrobioscidae	223	2011-01-12	2011	SB4.4.1	SB4	1	Sta. Barbara	5	0	0	0	3	0	0.375	0	3	0	0	0	0	0	3	0	0	0	0.140625	2.51562	0	0	0	0	0	3	0	0	1	3	0	0	0	3	0	0	0	0	0	0	3
Trichoptera	Hydropsychidae	223	2011-01-12	2011	SB4.4.1	SB4	1	Sta. Barbara	3	3	0	0	1	0	1	0	1	3	0	0	0	0	3	0	0	0	0.438017	3	1.68595	0	0	0	0	3	0	0	1	2	0	3	0	3	0	0	0	0	0	0	3
Trichoptera	Hydroptilidae	223	2011-01-12	2011	SB4.4.1	SB4	1	Sta. Barbara	5	0	3	1	0	2	0.5	0	3	1	0	0	0	3	3	0	0	2.25	0	0	0	0	0	3	1	0	0	0	0	3	0	2	0	3	0	0	0	0	0	0	3
Ephemeroptera	Leptophlebiidae	223	2011-01-12	2011	SB4.4.1	SB4	1	Sta. Barbara	17	0.745902	2.86066	0	0	1.85246	0.540984	0	1	3	0	0	0.991803	1.97541	1.18033	0	0	0.180328	2.63934	0.729508	0	0	0	0	3	1	0	0	1	3	0	0	0	0	0	0	0	3	1	0	3
Trichoptera	Leptoceridae	223	2011-01-12	2011	SB4.4.1	SB4	1	Sta. Barbara	20	0	1.88462	0	0.0307692	0.723077	1.65385	0	2.99231	0.807692	0	0	0	0	3	0	0	0.3	3	0	0	0	0	3	1	0	0	0	0	3	0	0	0	3	0	0	0	0	0	0	3
Ephemeroptera	Leptohyphidae	223	2011-01-12	2011	SB4.4.1	SB4	1	Sta. Barbara	42	0	3	0	0	1.875	1	0	1	3	0	0	0.2	1.05	1.95	0	0	1.6	3	0	0	0	0	0	3	3	0	0	0.2	3	0.65	0	0	0	0	0	0	3	0	0	3
Coleoptera	Psephenidae	223	2011-01-12	2011	SB4.4.1	SB4	1	Sta. Barbara	2	0	2	0	0	3	0	0	1	3	0	0	0	3	0	0	0	1	3	0	0	0	0	0	3	0	0	0	0	3	0	0	0	3	0	0	0	0	0	0	0
Plecoptera	Perlidae	223	2011-01-12	2011	SB4.4.1	SB4	1	Sta. Barbara	4	0	1	0	3	0	1	0	0	3	0	0	1	2	0	0	0	0	2	3	1	0	0	3	3	0	0	0	1	3	0	0	0	0	2	0	0	3	0	0	0
Trichoptera	Xiphocentronidae	223	2011-01-12	2011	SB4.4.1	SB4	1	Sta. Barbara	1	0	3	0	0	0	0	0	3	0	0	0	0	0	3	0	0	0	3	1	0	0	0	0	0	3	0	0	0	3	0	0	0	0	0	0	3	0	0	0	3
Diptera	Simuliidae	223	2011-01-12	2011	SB4.4.1	SB4	1	Sta. Barbara	9	3	0	0	0	1	0	0	3	1	0	1	0	0	3	0	0	0	3	0	0	0	0	0	0	3	0	0	0	2	0	3	0	3	1	0	1	0	1	0	3
Thrombidiform	Limnocharidae	224	2011-12-13	2011	SB4.4.2	SB4	1	Sta. Barbara	1	0	0	0	3	0	0	3	3	0	0	1	0	0	0	3	3	1	0	0	0	0	0	3	0	0	0	0	1	3	0	0	0	0	0	0	0	3	3	0	0
Ephemeroptera	Baetidae	224	2011-12-13	2011	SB4.4.2	SB4	1	Sta. Barbara	14	0	2.92893	0	0.0685279	2.40355	0.269036	0	1	2.30711	0	0	1	0	3	0	0	1.54061	1.88325	0	0	0	0	0	0.426396	2.84264	0	0	2.15482	2.57614	0	0	0	3	0	0	0	1	0	0	3
Turbellaria	Dugesiidae	224	2011-12-13	2011	SB4.4.2	SB4	1	Sta. Barbara	1	0	0	0	2	0	0	0	3	0	0	0	0	3	2	0	0	0	3	0	0	0	0	0	0	3	0	1	0	3	0	0	2	2	0	0	0	0	0	0	3
Coleoptera	Elmidae	224	2011-12-13	2011	SB4.4.2	SB4	1	Sta. Barbara	2	0	2.89941	0	0	1.37278	1.64497	0	1	2.69822	3	0	1	0	3	0.899408	1.2426	2.20118	2.6568	0.0177515	0	0	0	3	0	0.573964	0.988166	0	0	3	0	0	0	3	0	0	0	0	0	0	0
Ephemeroptera	Leptophlebiidae	224	2011-12-13	2011	SB4.4.2	SB4	1	Sta. Barbara	5	0.745902	2.86066	0	0	1.85246	0.540984	0	1	3	0	0	0.991803	1.97541	1.18033	0	0	0.180328	2.63934	0.729508	0	0	0	0	3	1	0	0	1	3	0	0	0	0	0	0	0	3	1	0	3
Ephemeroptera	Leptohyphidae	224	2011-12-13	2011	SB4.4.2	SB4	1	Sta. Barbara	5	0	3	0	0	1.875	1	0	1	3	0	0	0.2	1.05	1.95	0	0	1.6	3	0	0	0	0	0	3	3	0	0	0.2	3	0.65	0	0	0	0	0	0	3	0	0	3
Diptera	Simuliidae	224	2011-12-13	2011	SB4.4.2	SB4	1	Sta. Barbara	1	3	0	0	0	1	0	0	3	1	0	1	0	0	3	0	0	0	3	0	0	0	0	0	0	3	0	0	0	2	0	3	0	3	1	0	1	0	1	0	3
Diptera	Empididae	225	2011-02-28	2011	SB4.5.1	SB4	1	Sta. Barbara	6	0	0	0	3	0	0	0	2	0	0	1	0	0	3	0	0	2	3	0	0	0	0	0	1	3	0	0	0	3	2	0	0	0	0	0	3	0	0	0	3
Thrombidiform	Mideopsidae	225	2011-02-28	2011	SB4.5.1	SB4	1	Sta. Barbara	14	0	0	0	3	0	0	3	3	0	0	1	0	0	0	3	3	1	0	0	0	0	0	3	0	0	0	0	1	3	0	0	0	0	0	0	0	3	3	0	0
Ephemeroptera	Baetidae	225	2011-02-28	2011	SB4.5.1	SB4	1	Sta. Barbara	20	0	2.92893	0	0.0685279	2.40355	0.269036	0	1	2.30711	0	0	1	0	3	0	0	1.54061	1.88325	0	0	0	0	0	0.426396	2.84264	0	0	2.15482	2.57614	0	0	0	3	0	0	0	1	0	0	3
Diptera	Blephariceridae	225	2011-02-28	2011	SB4.5.1	SB4	1	Sta. Barbara	1	0	0	0	0	3	0	0	1	3	0	0	0	3	1	0	0	0	3	1	0	0	0	0	0	3	0	0	0	2	0	2	0	3	0	0	0	0	0	0	0
Diptera	Chironomidae	225	2011-02-28	2011	SB4.5.1	SB4	1	Sta. Barbara	21	0	3	0	1	1	1	0	3	2	0	0	0	0	3	0	0	0	3	0	0	0	0	0	0	3	0	0	1	2	2	1	0	1	3	0	0	0	0	1	3
Turbellaria	Dugesiidae	225	2011-02-28	2011	SB4.5.1	SB4	1	Sta. Barbara	5	0	0	0	2	0	0	0	3	0	0	0	0	3	2	0	0	0	3	0	0	0	0	0	0	3	0	1	0	3	0	0	2	2	0	0	0	0	0	0	3
Trichoptera	Helicopsychidae	225	2011-02-28	2011	SB4.5.1	SB4	1	Sta. Barbara	1	0	2	0	0	2	3	0	3	0	0	0	0	0	0	3	0	3	0	0	0	0	0	3	1	0	0	0	0	3	1	0	0	0	0	0	0	2	0	0	3
Coleoptera	Elmidae	225	2011-02-28	2011	SB4.5.1	SB4	1	Sta. Barbara	12	0	2.89941	0	0	1.37278	1.64497	0	1	2.69822	3	0	1	0	3	0.899408	1.2426	2.20118	2.6568	0.0177515	0	0	0	3	0	0.573964	0.988166	0	0	3	0	0	0	3	0	0	0	0	0	0	0
Trichoptera	Hydrobioscidae	225	2011-02-28	2011	SB4.5.1	SB4	1	Sta. Barbara	2	0	0	0	3	0	0.375	0	3	0	0	0	0	0	3	0	0	0	0.140625	2.51562	0	0	0	0	0	3	0	0	1	3	0	0	0	3	0	0	0	0	0	0	3
Trichoptera	Hydropsychidae	225	2011-02-28	2011	SB4.5.1	SB4	1	Sta. Barbara	10	3	0	0	1	0	1	0	1	3	0	0	0	0	3	0	0	0	0.438017	3	1.68595	0	0	0	0	3	0	0	1	2	0	3	0	3	0	0	0	0	0	0	3
Trichoptera	Hydroptilidae	225	2011-02-28	2011	SB4.5.1	SB4	1	Sta. Barbara	10	0	3	1	0	2	0.5	0	3	1	0	0	0	3	3	0	0	2.25	0	0	0	0	0	3	1	0	0	0	0	3	0	2	0	3	0	0	0	0	0	0	3
Ephemeroptera	Leptophlebiidae	225	2011-02-28	2011	SB4.5.1	SB4	1	Sta. Barbara	27	0.745902	2.86066	0	0	1.85246	0.540984	0	1	3	0	0	0.991803	1.97541	1.18033	0	0	0.180328	2.63934	0.729508	0	0	0	0	3	1	0	0	1	3	0	0	0	0	0	0	0	3	1	0	3
Trichoptera	Leptoceridae	225	2011-02-28	2011	SB4.5.1	SB4	1	Sta. Barbara	18	0	1.88462	0	0.0307692	0.723077	1.65385	0	2.99231	0.807692	0	0	0	0	3	0	0	0.3	3	0	0	0	0	3	1	0	0	0	0	3	0	0	0	3	0	0	0	0	0	0	3
Ephemeroptera	Leptohyphidae	225	2011-02-28	2011	SB4.5.1	SB4	1	Sta. Barbara	23	0	3	0	0	1.875	1	0	1	3	0	0	0.2	1.05	1.95	0	0	1.6	3	0	0	0	0	0	3	3	0	0	0.2	3	0.65	0	0	0	0	0	0	3	0	0	3
Coleoptera	Psephenidae	225	2011-02-28	2011	SB4.5.1	SB4	1	Sta. Barbara	1	0	2	0	0	3	0	0	1	3	0	0	0	3	0	0	0	1	3	0	0	0	0	0	3	0	0	0	0	3	0	0	0	3	0	0	0	0	0	0	0
Plecoptera	Perlidae	225	2011-02-28	2011	SB4.5.1	SB4	1	Sta. Barbara	32	0	1	0	3	0	1	0	0	3	0	0	1	2	0	0	0	0	2	3	1	0	0	3	3	0	0	0	1	3	0	0	0	0	2	0	0	3	0	0	0
Diptera	Simuliidae	225	2011-02-28	2011	SB4.5.1	SB4	1	Sta. Barbara	10	3	0	0	0	1	0	0	3	1	0	1	0	0	3	0	0	0	3	0	0	0	0	0	0	3	0	0	0	2	0	3	0	3	1	0	1	0	1	0	3
Diptera	Empididae	226	2012-01-11	2012	SB4.5.2	SB4	1	Sta. Barbara	2	0	0	0	3	0	0	0	2	0	0	1	0	0	3	0	0	2	3	0	0	0	0	0	1	3	0	0	0	3	2	0	0	0	0	0	3	0	0	0	3
Thrombidiform	Limnocharidae	226	2012-01-11	2012	SB4.5.2	SB4	1	Sta. Barbara	1	0	0	0	3	0	0	3	3	0	0	1	0	0	0	3	3	1	0	0	0	0	0	3	0	0	0	0	1	3	0	0	0	0	0	0	0	3	3	0	0
Turbellaria	Dugesiidae	226	2012-01-11	2012	SB4.5.2	SB4	1	Sta. Barbara	2	0	0	0	2	0	0	0	3	0	0	0	0	3	2	0	0	0	3	0	0	0	0	0	0	3	0	1	0	3	0	0	2	2	0	0	0	0	0	0	3
Coleoptera	Elmidae	226	2012-01-11	2012	SB4.5.2	SB4	1	Sta. Barbara	16	0	2.89941	0	0	1.37278	1.64497	0	1	2.69822	3	0	1	0	3	0.899408	1.2426	2.20118	2.6568	0.0177515	0	0	0	3	0	0.573964	0.988166	0	0	3	0	0	0	3	0	0	0	0	0	0	0
Trichoptera	Hydropsychidae	226	2012-01-11	2012	SB4.5.2	SB4	1	Sta. Barbara	2	3	0	0	1	0	1	0	1	3	0	0	0	0	3	0	0	0	0.438017	3	1.68595	0	0	0	0	3	0	0	1	2	0	3	0	3	0	0	0	0	0	0	3
Ephemeroptera	Leptophlebiidae	226	2012-01-11	2012	SB4.5.2	SB4	1	Sta. Barbara	25	0.745902	2.86066	0	0	1.85246	0.540984	0	1	3	0	0	0.991803	1.97541	1.18033	0	0	0.180328	2.63934	0.729508	0	0	0	0	3	1	0	0	1	3	0	0	0	0	0	0	0	3	1	0	3
Coleoptera	Scirtidae	226	2012-01-11	2012	SB4.5.2	SB4	1	Sta. Barbara	1	0	3	0	0	2	2	0	1	3	0	0	1	1	3	0	0	3	0	0	0	0	0	2	3	0	0	0	0	3	0	0	0	0	0	0	3	0	0	0	0
Oligochaeta	Oligochaeta	226	2012-01-11	2012	SB4.5.2	SB4	1	Sta. Barbara	13	0	3	0	0	0	0	0	3	0	0	0	0	0	3	0	0	3	3	0	0	0	0	0	0	3	0	0	0	3	0	0	0	3	0	0	0	0	0	0	3
Ephemeroptera	Leptohyphidae	226	2012-01-11	2012	SB4.5.2	SB4	1	Sta. Barbara	4	0	3	0	0	1.875	1	0	1	3	0	0	0.2	1.05	1.95	0	0	1.6	3	0	0	0	0	0	3	3	0	0	0.2	3	0.65	0	0	0	0	0	0	3	0	0	3
Diptera	Simuliidae	226	2012-01-11	2012	SB4.5.2	SB4	1	Sta. Barbara	6	3	0	0	0	1	0	0	3	1	0	1	0	0	3	0	0	0	3	0	0	0	0	0	0	3	0	0	0	2	0	3	0	3	1	0	1	0	1	0	3
Diptera	Tipulidae	226	2012-01-11	2012	SB4.5.2	SB4	1	Sta. Barbara	1	0	2.02913	0	1.45631	0.135922	0.951456	0	2	2	0	3	0	0	3	0	0	0	1.07767	0.485437	1.92233	0.31068	0	0	0	3	0	0	0	1	3	0	0	0	0	0	1	0	3	0	3
Thrombidiform	Mideopsidae	227	2011-03-30	2011	SB4.6.1	SB4	1	Sta. Barbara	5	0	0	0	3	0	0	3	3	0	0	1	0	0	0	3	3	1	0	0	0	0	0	3	0	0	0	0	1	3	0	0	0	0	0	0	0	3	3	0	0
Ephemeroptera	Baetidae	227	2011-03-30	2011	SB4.6.1	SB4	1	Sta. Barbara	48	0	2.92893	0	0.0685279	2.40355	0.269036	0	1	2.30711	0	0	1	0	3	0	0	1.54061	1.88325	0	0	0	0	0	0.426396	2.84264	0	0	2.15482	2.57614	0	0	0	3	0	0	0	1	0	0	3
Diptera	Chironomidae	227	2011-03-30	2011	SB4.6.1	SB4	1	Sta. Barbara	9	0	3	0	1	1	1	0	3	2	0	0	0	0	3	0	0	0	3	0	0	0	0	0	0	3	0	0	1	2	2	1	0	1	3	0	0	0	0	1	3
Trichoptera	Helicopsychidae	227	2011-03-30	2011	SB4.6.1	SB4	1	Sta. Barbara	1	0	2	0	0	2	3	0	3	0	0	0	0	0	0	3	0	3	0	0	0	0	0	3	1	0	0	0	0	3	1	0	0	0	0	0	0	2	0	0	3
Coleoptera	Elmidae	227	2011-03-30	2011	SB4.6.1	SB4	1	Sta. Barbara	11	0	2.89941	0	0	1.37278	1.64497	0	1	2.69822	3	0	1	0	3	0.899408	1.2426	2.20118	2.6568	0.0177515	0	0	0	3	0	0.573964	0.988166	0	0	3	0	0	0	3	0	0	0	0	0	0	0
Trichoptera	Hydrobioscidae	227	2011-03-30	2011	SB4.6.1	SB4	1	Sta. Barbara	2	0	0	0	3	0	0.375	0	3	0	0	0	0	0	3	0	0	0	0.140625	2.51562	0	0	0	0	0	3	0	0	1	3	0	0	0	3	0	0	0	0	0	0	3
Trichoptera	Hydropsychidae	227	2011-03-30	2011	SB4.6.1	SB4	1	Sta. Barbara	1	3	0	0	1	0	1	0	1	3	0	0	0	0	3	0	0	0	0.438017	3	1.68595	0	0	0	0	3	0	0	1	2	0	3	0	3	0	0	0	0	0	0	3
Trichoptera	Hydroptilidae	227	2011-03-30	2011	SB4.6.1	SB4	1	Sta. Barbara	40	0	3	1	0	2	0.5	0	3	1	0	0	0	3	3	0	0	2.25	0	0	0	0	0	3	1	0	0	0	0	3	0	2	0	3	0	0	0	0	0	0	3
Ephemeroptera	Leptophlebiidae	227	2011-03-30	2011	SB4.6.1	SB4	1	Sta. Barbara	11	0.745902	2.86066	0	0	1.85246	0.540984	0	1	3	0	0	0.991803	1.97541	1.18033	0	0	0.180328	2.63934	0.729508	0	0	0	0	3	1	0	0	1	3	0	0	0	0	0	0	0	3	1	0	3
Trichoptera	Leptoceridae	227	2011-03-30	2011	SB4.6.1	SB4	1	Sta. Barbara	8	0	1.88462	0	0.0307692	0.723077	1.65385	0	2.99231	0.807692	0	0	0	0	3	0	0	0.3	3	0	0	0	0	3	1	0	0	0	0	3	0	0	0	3	0	0	0	0	0	0	3
Oligochaeta	Oligochaeta	227	2011-03-30	2011	SB4.6.1	SB4	1	Sta. Barbara	3	0	3	0	0	0	0	0	3	0	0	0	0	0	3	0	0	3	3	0	0	0	0	0	0	3	0	0	0	3	0	0	0	3	0	0	0	0	0	0	3
Plecoptera	Perlidae	227	2011-03-30	2011	SB4.6.1	SB4	1	Sta. Barbara	15	0	1	0	3	0	1	0	0	3	0	0	1	2	0	0	0	0	2	3	1	0	0	3	3	0	0	0	1	3	0	0	0	0	2	0	0	3	0	0	0
Diptera	Simuliidae	227	2011-03-30	2011	SB4.6.1	SB4	1	Sta. Barbara	6	3	0	0	0	1	0	0	3	1	0	1	0	0	3	0	0	0	3	0	0	0	0	0	0	3	0	0	0	2	0	3	0	3	1	0	1	0	1	0	3
Diptera	Empididae	228	2012-02-24	2012	SB4.6.2	SB4	1	Sta. Barbara	1	0	0	0	3	0	0	0	2	0	0	1	0	0	3	0	0	2	3	0	0	0	0	0	1	3	0	0	0	3	2	0	0	0	0	0	3	0	0	0	3
Thrombidiform	Mideopsidae	228	2012-02-24	2012	SB4.6.2	SB4	1	Sta. Barbara	3	0	0	0	3	0	0	3	3	0	0	1	0	0	0	3	3	1	0	0	0	0	0	3	0	0	0	0	1	3	0	0	0	0	0	0	0	3	3	0	0
Trichoptera	Calamoceratidae	228	2012-02-24	2012	SB4.6.2	SB4	1	Sta. Barbara	1	0	1	0	0	0	3	0	2	3	0	0	0	0	3	0	0	0	0	3	0	0	0	3	1	0	0	0	0	3	0	0	0	1	3	0	0	0	0	0	3
Diptera	Chironomidae	228	2012-02-24	2012	SB4.6.2	SB4	1	Sta. Barbara	7	0	3	0	1	1	1	0	3	2	0	0	0	0	3	0	0	0	3	0	0	0	0	0	0	3	0	0	1	2	2	1	0	1	3	0	0	0	0	1	3
Turbellaria	Dugesiidae	228	2012-02-24	2012	SB4.6.2	SB4	1	Sta. Barbara	2	0	0	0	2	0	0	0	3	0	0	0	0	3	2	0	0	0	3	0	0	0	0	0	0	3	0	1	0	3	0	0	2	2	0	0	0	0	0	0	3
Coleoptera	Elmidae	228	2012-02-24	2012	SB4.6.2	SB4	1	Sta. Barbara	11	0	2.89941	0	0	1.37278	1.64497	0	1	2.69822	3	0	1	0	3	0.899408	1.2426	2.20118	2.6568	0.0177515	0	0	0	3	0	0.573964	0.988166	0	0	3	0	0	0	3	0	0	0	0	0	0	0
Trichoptera	Hydropsychidae	228	2012-02-24	2012	SB4.6.2	SB4	1	Sta. Barbara	3	3	0	0	1	0	1	0	1	3	0	0	0	0	3	0	0	0	0.438017	3	1.68595	0	0	0	0	3	0	0	1	2	0	3	0	3	0	0	0	0	0	0	3
Ephemeroptera	Leptophlebiidae	228	2012-02-24	2012	SB4.6.2	SB4	1	Sta. Barbara	9	0.745902	2.86066	0	0	1.85246	0.540984	0	1	3	0	0	0.991803	1.97541	1.18033	0	0	0.180328	2.63934	0.729508	0	0	0	0	3	1	0	0	1	3	0	0	0	0	0	0	0	3	1	0	3
Ephemeroptera	Leptohyphidae	228	2012-02-24	2012	SB4.6.2	SB4	1	Sta. Barbara	5	0	3	0	0	1.875	1	0	1	3	0	0	0.2	1.05	1.95	0	0	1.6	3	0	0	0	0	0	3	3	0	0	0.2	3	0.65	0	0	0	0	0	0	3	0	0	3
Diptera	Simuliidae	228	2012-02-24	2012	SB4.6.2	SB4	1	Sta. Barbara	1	3	0	0	0	1	0	0	3	1	0	1	0	0	3	0	0	0	3	0	0	0	0	0	0	3	0	0	0	2	0	3	0	3	1	0	1	0	1	0	3
Diptera	Tipulidae	228	2012-02-24	2012	SB4.6.2	SB4	1	Sta. Barbara	1	0	2.02913	0	1.45631	0.135922	0.951456	0	2	2	0	3	0	0	3	0	0	0	1.07767	0.485437	1.92233	0.31068	0	0	0	3	0	0	0	1	3	0	0	0	0	0	1	0	3	0	3
Diptera	Empididae	229	2011-04-19	2011	SB4.7.1	SB4	1	Sta. Barbara	1	0	0	0	3	0	0	0	2	0	0	1	0	0	3	0	0	2	3	0	0	0	0	0	1	3	0	0	0	3	2	0	0	0	0	0	3	0	0	0	3
Diptera	Psychodidae	229	2011-04-19	2011	SB4.7.1	SB4	1	Sta. Barbara	1	0	3	0	0	0	1	0	0	0	0	3	0	3	0	0	3	3	0	0	0	0	0	0	3	1	0	1	0	2	0	0	0	3	0	0	0	1	0	1	3
Ephemeroptera	Baetidae	229	2011-04-19	2011	SB4.7.1	SB4	1	Sta. Barbara	8	0	2.92893	0	0.0685279	2.40355	0.269036	0	1	2.30711	0	0	1	0	3	0	0	1.54061	1.88325	0	0	0	0	0	0.426396	2.84264	0	0	2.15482	2.57614	0	0	0	3	0	0	0	1	0	0	3
Diptera	Chironomidae	229	2011-04-19	2011	SB4.7.1	SB4	1	Sta. Barbara	2	0	3	0	1	1	1	0	3	2	0	0	0	0	3	0	0	0	3	0	0	0	0	0	0	3	0	0	1	2	2	1	0	1	3	0	0	0	0	1	3
Coleoptera	Elmidae	229	2011-04-19	2011	SB4.7.1	SB4	1	Sta. Barbara	7	0	2.89941	0	0	1.37278	1.64497	0	1	2.69822	3	0	1	0	3	0.899408	1.2426	2.20118	2.6568	0.0177515	0	0	0	3	0	0.573964	0.988166	0	0	3	0	0	0	3	0	0	0	0	0	0	0
Trichoptera	Hydrobioscidae	229	2011-04-19	2011	SB4.7.1	SB4	1	Sta. Barbara	1	0	0	0	3	0	0.375	0	3	0	0	0	0	0	3	0	0	0	0.140625	2.51562	0	0	0	0	0	3	0	0	1	3	0	0	0	3	0	0	0	0	0	0	3
Trichoptera	Hydropsychidae	229	2011-04-19	2011	SB4.7.1	SB4	1	Sta. Barbara	5	3	0	0	1	0	1	0	1	3	0	0	0	0	3	0	0	0	0.438017	3	1.68595	0	0	0	0	3	0	0	1	2	0	3	0	3	0	0	0	0	0	0	3
Ephemeroptera	Leptophlebiidae	229	2011-04-19	2011	SB4.7.1	SB4	1	Sta. Barbara	9	0.745902	2.86066	0	0	1.85246	0.540984	0	1	3	0	0	0.991803	1.97541	1.18033	0	0	0.180328	2.63934	0.729508	0	0	0	0	3	1	0	0	1	3	0	0	0	0	0	0	0	3	1	0	3
Trichoptera	Leptoceridae	229	2011-04-19	2011	SB4.7.1	SB4	1	Sta. Barbara	3	0	1.88462	0	0.0307692	0.723077	1.65385	0	2.99231	0.807692	0	0	0	0	3	0	0	0.3	3	0	0	0	0	3	1	0	0	0	0	3	0	0	0	3	0	0	0	0	0	0	3
Ephemeroptera	Leptohyphidae	229	2011-04-19	2011	SB4.7.1	SB4	1	Sta. Barbara	9	0	3	0	0	1.875	1	0	1	3	0	0	0.2	1.05	1.95	0	0	1.6	3	0	0	0	0	0	3	3	0	0	0.2	3	0.65	0	0	0	0	0	0	3	0	0	3
Coleoptera	Psephenidae	229	2011-04-19	2011	SB4.7.1	SB4	1	Sta. Barbara	1	0	2	0	0	3	0	0	1	3	0	0	0	3	0	0	0	1	3	0	0	0	0	0	3	0	0	0	0	3	0	0	0	3	0	0	0	0	0	0	0
Plecoptera	Perlidae	229	2011-04-19	2011	SB4.7.1	SB4	1	Sta. Barbara	8	0	1	0	3	0	1	0	0	3	0	0	1	2	0	0	0	0	2	3	1	0	0	3	3	0	0	0	1	3	0	0	0	0	2	0	0	3	0	0	0
Diptera	Simuliidae	229	2011-04-19	2011	SB4.7.1	SB4	1	Sta. Barbara	4	3	0	0	0	1	0	0	3	1	0	1	0	0	3	0	0	0	3	0	0	0	0	0	0	3	0	0	0	2	0	3	0	3	1	0	1	0	1	0	3
Ephemeroptera	Baetidae	230	2012-03-28	2012	SB4.7.2	SB4	1	Sta. Barbara	4	0	2.92893	0	0.0685279	2.40355	0.269036	0	1	2.30711	0	0	1	0	3	0	0	1.54061	1.88325	0	0	0	0	0	0.426396	2.84264	0	0	2.15482	2.57614	0	0	0	3	0	0	0	1	0	0	3
Trichoptera	Calamoceratidae	230	2012-03-28	2012	SB4.7.2	SB4	1	Sta. Barbara	4	0	1	0	0	0	3	0	2	3	0	0	0	0	3	0	0	0	0	3	0	0	0	3	1	0	0	0	0	3	0	0	0	1	3	0	0	0	0	0	3
Turbellaria	Dugesiidae	230	2012-03-28	2012	SB4.7.2	SB4	1	Sta. Barbara	14	0	0	0	2	0	0	0	3	0	0	0	0	3	2	0	0	0	3	0	0	0	0	0	0	3	0	1	0	3	0	0	2	2	0	0	0	0	0	0	3
Coleoptera	Elmidae	230	2012-03-28	2012	SB4.7.2	SB4	1	Sta. Barbara	9	0	2.89941	0	0	1.37278	1.64497	0	1	2.69822	3	0	1	0	3	0.899408	1.2426	2.20118	2.6568	0.0177515	0	0	0	3	0	0.573964	0.988166	0	0	3	0	0	0	3	0	0	0	0	0	0	0
Amphipoda	Hyalellidae	230	2012-03-28	2012	SB4.7.2	SB4	1	Sta. Barbara	5	0	0	0	1	0	3	0	0	3	0	0	0	3	1	0	0	0	3	0	0	0	0	3	0	0	0	0	3	0	0	0	0	0	0	0	0	0	3	0	0
Trichoptera	Hydrobioscidae	230	2012-03-28	2012	SB4.7.2	SB4	1	Sta. Barbara	8	0	0	0	3	0	0.375	0	3	0	0	0	0	0	3	0	0	0	0.140625	2.51562	0	0	0	0	0	3	0	0	1	3	0	0	0	3	0	0	0	0	0	0	3
Ephemeroptera	Leptophlebiidae	230	2012-03-28	2012	SB4.7.2	SB4	1	Sta. Barbara	1	0.745902	2.86066	0	0	1.85246	0.540984	0	1	3	0	0	0.991803	1.97541	1.18033	0	0	0.180328	2.63934	0.729508	0	0	0	0	3	1	0	0	1	3	0	0	0	0	0	0	0	3	1	0	3
Trichoptera	Leptoceridae	230	2012-03-28	2012	SB4.7.2	SB4	1	Sta. Barbara	3	0	1.88462	0	0.0307692	0.723077	1.65385	0	2.99231	0.807692	0	0	0	0	3	0	0	0.3	3	0	0	0	0	3	1	0	0	0	0	3	0	0	0	3	0	0	0	0	0	0	3
Coleoptera	Scirtidae	230	2012-03-28	2012	SB4.7.2	SB4	1	Sta. Barbara	1	0	3	0	0	2	2	0	1	3	0	0	1	1	3	0	0	3	0	0	0	0	0	2	3	0	0	0	0	3	0	0	0	0	0	0	3	0	0	0	0
Oligochaeta	Oligochaeta	230	2012-03-28	2012	SB4.7.2	SB4	1	Sta. Barbara	1	0	3	0	0	0	0	0	3	0	0	0	0	0	3	0	0	3	3	0	0	0	0	0	0	3	0	0	0	3	0	0	0	3	0	0	0	0	0	0	3
Diptera	Simuliidae	230	2012-03-28	2012	SB4.7.2	SB4	1	Sta. Barbara	8	3	0	0	0	1	0	0	3	1	0	1	0	0	3	0	0	0	3	0	0	0	0	0	0	3	0	0	0	2	0	3	0	3	1	0	1	0	1	0	3
Ephemeroptera	Baetidae	231	2012-08-03	2012	B2.1.3	B2	3	Burgay	5	0	2.92893	0	0.0685279	2.40355	0.269036	0	1	2.30711	0	0	1	0	3	0	0	1.54061	1.88325	0	0	0	0	0	0.426396	2.84264	0	0	2.15482	2.57614	0	0	0	3	0	0	0	1	0	0	3
Diptera	Chironomidae	231	2012-08-03	2012	B2.1.3	B2	3	Burgay	3	0	3	0	1	1	1	0	3	2	0	0	0	0	3	0	0	0	3	0	0	0	0	0	0	3	0	0	1	2	2	1	0	1	3	0	0	0	0	1	3
Turbellaria	Dugesiidae	231	2012-08-03	2012	B2.1.3	B2	3	Burgay	1	0	0	0	2	0	0	0	3	0	0	0	0	3	2	0	0	0	3	0	0	0	0	0	0	3	0	1	0	3	0	0	2	2	0	0	0	0	0	0	3
Coleoptera	Scirtidae	231	2012-08-03	2012	B2.1.3	B2	3	Burgay	1	0	3	0	0	2	2	0	1	3	0	0	1	1	3	0	0	3	0	0	0	0	0	2	3	0	0	0	0	3	0	0	0	0	0	0	3	0	0	0	0
Gasteropoda	Physidae	231	2012-08-03	2012	B2.1.3	B2	3	Burgay	6	0	0	0	0	3	0	0	3	0	0	0	0	0	1	2	0	0	0	3	0	0	0	3	0	0	0	0	0	2	0	0	0	3	0	0	0	0	0	0	0
Ephemeroptera	Baetidae	232	2012-09-05	2012	B2.2.3	B2	3	Burgay	83	0	2.92893	0	0.0685279	2.40355	0.269036	0	1	2.30711	0	0	1	0	3	0	0	1.54061	1.88325	0	0	0	0	0	0.426396	2.84264	0	0	2.15482	2.57614	0	0	0	3	0	0	0	1	0	0	3
Diptera	Blephariceridae	232	2012-09-05	2012	B2.2.3	B2	3	Burgay	1	0	0	0	0	3	0	0	1	3	0	0	0	3	1	0	0	0	3	1	0	0	0	0	0	3	0	0	0	2	0	2	0	3	0	0	0	0	0	0	0
Diptera	Ceratopogonidae	232	2012-09-05	2012	B2.2.3	B2	3	Burgay	3	0	1	1	2	1	0	0	1	3	0	0	0	0	3	0	0	0	1	3	0	0	0	0	0	3	0	0	0	2	3	0	0	3	0	0	0	1	0	0	3
Diptera	Chironomidae	232	2012-09-05	2012	B2.2.3	B2	3	Burgay	58	0	3	0	1	1	1	0	3	2	0	0	0	0	3	0	0	0	3	0	0	0	0	0	0	3	0	0	1	2	2	1	0	1	3	0	0	0	0	1	3
Oligochaeta	Oligochaeta	232	2012-09-05	2012	B2.2.3	B2	3	Burgay	111	0	3	0	0	0	0	0	3	0	0	0	0	0	3	0	0	3	3	0	0	0	0	0	0	3	0	0	0	3	0	0	0	3	0	0	0	0	0	0	3
Gasteropoda	Physidae	232	2012-09-05	2012	B2.2.3	B2	3	Burgay	15	0	0	0	0	3	0	0	3	0	0	0	0	0	1	2	0	0	0	3	0	0	0	3	0	0	0	0	0	2	0	0	0	3	0	0	0	0	0	0	0
Diptera	Muscidae	233	2012-10-02	2012	B2.3.3	B2	3	Burgay	8	0	0	0	3	0	0	0	0	0	0	3	0	0	3	0	2	0	0	0	0	0	0	0	0	3	0	0	0	3	1	0	0	1	0	0	3	1	0	1	3
Ephemeroptera	Baetidae	233	2012-10-02	2012	B2.3.3	B2	3	Burgay	1	0	2.92893	0	0.0685279	2.40355	0.269036	0	1	2.30711	0	0	1	0	3	0	0	1.54061	1.88325	0	0	0	0	0	0.426396	2.84264	0	0	2.15482	2.57614	0	0	0	3	0	0	0	1	0	0	3
Diptera	Chironomidae	233	2012-10-02	2012	B2.3.3	B2	3	Burgay	28	0	3	0	1	1	1	0	3	2	0	0	0	0	3	0	0	0	3	0	0	0	0	0	0	3	0	0	1	2	2	1	0	1	3	0	0	0	0	1	3
Turbellaria	Dugesiidae	233	2012-10-02	2012	B2.3.3	B2	3	Burgay	1	0	0	0	2	0	0	0	3	0	0	0	0	3	2	0	0	0	3	0	0	0	0	0	0	3	0	1	0	3	0	0	2	2	0	0	0	0	0	0	3
Oligochaeta	Oligochaeta	233	2012-10-02	2012	B2.3.3	B2	3	Burgay	31	0	3	0	0	0	0	0	3	0	0	0	0	0	3	0	0	3	3	0	0	0	0	0	0	3	0	0	0	3	0	0	0	3	0	0	0	0	0	0	3
Gasteropoda	Physidae	233	2012-10-02	2012	B2.3.3	B2	3	Burgay	94	0	0	0	0	3	0	0	3	0	0	0	0	0	1	2	0	0	0	3	0	0	0	3	0	0	0	0	0	2	0	0	0	3	0	0	0	0	0	0	0
Diptera	Tipulidae	233	2012-10-02	2012	B2.3.3	B2	3	Burgay	2	0	2.02913	0	1.45631	0.135922	0.951456	0	2	2	0	3	0	0	3	0	0	0	1.07767	0.485437	1.92233	0.31068	0	0	0	3	0	0	0	1	3	0	0	0	0	0	1	0	3	0	3
Diptera	Blephariceridae	234	2013-01-15	2013	B2.4.3	B2	3	Burgay	5	0	0	0	0	3	0	0	1	3	0	0	0	3	1	0	0	0	3	1	0	0	0	0	0	3	0	0	0	2	0	2	0	3	0	0	0	0	0	0	0
Diptera	Chironomidae	234	2013-01-15	2013	B2.4.3	B2	3	Burgay	7	0	3	0	1	1	1	0	3	2	0	0	0	0	3	0	0	0	3	0	0	0	0	0	0	3	0	0	1	2	2	1	0	1	3	0	0	0	0	1	3
Turbellaria	Dugesiidae	234	2013-01-15	2013	B2.4.3	B2	3	Burgay	2	0	0	0	2	0	0	0	3	0	0	0	0	3	2	0	0	0	3	0	0	0	0	0	0	3	0	1	0	3	0	0	2	2	0	0	0	0	0	0	3
Odonata	Aeshnidae	234	2013-01-15	2013	B2.4.3	B2	3	Burgay	1	0	0	0	3	0	0	0	1	3	0	0	0	2	3	0	0	0	0	3	3	0	0	0	3	0	0	0	0	2	3	0	0	0	0	3	3	0	2	0	0
Oligochaeta	Oligochaeta	234	2013-01-15	2013	B2.4.3	B2	3	Burgay	25	0	3	0	0	0	0	0	3	0	0	0	0	0	3	0	0	3	3	0	0	0	0	0	0	3	0	0	0	3	0	0	0	3	0	0	0	0	0	0	3
Gasteropoda	Physidae	234	2013-01-15	2013	B2.4.3	B2	3	Burgay	88	0	0	0	0	3	0	0	3	0	0	0	0	0	1	2	0	0	0	3	0	0	0	3	0	0	0	0	0	2	0	0	0	3	0	0	0	0	0	0	0
Ephemeroptera	Baetidae	235	2012-08-06	2012	B8.1.3	B8	3	Burgay	216	0	2.92893	0	0.0685279	2.40355	0.269036	0	1	2.30711	0	0	1	0	3	0	0	1.54061	1.88325	0	0	0	0	0	0.426396	2.84264	0	0	2.15482	2.57614	0	0	0	3	0	0	0	1	0	0	3
Diptera	Chironomidae	235	2012-08-06	2012	B8.1.3	B8	3	Burgay	2	0	3	0	1	1	1	0	3	2	0	0	0	0	3	0	0	0	3	0	0	0	0	0	0	3	0	0	1	2	2	1	0	1	3	0	0	0	0	1	3
Ephemeroptera	Baetidae	236	2012-09-05	2012	B8.2.3	B8	3	Burgay	48	0	2.92893	0	0.0685279	2.40355	0.269036	0	1	2.30711	0	0	1	0	3	0	0	1.54061	1.88325	0	0	0	0	0	0.426396	2.84264	0	0	2.15482	2.57614	0	0	0	3	0	0	0	1	0	0	3
Diptera	Simuliidae	236	2012-09-05	2012	B8.2.3	B8	3	Burgay	5	3	0	0	0	1	0	0	3	1	0	1	0	0	3	0	0	0	3	0	0	0	0	0	0	3	0	0	0	2	0	3	0	3	1	0	1	0	1	0	3
Ephemeroptera	Baetidae	237	2012-10-02	2012	B8.3.3	B8	3	Burgay	93	0	2.92893	0	0.0685279	2.40355	0.269036	0	1	2.30711	0	0	1	0	3	0	0	1.54061	1.88325	0	0	0	0	0	0.426396	2.84264	0	0	2.15482	2.57614	0	0	0	3	0	0	0	1	0	0	3
Diptera	Chironomidae	237	2012-10-02	2012	B8.3.3	B8	3	Burgay	4	0	3	0	1	1	1	0	3	2	0	0	0	0	3	0	0	0	3	0	0	0	0	0	0	3	0	0	1	2	2	1	0	1	3	0	0	0	0	1	3
Oligochaeta	Oligochaeta	237	2012-10-02	2012	B8.3.3	B8	3	Burgay	6	0	3	0	0	0	0	0	3	0	0	0	0	0	3	0	0	3	3	0	0	0	0	0	0	3	0	0	0	3	0	0	0	3	0	0	0	0	0	0	3
Diptera	Simuliidae	237	2012-10-02	2012	B8.3.3	B8	3	Burgay	1	3	0	0	0	1	0	0	3	1	0	1	0	0	3	0	0	0	3	0	0	0	0	0	0	3	0	0	0	2	0	3	0	3	1	0	1	0	1	0	3
Diptera	Tipulidae	237	2012-10-02	2012	B8.3.3	B8	3	Burgay	4	0	2.02913	0	1.45631	0.135922	0.951456	0	2	2	0	3	0	0	3	0	0	0	1.07767	0.485437	1.92233	0.31068	0	0	0	3	0	0	0	1	3	0	0	0	0	0	1	0	3	0	3
Ephemeroptera	Baetidae	238	2013-01-14	2013	B8.4.3	B8	3	Burgay	19	0	2.92893	0	0.0685279	2.40355	0.269036	0	1	2.30711	0	0	1	0	3	0	0	1.54061	1.88325	0	0	0	0	0	0.426396	2.84264	0	0	2.15482	2.57614	0	0	0	3	0	0	0	1	0	0	3
Diptera	Blephariceridae	238	2013-01-14	2013	B8.4.3	B8	3	Burgay	10	0	0	0	0	3	0	0	1	3	0	0	0	3	1	0	0	0	3	1	0	0	0	0	0	3	0	0	0	2	0	2	0	3	0	0	0	0	0	0	0
Trichoptera	Hydrobioscidae	238	2013-01-14	2013	B8.4.3	B8	3	Burgay	3	0	0	0	3	0	0.375	0	3	0	0	0	0	0	3	0	0	0	0.140625	2.51562	0	0	0	0	0	3	0	0	1	3	0	0	0	3	0	0	0	0	0	0	3
Oligochaeta	Oligochaeta	238	2013-01-14	2013	B8.4.3	B8	3	Burgay	3	0	3	0	0	0	0	0	3	0	0	0	0	0	3	0	0	3	3	0	0	0	0	0	0	3	0	0	0	3	0	0	0	3	0	0	0	0	0	0	3
Diptera	Tipulidae	238	2013-01-14	2013	B8.4.3	B8	3	Burgay	3	0	2.02913	0	1.45631	0.135922	0.951456	0	2	2	0	3	0	0	3	0	0	0	1.07767	0.485437	1.92233	0.31068	0	0	0	3	0	0	0	1	3	0	0	0	0	0	1	0	3	0	3
Thrombidiform	Hydrachnidae	239	2008-02-06	2008	COL1.1.0	COL1	1	Collay	1	0	0	0	3	0	0	3	3	0	0	1	0	0	0	3	3	1	0	0	0	0	0	3	0	0	0	0	1	3	0	0	0	0	0	0	0	3	3	0	0
Ephemeroptera	Baetidae	239	2008-02-06	2008	COL1.1.0	COL1	1	Collay	110	0	2.92893	0	0.0685279	2.40355	0.269036	0	1	2.30711	0	0	1	0	3	0	0	1.54061	1.88325	0	0	0	0	0	0.426396	2.84264	0	0	2.15482	2.57614	0	0	0	3	0	0	0	1	0	0	3
Diptera	Ceratopogonidae	239	2008-02-06	2008	COL1.1.0	COL1	1	Collay	1	0	1	1	2	1	0	0	1	3	0	0	0	0	3	0	0	0	1	3	0	0	0	0	0	3	0	0	0	2	3	0	0	3	0	0	0	1	0	0	3
Turbellaria	Dugesiidae	239	2008-02-06	2008	COL1.1.0	COL1	1	Collay	42	0	0	0	2	0	0	0	3	0	0	0	0	3	2	0	0	0	3	0	0	0	0	0	0	3	0	1	0	3	0	0	2	2	0	0	0	0	0	0	3
Trichoptera	Helicopsychidae	239	2008-02-06	2008	COL1.1.0	COL1	1	Collay	1	0	2	0	0	2	3	0	3	0	0	0	0	0	0	3	0	3	0	0	0	0	0	3	1	0	0	0	0	3	1	0	0	0	0	0	0	2	0	0	3
Coleoptera	Elmidae	239	2008-02-06	2008	COL1.1.0	COL1	1	Collay	51	0	2.89941	0	0	1.37278	1.64497	0	1	2.69822	3	0	1	0	3	0.899408	1.2426	2.20118	2.6568	0.0177515	0	0	0	3	0	0.573964	0.988166	0	0	3	0	0	0	3	0	0	0	0	0	0	0
Amphipoda	Hyalellidae	239	2008-02-06	2008	COL1.1.0	COL1	1	Collay	2	0	0	0	1	0	3	0	0	3	0	0	0	3	1	0	0	0	3	0	0	0	0	3	0	0	0	0	3	0	0	0	0	0	0	0	0	0	3	0	0
Trichoptera	Glossosomatidae	239	2008-02-06	2008	COL1.1.0	COL1	1	Collay	1	0	3	0	0	3	0	0	3	2	0	0	0	1	3	2	0	0	3	0	0	0	0	3	1	0	0	0	0	3	0	3	0	3	0	0	0	0	0	0	3
Plecoptera	Gripopterygidae	239	2008-02-06	2008	COL1.1.0	COL1	1	Collay	1	0	0	0	3	0	3	0	2	1	0	0	0	1	2	0	0	0	3	1	0	0	0	2	3	0	0	0	1	3	0	0	0	3	0	0	0	0	0	0	0
Trichoptera	Hydrobioscidae	239	2008-02-06	2008	COL1.1.0	COL1	1	Collay	11	0	0	0	3	0	0.375	0	3	0	0	0	0	0	3	0	0	0	0.140625	2.51562	0	0	0	0	0	3	0	0	1	3	0	0	0	3	0	0	0	0	0	0	3
Ephemeroptera	Leptophlebiidae	239	2008-02-06	2008	COL1.1.0	COL1	1	Collay	38	0.745902	2.86066	0	0	1.85246	0.540984	0	1	3	0	0	0.991803	1.97541	1.18033	0	0	0.180328	2.63934	0.729508	0	0	0	0	3	1	0	0	1	3	0	0	0	0	0	0	0	3	1	0	3
Trichoptera	Leptoceridae	239	2008-02-06	2008	COL1.1.0	COL1	1	Collay	3	0	1.88462	0	0.0307692	0.723077	1.65385	0	2.99231	0.807692	0	0	0	0	3	0	0	0.3	3	0	0	0	0	3	1	0	0	0	0	3	0	0	0	3	0	0	0	0	0	0	3
Oligochaeta	Oligochaeta	239	2008-02-06	2008	COL1.1.0	COL1	1	Collay	1	0	3	0	0	0	0	0	3	0	0	0	0	0	3	0	0	3	3	0	0	0	0	0	0	3	0	0	0	3	0	0	0	3	0	0	0	0	0	0	3
Diptera	Simuliidae	239	2008-02-06	2008	COL1.1.0	COL1	1	Collay	42	3	0	0	0	1	0	0	3	1	0	1	0	0	3	0	0	0	3	0	0	0	0	0	0	3	0	0	0	2	0	3	0	3	1	0	1	0	1	0	3
Ephemeroptera	Baetidae	240	2012-08-09	2012	COL1.1.3	COL1	1	Collay	11	0	2.92893	0	0.0685279	2.40355	0.269036	0	1	2.30711	0	0	1	0	3	0	0	1.54061	1.88325	0	0	0	0	0	0.426396	2.84264	0	0	2.15482	2.57614	0	0	0	3	0	0	0	1	0	0	3
Coleoptera	Elmidae	240	2012-08-09	2012	COL1.1.3	COL1	1	Collay	9	0	2.89941	0	0	1.37278	1.64497	0	1	2.69822	3	0	1	0	3	0.899408	1.2426	2.20118	2.6568	0.0177515	0	0	0	3	0	0.573964	0.988166	0	0	3	0	0	0	3	0	0	0	0	0	0	0
Trichoptera	Hydrobioscidae	240	2012-08-09	2012	COL1.1.3	COL1	1	Collay	1	0	0	0	3	0	0.375	0	3	0	0	0	0	0	3	0	0	0	0.140625	2.51562	0	0	0	0	0	3	0	0	1	3	0	0	0	3	0	0	0	0	0	0	3
Ephemeroptera	Leptophlebiidae	240	2012-08-09	2012	COL1.1.3	COL1	1	Collay	2	0.745902	2.86066	0	0	1.85246	0.540984	0	1	3	0	0	0.991803	1.97541	1.18033	0	0	0.180328	2.63934	0.729508	0	0	0	0	3	1	0	0	1	3	0	0	0	0	0	0	0	3	1	0	3
Trichoptera	Leptoceridae	240	2012-08-09	2012	COL1.1.3	COL1	1	Collay	2	0	1.88462	0	0.0307692	0.723077	1.65385	0	2.99231	0.807692	0	0	0	0	3	0	0	0.3	3	0	0	0	0	3	1	0	0	0	0	3	0	0	0	3	0	0	0	0	0	0	3
Diptera	Tipulidae	240	2012-08-09	2012	COL1.1.3	COL1	1	Collay	1	0	2.02913	0	1.45631	0.135922	0.951456	0	2	2	0	3	0	0	3	0	0	0	1.07767	0.485437	1.92233	0.31068	0	0	0	3	0	0	0	1	3	0	0	0	0	0	1	0	3	0	3
Coleoptera	Gyrinidae	241	2012-09-03	2012	COL1.2.3	COL1	1	Collay	2	0	0	0	3	0	0	0	1	3	0	3	0	1	0	3	0	0	3	1	0	0	0	3	0	0	1	3	2	2	0	0	0	3	0	0	0	0	0	0	0
Ephemeroptera	Baetidae	241	2012-09-03	2012	COL1.2.3	COL1	1	Collay	118	0	2.92893	0	0.0685279	2.40355	0.269036	0	1	2.30711	0	0	1	0	3	0	0	1.54061	1.88325	0	0	0	0	0	0.426396	2.84264	0	0	2.15482	2.57614	0	0	0	3	0	0	0	1	0	0	3
Diptera	Chironomidae	241	2012-09-03	2012	COL1.2.3	COL1	1	Collay	2	0	3	0	1	1	1	0	3	2	0	0	0	0	3	0	0	0	3	0	0	0	0	0	0	3	0	0	1	2	2	1	0	1	3	0	0	0	0	1	3
Turbellaria	Dugesiidae	241	2012-09-03	2012	COL1.2.3	COL1	1	Collay	1	0	0	0	2	0	0	0	3	0	0	0	0	3	2	0	0	0	3	0	0	0	0	0	0	3	0	1	0	3	0	0	2	2	0	0	0	0	0	0	3
Trichoptera	Helicopsychidae	241	2012-09-03	2012	COL1.2.3	COL1	1	Collay	11	0	2	0	0	2	3	0	3	0	0	0	0	0	0	3	0	3	0	0	0	0	0	3	1	0	0	0	0	3	1	0	0	0	0	0	0	2	0	0	3
Coleoptera	Elmidae	241	2012-09-03	2012	COL1.2.3	COL1	1	Collay	11	0	2.89941	0	0	1.37278	1.64497	0	1	2.69822	3	0	1	0	3	0.899408	1.2426	2.20118	2.6568	0.0177515	0	0	0	3	0	0.573964	0.988166	0	0	3	0	0	0	3	0	0	0	0	0	0	0
Trichoptera	Hydrobioscidae	241	2012-09-03	2012	COL1.2.3	COL1	1	Collay	3	0	0	0	3	0	0.375	0	3	0	0	0	0	0	3	0	0	0	0.140625	2.51562	0	0	0	0	0	3	0	0	1	3	0	0	0	3	0	0	0	0	0	0	3
Ephemeroptera	Leptophlebiidae	241	2012-09-03	2012	COL1.2.3	COL1	1	Collay	14	0.745902	2.86066	0	0	1.85246	0.540984	0	1	3	0	0	0.991803	1.97541	1.18033	0	0	0.180328	2.63934	0.729508	0	0	0	0	3	1	0	0	1	3	0	0	0	0	0	0	0	3	1	0	3
Trichoptera	Leptoceridae	241	2012-09-03	2012	COL1.2.3	COL1	1	Collay	2	0	1.88462	0	0.0307692	0.723077	1.65385	0	2.99231	0.807692	0	0	0	0	3	0	0	0.3	3	0	0	0	0	3	1	0	0	0	0	3	0	0	0	3	0	0	0	0	0	0	3
Diptera	Simuliidae	241	2012-09-03	2012	COL1.2.3	COL1	1	Collay	4	3	0	0	0	1	0	0	3	1	0	1	0	0	3	0	0	0	3	0	0	0	0	0	0	3	0	0	0	2	0	3	0	3	1	0	1	0	1	0	3
Ephemeroptera	Baetidae	242	2012-10-03	2012	COL1.3.3	COL1	1	Collay	12	0	2.92893	0	0.0685279	2.40355	0.269036	0	1	2.30711	0	0	1	0	3	0	0	1.54061	1.88325	0	0	0	0	0	0.426396	2.84264	0	0	2.15482	2.57614	0	0	0	3	0	0	0	1	0	0	3
Coleoptera	Elmidae	242	2012-10-03	2012	COL1.3.3	COL1	1	Collay	4	0	2.89941	0	0	1.37278	1.64497	0	1	2.69822	3	0	1	0	3	0.899408	1.2426	2.20118	2.6568	0.0177515	0	0	0	3	0	0.573964	0.988166	0	0	3	0	0	0	3	0	0	0	0	0	0	0
Amphipoda	Hyalellidae	242	2012-10-03	2012	COL1.3.3	COL1	1	Collay	1	0	0	0	1	0	3	0	0	3	0	0	0	3	1	0	0	0	3	0	0	0	0	3	0	0	0	0	3	0	0	0	0	0	0	0	0	0	3	0	0
Ephemeroptera	Leptophlebiidae	242	2012-10-03	2012	COL1.3.3	COL1	1	Collay	1	0.745902	2.86066	0	0	1.85246	0.540984	0	1	3	0	0	0.991803	1.97541	1.18033	0	0	0.180328	2.63934	0.729508	0	0	0	0	3	1	0	0	1	3	0	0	0	0	0	0	0	3	1	0	3
Trichoptera	Leptoceridae	242	2012-10-03	2012	COL1.3.3	COL1	1	Collay	3	0	1.88462	0	0.0307692	0.723077	1.65385	0	2.99231	0.807692	0	0	0	0	3	0	0	0.3	3	0	0	0	0	3	1	0	0	0	0	3	0	0	0	3	0	0	0	0	0	0	3
Coleoptera	Scirtidae	242	2012-10-03	2012	COL1.3.3	COL1	1	Collay	2	0	3	0	0	2	2	0	1	3	0	0	1	1	3	0	0	3	0	0	0	0	0	2	3	0	0	0	0	3	0	0	0	0	0	0	3	0	0	0	0
Oligochaeta	Oligochaeta	242	2012-10-03	2012	COL1.3.3	COL1	1	Collay	2	0	3	0	0	0	0	0	3	0	0	0	0	0	3	0	0	3	3	0	0	0	0	0	0	3	0	0	0	3	0	0	0	3	0	0	0	0	0	0	3
Diptera	Simuliidae	242	2012-10-03	2012	COL1.3.3	COL1	1	Collay	4	3	0	0	0	1	0	0	3	1	0	1	0	0	3	0	0	0	3	0	0	0	0	0	0	3	0	0	0	2	0	3	0	3	1	0	1	0	1	0	3
Ephemeroptera	Baetidae	252	2012-08-28	2012	MAG1.1.3	MAG1	3	Magdalena	32	0	2.92893	0	0.0685279	2.40355	0.269036	0	1	2.30711	0	0	1	0	3	0	0	1.54061	1.88325	0	0	0	0	0	0.426396	2.84264	0	0	2.15482	2.57614	0	0	0	3	0	0	0	1	0	0	3
Trichoptera	Hydropsychidae	252	2012-08-28	2012	MAG1.1.3	MAG1	3	Magdalena	5	3	0	0	1	0	1	0	1	3	0	0	0	0	3	0	0	0	0.438017	3	1.68595	0	0	0	0	3	0	0	1	2	0	3	0	3	0	0	0	0	0	0	3
Trichoptera	Leptoceridae	252	2012-08-28	2012	MAG1.1.3	MAG1	3	Magdalena	1	0	1.88462	0	0.0307692	0.723077	1.65385	0	2.99231	0.807692	0	0	0	0	3	0	0	0.3	3	0	0	0	0	3	1	0	0	0	0	3	0	0	0	3	0	0	0	0	0	0	3
Oligochaeta	Oligochaeta	252	2012-08-28	2012	MAG1.1.3	MAG1	3	Magdalena	11	0	3	0	0	0	0	0	3	0	0	0	0	0	3	0	0	3	3	0	0	0	0	0	0	3	0	0	0	3	0	0	0	3	0	0	0	0	0	0	3
Diptera	Simuliidae	252	2012-08-28	2012	MAG1.1.3	MAG1	3	Magdalena	11	3	0	0	0	1	0	0	3	1	0	1	0	0	3	0	0	0	3	0	0	0	0	0	0	3	0	0	0	2	0	3	0	3	1	0	1	0	1	0	3
Diptera	Tipulidae	252	2012-08-28	2012	MAG1.1.3	MAG1	3	Magdalena	4	0	2.02913	0	1.45631	0.135922	0.951456	0	2	2	0	3	0	0	3	0	0	0	1.07767	0.485437	1.92233	0.31068	0	0	0	3	0	0	0	1	3	0	0	0	0	0	1	0	3	0	3
Ephemeroptera	Baetidae	253	2012-09-05	2012	MAG1.2.3	MAG1	3	Magdalena	16	0	2.92893	0	0.0685279	2.40355	0.269036	0	1	2.30711	0	0	1	0	3	0	0	1.54061	1.88325	0	0	0	0	0	0.426396	2.84264	0	0	2.15482	2.57614	0	0	0	3	0	0	0	1	0	0	3
Diptera	Blephariceridae	253	2012-09-05	2012	MAG1.2.3	MAG1	3	Magdalena	1	0	0	0	0	3	0	0	1	3	0	0	0	3	1	0	0	0	3	1	0	0	0	0	0	3	0	0	0	2	0	2	0	3	0	0	0	0	0	0	0
Coleoptera	Elmidae	253	2012-09-05	2012	MAG1.2.3	MAG1	3	Magdalena	5	0	2.89941	0	0	1.37278	1.64497	0	1	2.69822	3	0	1	0	3	0.899408	1.2426	2.20118	2.6568	0.0177515	0	0	0	3	0	0.573964	0.988166	0	0	3	0	0	0	3	0	0	0	0	0	0	0
Trichoptera	Hydropsychidae	253	2012-09-05	2012	MAG1.2.3	MAG1	3	Magdalena	4	3	0	0	1	0	1	0	1	3	0	0	0	0	3	0	0	0	0.438017	3	1.68595	0	0	0	0	3	0	0	1	2	0	3	0	3	0	0	0	0	0	0	3
Oligochaeta	Oligochaeta	253	2012-09-05	2012	MAG1.2.3	MAG1	3	Magdalena	4	0	3	0	0	0	0	0	3	0	0	0	0	0	3	0	0	3	3	0	0	0	0	0	0	3	0	0	0	3	0	0	0	3	0	0	0	0	0	0	3
Diptera	Simuliidae	253	2012-09-05	2012	MAG1.2.3	MAG1	3	Magdalena	66	3	0	0	0	1	0	0	3	1	0	1	0	0	3	0	0	0	3	0	0	0	0	0	0	3	0	0	0	2	0	3	0	3	1	0	1	0	1	0	3
Diptera	Tipulidae	253	2012-09-05	2012	MAG1.2.3	MAG1	3	Magdalena	1	0	2.02913	0	1.45631	0.135922	0.951456	0	2	2	0	3	0	0	3	0	0	0	1.07767	0.485437	1.92233	0.31068	0	0	0	3	0	0	0	1	3	0	0	0	0	0	1	0	3	0	3
Ephemeroptera	Baetidae	254	2012-10-02	2012	MAG1.3.3	MAG1	3	Magdalena	169	0	2.92893	0	0.0685279	2.40355	0.269036	0	1	2.30711	0	0	1	0	3	0	0	1.54061	1.88325	0	0	0	0	0	0.426396	2.84264	0	0	2.15482	2.57614	0	0	0	3	0	0	0	1	0	0	3
Diptera	Ceratopogonidae	254	2012-10-02	2012	MAG1.3.3	MAG1	3	Magdalena	4	0	1	1	2	1	0	0	1	3	0	0	0	0	3	0	0	0	1	3	0	0	0	0	0	3	0	0	0	2	3	0	0	3	0	0	0	1	0	0	3
Coleoptera	Elmidae	254	2012-10-02	2012	MAG1.3.3	MAG1	3	Magdalena	1	0	2.89941	0	0	1.37278	1.64497	0	1	2.69822	3	0	1	0	3	0.899408	1.2426	2.20118	2.6568	0.0177515	0	0	0	3	0	0.573964	0.988166	0	0	3	0	0	0	3	0	0	0	0	0	0	0
Bivalvia	Sphaeriidae	254	2012-10-02	2012	MAG1.3.3	MAG1	3	Magdalena	1	3	0	0	0	0	0	0	1	3	0	0	0	3	0	0	0	0	1	2	0	0	0	3	0	0	0	0	0	1	2	1	0	0	0	0	0	0	0	3	0
Trichoptera	Hydropsychidae	254	2012-10-02	2012	MAG1.3.3	MAG1	3	Magdalena	6	3	0	0	1	0	1	0	1	3	0	0	0	0	3	0	0	0	0.438017	3	1.68595	0	0	0	0	3	0	0	1	2	0	3	0	3	0	0	0	0	0	0	3
Oligochaeta	Oligochaeta	254	2012-10-02	2012	MAG1.3.3	MAG1	3	Magdalena	26	0	3	0	0	0	0	0	3	0	0	0	0	0	3	0	0	3	3	0	0	0	0	0	0	3	0	0	0	3	0	0	0	3	0	0	0	0	0	0	3
Diptera	Simuliidae	254	2012-10-02	2012	MAG1.3.3	MAG1	3	Magdalena	3	3	0	0	0	1	0	0	3	1	0	1	0	0	3	0	0	0	3	0	0	0	0	0	0	3	0	0	0	2	0	3	0	3	1	0	1	0	1	0	3
Diptera	Tipulidae	254	2012-10-02	2012	MAG1.3.3	MAG1	3	Magdalena	1	0	2.02913	0	1.45631	0.135922	0.951456	0	2	2	0	3	0	0	3	0	0	0	1.07767	0.485437	1.92233	0.31068	0	0	0	3	0	0	0	1	3	0	0	0	0	0	1	0	3	0	3
Ephemeroptera	Baetidae	255	2013-01-14	2013	MAG1.4.3	MAG1	3	Magdalena	13	0	2.92893	0	0.0685279	2.40355	0.269036	0	1	2.30711	0	0	1	0	3	0	0	1.54061	1.88325	0	0	0	0	0	0.426396	2.84264	0	0	2.15482	2.57614	0	0	0	3	0	0	0	1	0	0	3
Coleoptera	Elmidae	255	2013-01-14	2013	MAG1.4.3	MAG1	3	Magdalena	1	0	2.89941	0	0	1.37278	1.64497	0	1	2.69822	3	0	1	0	3	0.899408	1.2426	2.20118	2.6568	0.0177515	0	0	0	3	0	0.573964	0.988166	0	0	3	0	0	0	3	0	0	0	0	0	0	0
Trichoptera	Hydropsychidae	255	2013-01-14	2013	MAG1.4.3	MAG1	3	Magdalena	15	3	0	0	1	0	1	0	1	3	0	0	0	0	3	0	0	0	0.438017	3	1.68595	0	0	0	0	3	0	0	1	2	0	3	0	3	0	0	0	0	0	0	3
Diptera	Simuliidae	255	2013-01-14	2013	MAG1.4.3	MAG1	3	Magdalena	53	3	0	0	0	1	0	0	3	1	0	1	0	0	3	0	0	0	3	0	0	0	0	0	0	3	0	0	0	2	0	3	0	3	1	0	1	0	1	0	3
Diptera	Tipulidae	255	2013-01-14	2013	MAG1.4.3	MAG1	3	Magdalena	1	0	2.02913	0	1.45631	0.135922	0.951456	0	2	2	0	3	0	0	3	0	0	0	1.07767	0.485437	1.92233	0.31068	0	0	0	3	0	0	0	1	3	0	0	0	0	0	1	0	3	0	3
Ephemeroptera	Baetidae	256	2012-08-06	2012	MAG2.1.3	MAG2	3	Magdalena	22	0	2.92893	0	0.0685279	2.40355	0.269036	0	1	2.30711	0	0	1	0	3	0	0	1.54061	1.88325	0	0	0	0	0	0.426396	2.84264	0	0	2.15482	2.57614	0	0	0	3	0	0	0	1	0	0	3
Amphipoda	Hyalellidae	256	2012-08-06	2012	MAG2.1.3	MAG2	3	Magdalena	4	0	0	0	1	0	3	0	0	3	0	0	0	3	1	0	0	0	3	0	0	0	0	3	0	0	0	0	3	0	0	0	0	0	0	0	0	0	3	0	0
Diptera	Simuliidae	256	2012-08-06	2012	MAG2.1.3	MAG2	3	Magdalena	1	3	0	0	0	1	0	0	3	1	0	1	0	0	3	0	0	0	3	0	0	0	0	0	0	3	0	0	0	2	0	3	0	3	1	0	1	0	1	0	3
Ephemeroptera	Baetidae	257	2012-09-04	2012	MAG2.2.3	MAG2	3	Magdalena	24	0	2.92893	0	0.0685279	2.40355	0.269036	0	1	2.30711	0	0	1	0	3	0	0	1.54061	1.88325	0	0	0	0	0	0.426396	2.84264	0	0	2.15482	2.57614	0	0	0	3	0	0	0	1	0	0	3
Diptera	Ceratopogonidae	257	2012-09-04	2012	MAG2.2.3	MAG2	3	Magdalena	2	0	1	1	2	1	0	0	1	3	0	0	0	0	3	0	0	0	1	3	0	0	0	0	0	3	0	0	0	2	3	0	0	3	0	0	0	1	0	0	3
Turbellaria	Dugesiidae	257	2012-09-04	2012	MAG2.2.3	MAG2	3	Magdalena	3	0	0	0	2	0	0	0	3	0	0	0	0	3	2	0	0	0	3	0	0	0	0	0	0	3	0	1	0	3	0	0	2	2	0	0	0	0	0	0	3
Amphipoda	Hyalellidae	257	2012-09-04	2012	MAG2.2.3	MAG2	3	Magdalena	17	0	0	0	1	0	3	0	0	3	0	0	0	3	1	0	0	0	3	0	0	0	0	3	0	0	0	0	3	0	0	0	0	0	0	0	0	0	3	0	0
Trichoptera	Hydrobioscidae	257	2012-09-04	2012	MAG2.2.3	MAG2	3	Magdalena	2	0	0	0	3	0	0.375	0	3	0	0	0	0	0	3	0	0	0	0.140625	2.51562	0	0	0	0	0	3	0	0	1	3	0	0	0	3	0	0	0	0	0	0	3
Oligochaeta	Oligochaeta	257	2012-09-04	2012	MAG2.2.3	MAG2	3	Magdalena	12	0	3	0	0	0	0	0	3	0	0	0	0	0	3	0	0	3	3	0	0	0	0	0	0	3	0	0	0	3	0	0	0	3	0	0	0	0	0	0	3
Gasteropoda	Physidae	257	2012-09-04	2012	MAG2.2.3	MAG2	3	Magdalena	3	0	0	0	0	3	0	0	3	0	0	0	0	0	1	2	0	0	0	3	0	0	0	3	0	0	0	0	0	2	0	0	0	3	0	0	0	0	0	0	0
Diptera	Simuliidae	257	2012-09-04	2012	MAG2.2.3	MAG2	3	Magdalena	25	3	0	0	0	1	0	0	3	1	0	1	0	0	3	0	0	0	3	0	0	0	0	0	0	3	0	0	0	2	0	3	0	3	1	0	1	0	1	0	3
Diptera	Muscidae	258	2012-10-01	2012	MAG2.3.3	MAG2	3	Magdalena	1	0	0	0	3	0	0	0	0	0	0	3	0	0	3	0	2	0	0	0	0	0	0	0	0	3	0	0	0	3	1	0	0	1	0	0	3	1	0	1	3
Ephemeroptera	Baetidae	258	2012-10-01	2012	MAG2.3.3	MAG2	3	Magdalena	3	0	2.92893	0	0.0685279	2.40355	0.269036	0	1	2.30711	0	0	1	0	3	0	0	1.54061	1.88325	0	0	0	0	0	0.426396	2.84264	0	0	2.15482	2.57614	0	0	0	3	0	0	0	1	0	0	3
Diptera	Ceratopogonidae	258	2012-10-01	2012	MAG2.3.3	MAG2	3	Magdalena	2	0	1	1	2	1	0	0	1	3	0	0	0	0	3	0	0	0	1	3	0	0	0	0	0	3	0	0	0	2	3	0	0	3	0	0	0	1	0	0	3
Diptera	Chironomidae	258	2012-10-01	2012	MAG2.3.3	MAG2	3	Magdalena	4	0	3	0	1	1	1	0	3	2	0	0	0	0	3	0	0	0	3	0	0	0	0	0	0	3	0	0	1	2	2	1	0	1	3	0	0	0	0	1	3
Amphipoda	Hyalellidae	258	2012-10-01	2012	MAG2.3.3	MAG2	3	Magdalena	3	0	0	0	1	0	3	0	0	3	0	0	0	3	1	0	0	0	3	0	0	0	0	3	0	0	0	0	3	0	0	0	0	0	0	0	0	0	3	0	0
Trichoptera	Hydrobioscidae	258	2012-10-01	2012	MAG2.3.3	MAG2	3	Magdalena	2	0	0	0	3	0	0.375	0	3	0	0	0	0	0	3	0	0	0	0.140625	2.51562	0	0	0	0	0	3	0	0	1	3	0	0	0	3	0	0	0	0	0	0	3
Bivalvia	Sphaeriidae	258	2012-10-01	2012	MAG2.3.3	MAG2	3	Magdalena	1	3	0	0	0	0	0	0	1	3	0	0	0	3	0	0	0	0	1	2	0	0	0	3	0	0	0	0	0	1	2	1	0	0	0	0	0	0	0	3	0
Oligochaeta	Oligochaeta	258	2012-10-01	2012	MAG2.3.3	MAG2	3	Magdalena	2	0	3	0	0	0	0	0	3	0	0	0	0	0	3	0	0	3	3	0	0	0	0	0	0	3	0	0	0	3	0	0	0	3	0	0	0	0	0	0	3
Diptera	Simuliidae	258	2012-10-01	2012	MAG2.3.3	MAG2	3	Magdalena	11	3	0	0	0	1	0	0	3	1	0	1	0	0	3	0	0	0	3	0	0	0	0	0	0	3	0	0	0	2	0	3	0	3	1	0	1	0	1	0	3
Diptera	Muscidae	259	2013-01-15	2013	MAG2.4.3	MAG2	3	Magdalena	2	0	0	0	3	0	0	0	0	0	0	3	0	0	3	0	2	0	0	0	0	0	0	0	0	3	0	0	0	3	1	0	0	1	0	0	3	1	0	1	3
Ephemeroptera	Baetidae	259	2013-01-15	2013	MAG2.4.3	MAG2	3	Magdalena	2	0	2.92893	0	0.0685279	2.40355	0.269036	0	1	2.30711	0	0	1	0	3	0	0	1.54061	1.88325	0	0	0	0	0	0.426396	2.84264	0	0	2.15482	2.57614	0	0	0	3	0	0	0	1	0	0	3
Diptera	Blephariceridae	259	2013-01-15	2013	MAG2.4.3	MAG2	3	Magdalena	3	0	0	0	0	3	0	0	1	3	0	0	0	3	1	0	0	0	3	1	0	0	0	0	0	3	0	0	0	2	0	2	0	3	0	0	0	0	0	0	0
Diptera	Chironomidae	259	2013-01-15	2013	MAG2.4.3	MAG2	3	Magdalena	32	0	3	0	1	1	1	0	3	2	0	0	0	0	3	0	0	0	3	0	0	0	0	0	0	3	0	0	1	2	2	1	0	1	3	0	0	0	0	1	3
Turbellaria	Dugesiidae	259	2013-01-15	2013	MAG2.4.3	MAG2	3	Magdalena	2	0	0	0	2	0	0	0	3	0	0	0	0	3	2	0	0	0	3	0	0	0	0	0	0	3	0	1	0	3	0	0	2	2	0	0	0	0	0	0	3
Hirudinea	Glossiphoniidae	259	2013-01-15	2013	MAG2.4.3	MAG2	3	Magdalena	1	0	0	0	1	0	0	0	3	0	0	0	0	3	1	0	0	0	3	0	0	0	0	0	0	3	0	0	0	2	0	1	0	0	1	0	0	0	0	2	3
Coleoptera	Elmidae	259	2013-01-15	2013	MAG2.4.3	MAG2	3	Magdalena	1	0	2.89941	0	0	1.37278	1.64497	0	1	2.69822	3	0	1	0	3	0.899408	1.2426	2.20118	2.6568	0.0177515	0	0	0	3	0	0.573964	0.988166	0	0	3	0	0	0	3	0	0	0	0	0	0	0
Oligochaeta	Oligochaeta	259	2013-01-15	2013	MAG2.4.3	MAG2	3	Magdalena	3	0	3	0	0	0	0	0	3	0	0	0	0	0	3	0	0	3	3	0	0	0	0	0	0	3	0	0	0	3	0	0	0	3	0	0	0	0	0	0	3
Gasteropoda	Physidae	259	2013-01-15	2013	MAG2.4.3	MAG2	3	Magdalena	1	0	0	0	0	3	0	0	3	0	0	0	0	0	1	2	0	0	0	3	0	0	0	3	0	0	0	0	0	2	0	0	0	3	0	0	0	0	0	0	0
Diptera	Tipulidae	259	2013-01-15	2013	MAG2.4.3	MAG2	3	Magdalena	1	0	2.02913	0	1.45631	0.135922	0.951456	0	2	2	0	3	0	0	3	0	0	0	1.07767	0.485437	1.92233	0.31068	0	0	0	3	0	0	0	1	3	0	0	0	0	0	1	0	3	0	3
Diptera	Simuliidae	259	2013-01-15	2013	MAG2.4.3	MAG2	3	Magdalena	28	3	0	0	0	1	0	0	3	1	0	1	0	0	3	0	0	0	3	0	0	0	0	0	0	3	0	0	0	2	0	3	0	3	1	0	1	0	1	0	3
Coleoptera	Elmidae	260	2012-08-27	2012	MAZ1.1.3	MAZ1	2	Mazar	2	0	2.89941	0	0	1.37278	1.64497	0	1	2.69822	3	0	1	0	3	0.899408	1.2426	2.20118	2.6568	0.0177515	0	0	0	3	0	0.573964	0.988166	0	0	3	0	0	0	3	0	0	0	0	0	0	0
Ephemeroptera	Leptohyphidae	260	2012-08-27	2012	MAZ1.1.3	MAZ1	2	Mazar	12	0	3	0	0	1.875	1	0	1	3	0	0	0.2	1.05	1.95	0	0	1.6	3	0	0	0	0	0	3	3	0	0	0.2	3	0.65	0	0	0	0	0	0	3	0	0	3
Coleoptera	Psephenidae	260	2012-08-27	2012	MAZ1.1.3	MAZ1	2	Mazar	1	0	2	0	0	3	0	0	1	3	0	0	0	3	0	0	0	1	3	0	0	0	0	0	3	0	0	0	0	3	0	0	0	3	0	0	0	0	0	0	0
Diptera	Simuliidae	260	2012-08-27	2012	MAZ1.1.3	MAZ1	2	Mazar	4	3	0	0	0	1	0	0	3	1	0	1	0	0	3	0	0	0	3	0	0	0	0	0	0	3	0	0	0	2	0	3	0	3	1	0	1	0	1	0	3
Ephemeroptera	Baetidae	261	2012-09-18	2012	MAZ1.2.3	MAZ1	2	Mazar	14	0	2.92893	0	0.0685279	2.40355	0.269036	0	1	2.30711	0	0	1	0	3	0	0	1.54061	1.88325	0	0	0	0	0	0.426396	2.84264	0	0	2.15482	2.57614	0	0	0	3	0	0	0	1	0	0	3
Coleoptera	Elmidae	261	2012-09-18	2012	MAZ1.2.3	MAZ1	2	Mazar	1	0	2.89941	0	0	1.37278	1.64497	0	1	2.69822	3	0	1	0	3	0.899408	1.2426	2.20118	2.6568	0.0177515	0	0	0	3	0	0.573964	0.988166	0	0	3	0	0	0	3	0	0	0	0	0	0	0
Trichoptera	Hydrobioscidae	261	2012-09-18	2012	MAZ1.2.3	MAZ1	2	Mazar	2	0	0	0	3	0	0.375	0	3	0	0	0	0	0	3	0	0	0	0.140625	2.51562	0	0	0	0	0	3	0	0	1	3	0	0	0	3	0	0	0	0	0	0	3
Trichoptera	Hydropsychidae	261	2012-09-18	2012	MAZ1.2.3	MAZ1	2	Mazar	1	3	0	0	1	0	1	0	1	3	0	0	0	0	3	0	0	0	0.438017	3	1.68595	0	0	0	0	3	0	0	1	2	0	3	0	3	0	0	0	0	0	0	3
Ephemeroptera	Leptophlebiidae	261	2012-09-18	2012	MAZ1.2.3	MAZ1	2	Mazar	1	0.745902	2.86066	0	0	1.85246	0.540984	0	1	3	0	0	0.991803	1.97541	1.18033	0	0	0.180328	2.63934	0.729508	0	0	0	0	3	1	0	0	1	3	0	0	0	0	0	0	0	3	1	0	3
Trichoptera	Leptoceridae	261	2012-09-18	2012	MAZ1.2.3	MAZ1	2	Mazar	2	0	1.88462	0	0.0307692	0.723077	1.65385	0	2.99231	0.807692	0	0	0	0	3	0	0	0.3	3	0	0	0	0	3	1	0	0	0	0	3	0	0	0	3	0	0	0	0	0	0	3
Ephemeroptera	Leptohyphidae	261	2012-09-18	2012	MAZ1.2.3	MAZ1	2	Mazar	2	0	3	0	0	1.875	1	0	1	3	0	0	0.2	1.05	1.95	0	0	1.6	3	0	0	0	0	0	3	3	0	0	0.2	3	0.65	0	0	0	0	0	0	3	0	0	3
Ephemeroptera	Baetidae	262	2012-10-15	2012	MAZ1.3.3	MAZ1	2	Mazar	20	0	2.92893	0	0.0685279	2.40355	0.269036	0	1	2.30711	0	0	1	0	3	0	0	1.54061	1.88325	0	0	0	0	0	0.426396	2.84264	0	0	2.15482	2.57614	0	0	0	3	0	0	0	1	0	0	3
Diptera	Chironomidae	262	2012-10-15	2012	MAZ1.3.3	MAZ1	2	Mazar	7	0	3	0	1	1	1	0	3	2	0	0	0	0	3	0	0	0	3	0	0	0	0	0	0	3	0	0	1	2	2	1	0	1	3	0	0	0	0	1	3
Coleoptera	Elmidae	262	2012-10-15	2012	MAZ1.3.3	MAZ1	2	Mazar	1	0	2.89941	0	0	1.37278	1.64497	0	1	2.69822	3	0	1	0	3	0.899408	1.2426	2.20118	2.6568	0.0177515	0	0	0	3	0	0.573964	0.988166	0	0	3	0	0	0	3	0	0	0	0	0	0	0
Trichoptera	Hydropsychidae	262	2012-10-15	2012	MAZ1.3.3	MAZ1	2	Mazar	5	3	0	0	1	0	1	0	1	3	0	0	0	0	3	0	0	0	0.438017	3	1.68595	0	0	0	0	3	0	0	1	2	0	3	0	3	0	0	0	0	0	0	3
Trichoptera	Leptoceridae	262	2012-10-15	2012	MAZ1.3.3	MAZ1	2	Mazar	1	0	1.88462	0	0.0307692	0.723077	1.65385	0	2.99231	0.807692	0	0	0	0	3	0	0	0.3	3	0	0	0	0	3	1	0	0	0	0	3	0	0	0	3	0	0	0	0	0	0	3
Ephemeroptera	Leptohyphidae	262	2012-10-15	2012	MAZ1.3.3	MAZ1	2	Mazar	10	0	3	0	0	1.875	1	0	1	3	0	0	0.2	1.05	1.95	0	0	1.6	3	0	0	0	0	0	3	3	0	0	0.2	3	0.65	0	0	0	0	0	0	3	0	0	3
Diptera	Tipulidae	262	2012-10-15	2012	MAZ1.3.3	MAZ1	2	Mazar	1	0	2.02913	0	1.45631	0.135922	0.951456	0	2	2	0	3	0	0	3	0	0	0	1.07767	0.485437	1.92233	0.31068	0	0	0	3	0	0	0	1	3	0	0	0	0	0	1	0	3	0	3
Diptera	Muscidae	263	2013-01-23	2013	MAZ1.4.3	MAZ1	2	Mazar	1	0	0	0	3	0	0	0	0	0	0	3	0	0	3	0	2	0	0	0	0	0	0	0	0	3	0	0	0	3	1	0	0	1	0	0	3	1	0	1	3
Ephemeroptera	Baetidae	263	2013-01-23	2013	MAZ1.4.3	MAZ1	2	Mazar	5	0	2.92893	0	0.0685279	2.40355	0.269036	0	1	2.30711	0	0	1	0	3	0	0	1.54061	1.88325	0	0	0	0	0	0.426396	2.84264	0	0	2.15482	2.57614	0	0	0	3	0	0	0	1	0	0	3
Diptera	Blephariceridae	263	2013-01-23	2013	MAZ1.4.3	MAZ1	2	Mazar	4	0	0	0	0	3	0	0	1	3	0	0	0	3	1	0	0	0	3	1	0	0	0	0	0	3	0	0	0	2	0	2	0	3	0	0	0	0	0	0	0
Trichoptera	Calamoceratidae	263	2013-01-23	2013	MAZ1.4.3	MAZ1	2	Mazar	1	0	1	0	0	0	3	0	2	3	0	0	0	0	3	0	0	0	0	3	0	0	0	3	1	0	0	0	0	3	0	0	0	1	3	0	0	0	0	0	3
Coleoptera	Elmidae	263	2013-01-23	2013	MAZ1.4.3	MAZ1	2	Mazar	1	0	2.89941	0	0	1.37278	1.64497	0	1	2.69822	3	0	1	0	3	0.899408	1.2426	2.20118	2.6568	0.0177515	0	0	0	3	0	0.573964	0.988166	0	0	3	0	0	0	3	0	0	0	0	0	0	0
Trichoptera	Hydropsychidae	263	2013-01-23	2013	MAZ1.4.3	MAZ1	2	Mazar	4	3	0	0	1	0	1	0	1	3	0	0	0	0	3	0	0	0	0.438017	3	1.68595	0	0	0	0	3	0	0	1	2	0	3	0	3	0	0	0	0	0	0	3
Diptera	Simuliidae	263	2013-01-23	2013	MAZ1.4.3	MAZ1	2	Mazar	1	3	0	0	0	1	0	0	3	1	0	1	0	0	3	0	0	0	3	0	0	0	0	0	0	3	0	0	0	2	0	3	0	3	1	0	1	0	1	0	3
Diptera	Tabanidae	268	2012-08-27	2012	MAZ4.1.3	MAZ4	2	Mazar	2	0	0	0	3	0	0	0	0	0	0	3	1	0	3	0	0	0	3	1	0	0	0	0	0	3	0	1	0	1	3	0	0	3	0	0	2	0	0	0	1
Diptera	Ceratopogonidae	268	2012-08-27	2012	MAZ4.1.3	MAZ4	2	Mazar	2	0	1	1	2	1	0	0	1	3	0	0	0	0	3	0	0	0	1	3	0	0	0	0	0	3	0	0	0	2	3	0	0	3	0	0	0	1	0	0	3
Coleoptera	Elmidae	268	2012-08-27	2012	MAZ4.1.3	MAZ4	2	Mazar	3	0	2.89941	0	0	1.37278	1.64497	0	1	2.69822	3	0	1	0	3	0.899408	1.2426	2.20118	2.6568	0.0177515	0	0	0	3	0	0.573964	0.988166	0	0	3	0	0	0	3	0	0	0	0	0	0	0
Amphipoda	Hyalellidae	268	2012-08-27	2012	MAZ4.1.3	MAZ4	2	Mazar	3	0	0	0	1	0	3	0	0	3	0	0	0	3	1	0	0	0	3	0	0	0	0	3	0	0	0	0	3	0	0	0	0	0	0	0	0	0	3	0	0
Trichoptera	Hydrobioscidae	268	2012-08-27	2012	MAZ4.1.3	MAZ4	2	Mazar	4	0	0	0	3	0	0.375	0	3	0	0	0	0	0	3	0	0	0	0.140625	2.51562	0	0	0	0	0	3	0	0	1	3	0	0	0	3	0	0	0	0	0	0	3
Ephemeroptera	Leptohyphidae	268	2012-08-27	2012	MAZ4.1.3	MAZ4	2	Mazar	1	0	3	0	0	1.875	1	0	1	3	0	0	0.2	1.05	1.95	0	0	1.6	3	0	0	0	0	0	3	3	0	0	0.2	3	0.65	0	0	0	0	0	0	3	0	0	3
Ephemeroptera	Baetidae	269	2012-09-18	2012	MAZ4.2.3	MAZ4	2	Mazar	20	0	2.92893	0	0.0685279	2.40355	0.269036	0	1	2.30711	0	0	1	0	3	0	0	1.54061	1.88325	0	0	0	0	0	0.426396	2.84264	0	0	2.15482	2.57614	0	0	0	3	0	0	0	1	0	0	3
Diptera	Chironomidae	269	2012-09-18	2012	MAZ4.2.3	MAZ4	2	Mazar	2	0	3	0	1	1	1	0	3	2	0	0	0	0	3	0	0	0	3	0	0	0	0	0	0	3	0	0	1	2	2	1	0	1	3	0	0	0	0	1	3
Coleoptera	Elmidae	269	2012-09-18	2012	MAZ4.2.3	MAZ4	2	Mazar	2	0	2.89941	0	0	1.37278	1.64497	0	1	2.69822	3	0	1	0	3	0.899408	1.2426	2.20118	2.6568	0.0177515	0	0	0	3	0	0.573964	0.988166	0	0	3	0	0	0	3	0	0	0	0	0	0	0
Amphipoda	Hyalellidae	269	2012-09-18	2012	MAZ4.2.3	MAZ4	2	Mazar	2	0	0	0	1	0	3	0	0	3	0	0	0	3	1	0	0	0	3	0	0	0	0	3	0	0	0	0	3	0	0	0	0	0	0	0	0	0	3	0	0
Ephemeroptera	Leptophlebiidae	269	2012-09-18	2012	MAZ4.2.3	MAZ4	2	Mazar	1	0.745902	2.86066	0	0	1.85246	0.540984	0	1	3	0	0	0.991803	1.97541	1.18033	0	0	0.180328	2.63934	0.729508	0	0	0	0	3	1	0	0	1	3	0	0	0	0	0	0	0	3	1	0	3
Trichoptera	Leptoceridae	269	2012-09-18	2012	MAZ4.2.3	MAZ4	2	Mazar	3	0	1.88462	0	0.0307692	0.723077	1.65385	0	2.99231	0.807692	0	0	0	0	3	0	0	0.3	3	0	0	0	0	3	1	0	0	0	0	3	0	0	0	3	0	0	0	0	0	0	3
Coleoptera	Psephenidae	269	2012-09-18	2012	MAZ4.2.3	MAZ4	2	Mazar	1	0	2	0	0	3	0	0	1	3	0	0	0	3	0	0	0	1	3	0	0	0	0	0	3	0	0	0	0	3	0	0	0	3	0	0	0	0	0	0	0
Ephemeroptera	Leptohyphidae	269	2012-09-18	2012	MAZ4.2.3	MAZ4	2	Mazar	3	0	3	0	0	1.875	1	0	1	3	0	0	0.2	1.05	1.95	0	0	1.6	3	0	0	0	0	0	3	3	0	0	0.2	3	0.65	0	0	0	0	0	0	3	0	0	3
Diptera	Psychodidae	270	2012-10-15	2012	MAZ4.3.3	MAZ4	2	Mazar	1	0	3	0	0	0	1	0	0	0	0	3	0	3	0	0	3	3	0	0	0	0	0	0	3	1	0	1	0	2	0	0	0	3	0	0	0	1	0	1	3
Ephemeroptera	Baetidae	270	2012-10-15	2012	MAZ4.3.3	MAZ4	2	Mazar	41	0	2.92893	0	0.0685279	2.40355	0.269036	0	1	2.30711	0	0	1	0	3	0	0	1.54061	1.88325	0	0	0	0	0	0.426396	2.84264	0	0	2.15482	2.57614	0	0	0	3	0	0	0	1	0	0	3
Trichoptera	Calamoceratidae	270	2012-10-15	2012	MAZ4.3.3	MAZ4	2	Mazar	4	0	1	0	0	0	3	0	2	3	0	0	0	0	3	0	0	0	0	3	0	0	0	3	1	0	0	0	0	3	0	0	0	1	3	0	0	0	0	0	3
Diptera	Chironomidae	270	2012-10-15	2012	MAZ4.3.3	MAZ4	2	Mazar	4	0	3	0	1	1	1	0	3	2	0	0	0	0	3	0	0	0	3	0	0	0	0	0	0	3	0	0	1	2	2	1	0	1	3	0	0	0	0	1	3
Trichoptera	Helicopsychidae	270	2012-10-15	2012	MAZ4.3.3	MAZ4	2	Mazar	7	0	2	0	0	2	3	0	3	0	0	0	0	0	0	3	0	3	0	0	0	0	0	3	1	0	0	0	0	3	1	0	0	0	0	0	0	2	0	0	3
Trichoptera	Hydropsychidae	270	2012-10-15	2012	MAZ4.3.3	MAZ4	2	Mazar	1	3	0	0	1	0	1	0	1	3	0	0	0	0	3	0	0	0	0.438017	3	1.68595	0	0	0	0	3	0	0	1	2	0	3	0	3	0	0	0	0	0	0	3
Trichoptera	Leptoceridae	270	2012-10-15	2012	MAZ4.3.3	MAZ4	2	Mazar	10	0	1.88462	0	0.0307692	0.723077	1.65385	0	2.99231	0.807692	0	0	0	0	3	0	0	0.3	3	0	0	0	0	3	1	0	0	0	0	3	0	0	0	3	0	0	0	0	0	0	3
Oligochaeta	Oligochaeta	270	2012-10-15	2012	MAZ4.3.3	MAZ4	2	Mazar	6	0	3	0	0	0	0	0	3	0	0	0	0	0	3	0	0	3	3	0	0	0	0	0	0	3	0	0	0	3	0	0	0	3	0	0	0	0	0	0	3
Ephemeroptera	Leptohyphidae	270	2012-10-15	2012	MAZ4.3.3	MAZ4	2	Mazar	11	0	3	0	0	1.875	1	0	1	3	0	0	0.2	1.05	1.95	0	0	1.6	3	0	0	0	0	0	3	3	0	0	0.2	3	0.65	0	0	0	0	0	0	3	0	0	3
Ephemeroptera	Baetidae	271	2013-01-23	2013	MAZ4.4.3	MAZ4	2	Mazar	32	0	2.92893	0	0.0685279	2.40355	0.269036	0	1	2.30711	0	0	1	0	3	0	0	1.54061	1.88325	0	0	0	0	0	0.426396	2.84264	0	0	2.15482	2.57614	0	0	0	3	0	0	0	1	0	0	3
Diptera	Chironomidae	271	2013-01-23	2013	MAZ4.4.3	MAZ4	2	Mazar	8	0	3	0	1	1	1	0	3	2	0	0	0	0	3	0	0	0	3	0	0	0	0	0	0	3	0	0	1	2	2	1	0	1	3	0	0	0	0	1	3
Coleoptera	Elmidae	271	2013-01-23	2013	MAZ4.4.3	MAZ4	2	Mazar	3	0	2.89941	0	0	1.37278	1.64497	0	1	2.69822	3	0	1	0	3	0.899408	1.2426	2.20118	2.6568	0.0177515	0	0	0	3	0	0.573964	0.988166	0	0	3	0	0	0	3	0	0	0	0	0	0	0
Trichoptera	Leptoceridae	271	2013-01-23	2013	MAZ4.4.3	MAZ4	2	Mazar	4	0	1.88462	0	0.0307692	0.723077	1.65385	0	2.99231	0.807692	0	0	0	0	3	0	0	0.3	3	0	0	0	0	3	1	0	0	0	0	3	0	0	0	3	0	0	0	0	0	0	3
Oligochaeta	Oligochaeta	271	2013-01-23	2013	MAZ4.4.3	MAZ4	2	Mazar	24	0	3	0	0	0	0	0	3	0	0	0	0	0	3	0	0	3	3	0	0	0	0	0	0	3	0	0	0	3	0	0	0	3	0	0	0	0	0	0	3
Ephemeroptera	Leptohyphidae	271	2013-01-23	2013	MAZ4.4.3	MAZ4	2	Mazar	8	0	3	0	0	1.875	1	0	1	3	0	0	0.2	1.05	1.95	0	0	1.6	3	0	0	0	0	0	3	3	0	0	0.2	3	0.65	0	0	0	0	0	0	3	0	0	3
Diptera	Tipulidae	271	2013-01-23	2013	MAZ4.4.3	MAZ4	2	Mazar	2	0	2.02913	0	1.45631	0.135922	0.951456	0	2	2	0	3	0	0	3	0	0	0	1.07767	0.485437	1.92233	0.31068	0	0	0	3	0	0	0	1	3	0	0	0	0	0	1	0	3	0	3
Ephemeroptera	Baetidae	293	2012-08-23	2012	P1.1.3	P1	1	Pulpito	20	0	2.92893	0	0.0685279	2.40355	0.269036	0	1	2.30711	0	0	1	0	3	0	0	1.54061	1.88325	0	0	0	0	0	0.426396	2.84264	0	0	2.15482	2.57614	0	0	0	3	0	0	0	1	0	0	3
Diptera	Chironomidae	293	2012-08-23	2012	P1.1.3	P1	1	Pulpito	1	0	3	0	1	1	1	0	3	2	0	0	0	0	3	0	0	0	3	0	0	0	0	0	0	3	0	0	1	2	2	1	0	1	3	0	0	0	0	1	3
Coleoptera	Elmidae	293	2012-08-23	2012	P1.1.3	P1	1	Pulpito	1	0	2.89941	0	0	1.37278	1.64497	0	1	2.69822	3	0	1	0	3	0.899408	1.2426	2.20118	2.6568	0.0177515	0	0	0	3	0	0.573964	0.988166	0	0	3	0	0	0	3	0	0	0	0	0	0	0
Amphipoda	Hyalellidae	293	2012-08-23	2012	P1.1.3	P1	1	Pulpito	1	0	0	0	1	0	3	0	0	3	0	0	0	3	1	0	0	0	3	0	0	0	0	3	0	0	0	0	3	0	0	0	0	0	0	0	0	0	3	0	0
Trichoptera	Hydrobioscidae	293	2012-08-23	2012	P1.1.3	P1	1	Pulpito	1	0	0	0	3	0	0.375	0	3	0	0	0	0	0	3	0	0	0	0.140625	2.51562	0	0	0	0	0	3	0	0	1	3	0	0	0	3	0	0	0	0	0	0	3
Ephemeroptera	Leptophlebiidae	293	2012-08-23	2012	P1.1.3	P1	1	Pulpito	10	0.745902	2.86066	0	0	1.85246	0.540984	0	1	3	0	0	0.991803	1.97541	1.18033	0	0	0.180328	2.63934	0.729508	0	0	0	0	3	1	0	0	1	3	0	0	0	0	0	0	0	3	1	0	3
Trichoptera	Leptoceridae	293	2012-08-23	2012	P1.1.3	P1	1	Pulpito	12	0	1.88462	0	0.0307692	0.723077	1.65385	0	2.99231	0.807692	0	0	0	0	3	0	0	0.3	3	0	0	0	0	3	1	0	0	0	0	3	0	0	0	3	0	0	0	0	0	0	3
Oligochaeta	Oligochaeta	293	2012-08-23	2012	P1.1.3	P1	1	Pulpito	1	0	3	0	0	0	0	0	3	0	0	0	0	0	3	0	0	3	3	0	0	0	0	0	0	3	0	0	0	3	0	0	0	3	0	0	0	0	0	0	3
Ephemeroptera	Leptohyphidae	293	2012-08-23	2012	P1.1.3	P1	1	Pulpito	1	0	3	0	0	1.875	1	0	1	3	0	0	0.2	1.05	1.95	0	0	1.6	3	0	0	0	0	0	3	3	0	0	0.2	3	0.65	0	0	0	0	0	0	3	0	0	3
Plecoptera	Perlidae	293	2012-08-23	2012	P1.1.3	P1	1	Pulpito	1	0	1	0	3	0	1	0	0	3	0	0	1	2	0	0	0	0	2	3	1	0	0	3	3	0	0	0	1	3	0	0	0	0	2	0	0	3	0	0	0
Ephemeroptera	Baetidae	294	2012-09-29	2012	P1.2.3	P1	1	Pulpito	4	0	2.92893	0	0.0685279	2.40355	0.269036	0	1	2.30711	0	0	1	0	3	0	0	1.54061	1.88325	0	0	0	0	0	0.426396	2.84264	0	0	2.15482	2.57614	0	0	0	3	0	0	0	1	0	0	3
Diptera	Blephariceridae	294	2012-09-29	2012	P1.2.3	P1	1	Pulpito	1	0	0	0	0	3	0	0	1	3	0	0	0	3	1	0	0	0	3	1	0	0	0	0	0	3	0	0	0	2	0	2	0	3	0	0	0	0	0	0	0
Coleoptera	Elmidae	294	2012-09-29	2012	P1.2.3	P1	1	Pulpito	1	0	2.89941	0	0	1.37278	1.64497	0	1	2.69822	3	0	1	0	3	0.899408	1.2426	2.20118	2.6568	0.0177515	0	0	0	3	0	0.573964	0.988166	0	0	3	0	0	0	3	0	0	0	0	0	0	0
Ephemeroptera	Leptophlebiidae	294	2012-09-29	2012	P1.2.3	P1	1	Pulpito	4	0.745902	2.86066	0	0	1.85246	0.540984	0	1	3	0	0	0.991803	1.97541	1.18033	0	0	0.180328	2.63934	0.729508	0	0	0	0	3	1	0	0	1	3	0	0	0	0	0	0	0	3	1	0	3
Trichoptera	Leptoceridae	294	2012-09-29	2012	P1.2.3	P1	1	Pulpito	2	0	1.88462	0	0.0307692	0.723077	1.65385	0	2.99231	0.807692	0	0	0	0	3	0	0	0.3	3	0	0	0	0	3	1	0	0	0	0	3	0	0	0	3	0	0	0	0	0	0	3
Ephemeroptera	Leptohyphidae	294	2012-09-29	2012	P1.2.3	P1	1	Pulpito	28	0	3	0	0	1.875	1	0	1	3	0	0	0.2	1.05	1.95	0	0	1.6	3	0	0	0	0	0	3	3	0	0	0.2	3	0.65	0	0	0	0	0	0	3	0	0	3
Diptera	Tipulidae	294	2012-09-29	2012	P1.2.3	P1	1	Pulpito	5	0	2.02913	0	1.45631	0.135922	0.951456	0	2	2	0	3	0	0	3	0	0	0	1.07767	0.485437	1.92233	0.31068	0	0	0	3	0	0	0	1	3	0	0	0	0	0	1	0	3	0	3
Diptera	Simuliidae	294	2012-09-29	2012	P1.2.3	P1	1	Pulpito	1	3	0	0	0	1	0	0	3	1	0	1	0	0	3	0	0	0	3	0	0	0	0	0	0	3	0	0	0	2	0	3	0	3	1	0	1	0	1	0	3
Ephemeroptera	Baetidae	295	2012-10-17	2012	P1.3.3	P1	1	Pulpito	9	0	2.92893	0	0.0685279	2.40355	0.269036	0	1	2.30711	0	0	1	0	3	0	0	1.54061	1.88325	0	0	0	0	0	0.426396	2.84264	0	0	2.15482	2.57614	0	0	0	3	0	0	0	1	0	0	3
Plecoptera	Gripopterygidae	295	2012-10-17	2012	P1.3.3	P1	1	Pulpito	1	0	0	0	3	0	3	0	2	1	0	0	0	1	2	0	0	0	3	1	0	0	0	2	3	0	0	0	1	3	0	0	0	3	0	0	0	0	0	0	0
Trichoptera	Hydrobioscidae	295	2012-10-17	2012	P1.3.3	P1	1	Pulpito	2	0	0	0	3	0	0.375	0	3	0	0	0	0	0	3	0	0	0	0.140625	2.51562	0	0	0	0	0	3	0	0	1	3	0	0	0	3	0	0	0	0	0	0	3
Trichoptera	Hydropsychidae	295	2012-10-17	2012	P1.3.3	P1	1	Pulpito	1	3	0	0	1	0	1	0	1	3	0	0	0	0	3	0	0	0	0.438017	3	1.68595	0	0	0	0	3	0	0	1	2	0	3	0	3	0	0	0	0	0	0	3
Plecoptera	Perlidae	295	2012-10-17	2012	P1.3.3	P1	1	Pulpito	1	0	1	0	3	0	1	0	0	3	0	0	1	2	0	0	0	0	2	3	1	0	0	3	3	0	0	0	1	3	0	0	0	0	2	0	0	3	0	0	0
Diptera	Simuliidae	295	2012-10-17	2012	P1.3.3	P1	1	Pulpito	1	3	0	0	0	1	0	0	3	1	0	1	0	0	3	0	0	0	3	0	0	0	0	0	0	3	0	0	0	2	0	3	0	3	1	0	1	0	1	0	3
Ephemeroptera	Baetidae	308	2012-09-10	2012	PIN1.2.3	PIN1	2	Pindilig	14	0	2.92893	0	0.0685279	2.40355	0.269036	0	1	2.30711	0	0	1	0	3	0	0	1.54061	1.88325	0	0	0	0	0	0.426396	2.84264	0	0	2.15482	2.57614	0	0	0	3	0	0	0	1	0	0	3
Coleoptera	Elmidae	308	2012-09-10	2012	PIN1.2.3	PIN1	2	Pindilig	1	0	2.89941	0	0	1.37278	1.64497	0	1	2.69822	3	0	1	0	3	0.899408	1.2426	2.20118	2.6568	0.0177515	0	0	0	3	0	0.573964	0.988166	0	0	3	0	0	0	3	0	0	0	0	0	0	0
Plecoptera	Perlidae	308	2012-09-10	2012	PIN1.2.3	PIN1	2	Pindilig	2	0	1	0	3	0	1	0	0	3	0	0	1	2	0	0	0	0	2	3	1	0	0	3	3	0	0	0	1	3	0	0	0	0	2	0	0	3	0	0	0
Diptera	Simuliidae	308	2012-09-10	2012	PIN1.2.3	PIN1	2	Pindilig	1	3	0	0	0	1	0	0	3	1	0	1	0	0	3	0	0	0	3	0	0	0	0	0	0	3	0	0	0	2	0	3	0	3	1	0	1	0	1	0	3
Ephemeroptera	Baetidae	309	2013-01-14	2013	PIN1.3.3	PIN1	2	Pindilig	94	0	2.92893	0	0.0685279	2.40355	0.269036	0	1	2.30711	0	0	1	0	3	0	0	1.54061	1.88325	0	0	0	0	0	0.426396	2.84264	0	0	2.15482	2.57614	0	0	0	3	0	0	0	1	0	0	3
Ephemeroptera	Baetidae	310	2013-01-14	2013	PIN1.4.3	PIN1	2	Pindilig	52	0	2.92893	0	0.0685279	2.40355	0.269036	0	1	2.30711	0	0	1	0	3	0	0	1.54061	1.88325	0	0	0	0	0	0.426396	2.84264	0	0	2.15482	2.57614	0	0	0	3	0	0	0	1	0	0	3
Trichoptera	Calamoceratidae	310	2013-01-14	2013	PIN1.4.3	PIN1	2	Pindilig	2	0	1	0	0	0	3	0	2	3	0	0	0	0	3	0	0	0	0	3	0	0	0	3	1	0	0	0	0	3	0	0	0	1	3	0	0	0	0	0	3
Amphipoda	Hyalellidae	310	2013-01-14	2013	PIN1.4.3	PIN1	2	Pindilig	5	0	0	0	1	0	3	0	0	3	0	0	0	3	1	0	0	0	3	0	0	0	0	3	0	0	0	0	3	0	0	0	0	0	0	0	0	0	3	0	0
Trichoptera	Hydrobioscidae	310	2013-01-14	2013	PIN1.4.3	PIN1	2	Pindilig	4	0	0	0	3	0	0.375	0	3	0	0	0	0	0	3	0	0	0	0.140625	2.51562	0	0	0	0	0	3	0	0	1	3	0	0	0	3	0	0	0	0	0	0	3
Oligochaeta	Oligochaeta	310	2013-01-14	2013	PIN1.4.3	PIN1	2	Pindilig	1	0	3	0	0	0	0	0	3	0	0	0	0	0	3	0	0	3	3	0	0	0	0	0	0	3	0	0	0	3	0	0	0	3	0	0	0	0	0	0	3
Ephemeroptera	Leptohyphidae	310	2013-01-14	2013	PIN1.4.3	PIN1	2	Pindilig	4	0	3	0	0	1.875	1	0	1	3	0	0	0.2	1.05	1.95	0	0	1.6	3	0	0	0	0	0	3	3	0	0	0.2	3	0.65	0	0	0	0	0	0	3	0	0	3
Plecoptera	Perlidae	310	2013-01-14	2013	PIN1.4.3	PIN1	2	Pindilig	1	0	1	0	3	0	1	0	0	3	0	0	1	2	0	0	0	0	2	3	1	0	0	3	3	0	0	0	1	3	0	0	0	0	2	0	0	3	0	0	0
Diptera	Tipulidae	310	2013-01-14	2013	PIN1.4.3	PIN1	2	Pindilig	1	0	2.02913	0	1.45631	0.135922	0.951456	0	2	2	0	3	0	0	3	0	0	0	1.07767	0.485437	1.92233	0.31068	0	0	0	3	0	0	0	1	3	0	0	0	0	0	1	0	3	0	3
Diptera	Empididae	311	2012-08-14	2012	PIN4.1.3	PIN4	2	Pindilig	2	0	0	0	3	0	0	0	2	0	0	1	0	0	3	0	0	2	3	0	0	0	0	0	1	3	0	0	0	3	2	0	0	0	0	0	3	0	0	0	3
Ephemeroptera	Baetidae	311	2012-08-14	2012	PIN4.1.3	PIN4	2	Pindilig	3	0	2.92893	0	0.0685279	2.40355	0.269036	0	1	2.30711	0	0	1	0	3	0	0	1.54061	1.88325	0	0	0	0	0	0.426396	2.84264	0	0	2.15482	2.57614	0	0	0	3	0	0	0	1	0	0	3
Diptera	Chironomidae	311	2012-08-14	2012	PIN4.1.3	PIN4	2	Pindilig	4	0	3	0	1	1	1	0	3	2	0	0	0	0	3	0	0	0	3	0	0	0	0	0	0	3	0	0	1	2	2	1	0	1	3	0	0	0	0	1	3
Coleoptera	Elmidae	311	2012-08-14	2012	PIN4.1.3	PIN4	2	Pindilig	3	0	2.89941	0	0	1.37278	1.64497	0	1	2.69822	3	0	1	0	3	0.899408	1.2426	2.20118	2.6568	0.0177515	0	0	0	3	0	0.573964	0.988166	0	0	3	0	0	0	3	0	0	0	0	0	0	0
Amphipoda	Hyalellidae	311	2012-08-14	2012	PIN4.1.3	PIN4	2	Pindilig	9	0	0	0	1	0	3	0	0	3	0	0	0	3	1	0	0	0	3	0	0	0	0	3	0	0	0	0	3	0	0	0	0	0	0	0	0	0	3	0	0
Plecoptera	Gripopterygidae	311	2012-08-14	2012	PIN4.1.3	PIN4	2	Pindilig	1	0	0	0	3	0	3	0	2	1	0	0	0	1	2	0	0	0	3	1	0	0	0	2	3	0	0	0	1	3	0	0	0	3	0	0	0	0	0	0	0
Trichoptera	Hydrobioscidae	311	2012-08-14	2012	PIN4.1.3	PIN4	2	Pindilig	1	0	0	0	3	0	0.375	0	3	0	0	0	0	0	3	0	0	0	0.140625	2.51562	0	0	0	0	0	3	0	0	1	3	0	0	0	3	0	0	0	0	0	0	3
Ephemeroptera	Leptophlebiidae	311	2012-08-14	2012	PIN4.1.3	PIN4	2	Pindilig	30	0.745902	2.86066	0	0	1.85246	0.540984	0	1	3	0	0	0.991803	1.97541	1.18033	0	0	0.180328	2.63934	0.729508	0	0	0	0	3	1	0	0	1	3	0	0	0	0	0	0	0	3	1	0	3
Trichoptera	Leptoceridae	311	2012-08-14	2012	PIN4.1.3	PIN4	2	Pindilig	2	0	1.88462	0	0.0307692	0.723077	1.65385	0	2.99231	0.807692	0	0	0	0	3	0	0	0.3	3	0	0	0	0	3	1	0	0	0	0	3	0	0	0	3	0	0	0	0	0	0	3
Ephemeroptera	Leptohyphidae	311	2012-08-14	2012	PIN4.1.3	PIN4	2	Pindilig	1	0	3	0	0	1.875	1	0	1	3	0	0	0.2	1.05	1.95	0	0	1.6	3	0	0	0	0	0	3	3	0	0	0.2	3	0.65	0	0	0	0	0	0	3	0	0	3
Diptera	Tipulidae	311	2012-08-14	2012	PIN4.1.3	PIN4	2	Pindilig	1	0	2.02913	0	1.45631	0.135922	0.951456	0	2	2	0	3	0	0	3	0	0	0	1.07767	0.485437	1.92233	0.31068	0	0	0	3	0	0	0	1	3	0	0	0	0	0	1	0	3	0	3
Diptera	Simuliidae	311	2012-08-14	2012	PIN4.1.3	PIN4	2	Pindilig	1	3	0	0	0	1	0	0	3	1	0	1	0	0	3	0	0	0	3	0	0	0	0	0	0	3	0	0	0	2	0	3	0	3	1	0	1	0	1	0	3
Ephemeroptera	Baetidae	312	2012-09-10	2012	PIN4.2.3	PIN4	2	Pindilig	17	0	2.92893	0	0.0685279	2.40355	0.269036	0	1	2.30711	0	0	1	0	3	0	0	1.54061	1.88325	0	0	0	0	0	0.426396	2.84264	0	0	2.15482	2.57614	0	0	0	3	0	0	0	1	0	0	3
Coleoptera	Elmidae	312	2012-09-10	2012	PIN4.2.3	PIN4	2	Pindilig	2	0	2.89941	0	0	1.37278	1.64497	0	1	2.69822	3	0	1	0	3	0.899408	1.2426	2.20118	2.6568	0.0177515	0	0	0	3	0	0.573964	0.988166	0	0	3	0	0	0	3	0	0	0	0	0	0	0
Trichoptera	Hydrobioscidae	312	2012-09-10	2012	PIN4.2.3	PIN4	2	Pindilig	1	0	0	0	3	0	0.375	0	3	0	0	0	0	0	3	0	0	0	0.140625	2.51562	0	0	0	0	0	3	0	0	1	3	0	0	0	3	0	0	0	0	0	0	3
Ephemeroptera	Leptohyphidae	312	2012-09-10	2012	PIN4.2.3	PIN4	2	Pindilig	1	0	3	0	0	1.875	1	0	1	3	0	0	0.2	1.05	1.95	0	0	1.6	3	0	0	0	0	0	3	3	0	0	0.2	3	0.65	0	0	0	0	0	0	3	0	0	3
Diptera	Tipulidae	312	2012-09-10	2012	PIN4.2.3	PIN4	2	Pindilig	1	0	2.02913	0	1.45631	0.135922	0.951456	0	2	2	0	3	0	0	3	0	0	0	1.07767	0.485437	1.92233	0.31068	0	0	0	3	0	0	0	1	3	0	0	0	0	0	1	0	3	0	3
Diptera	Simuliidae	312	2012-09-10	2012	PIN4.2.3	PIN4	2	Pindilig	1	3	0	0	0	1	0	0	3	1	0	1	0	0	3	0	0	0	3	0	0	0	0	0	0	3	0	0	0	2	0	3	0	3	1	0	1	0	1	0	3
Ephemeroptera	Baetidae	313	2012-10-16	2012	PIN4.3.3	PIN4	2	Pindilig	36	0	2.92893	0	0.0685279	2.40355	0.269036	0	1	2.30711	0	0	1	0	3	0	0	1.54061	1.88325	0	0	0	0	0	0.426396	2.84264	0	0	2.15482	2.57614	0	0	0	3	0	0	0	1	0	0	3
Trichoptera	Calamoceratidae	313	2012-10-16	2012	PIN4.3.3	PIN4	2	Pindilig	5	0	1	0	0	0	3	0	2	3	0	0	0	0	3	0	0	0	0	3	0	0	0	3	1	0	0	0	0	3	0	0	0	1	3	0	0	0	0	0	3
Coleoptera	Elmidae	313	2012-10-16	2012	PIN4.3.3	PIN4	2	Pindilig	1	0	2.89941	0	0	1.37278	1.64497	0	1	2.69822	3	0	1	0	3	0.899408	1.2426	2.20118	2.6568	0.0177515	0	0	0	3	0	0.573964	0.988166	0	0	3	0	0	0	3	0	0	0	0	0	0	0
Trichoptera	Leptoceridae	313	2012-10-16	2012	PIN4.3.3	PIN4	2	Pindilig	1	0	1.88462	0	0.0307692	0.723077	1.65385	0	2.99231	0.807692	0	0	0	0	3	0	0	0.3	3	0	0	0	0	3	1	0	0	0	0	3	0	0	0	3	0	0	0	0	0	0	3
Coleoptera	Scirtidae	313	2012-10-16	2012	PIN4.3.3	PIN4	2	Pindilig	4	0	3	0	0	2	2	0	1	3	0	0	1	1	3	0	0	3	0	0	0	0	0	2	3	0	0	0	0	3	0	0	0	0	0	0	3	0	0	0	0
Oligochaeta	Oligochaeta	313	2012-10-16	2012	PIN4.3.3	PIN4	2	Pindilig	2	0	3	0	0	0	0	0	3	0	0	0	0	0	3	0	0	3	3	0	0	0	0	0	0	3	0	0	0	3	0	0	0	3	0	0	0	0	0	0	3
Coleoptera	Ptilodactylidae	313	2012-10-16	2012	PIN4.3.3	PIN4	2	Pindilig	1	0	0	0	0	3	3	0	0	3	0	0	1	0	3	0	0	2	2	3	0	0	0	0	1	3	0	0	0	3	3	0	0	3	0	0	0	0	0	0	0
Diptera	Simuliidae	313	2012-10-16	2012	PIN4.3.3	PIN4	2	Pindilig	5	3	0	0	0	1	0	0	3	1	0	1	0	0	3	0	0	0	3	0	0	0	0	0	0	3	0	0	0	2	0	3	0	3	1	0	1	0	1	0	3
Ephemeroptera	Baetidae	314	2013-01-14	2013	PIN4.4.3	PIN4	2	Pindilig	25	0	2.92893	0	0.0685279	2.40355	0.269036	0	1	2.30711	0	0	1	0	3	0	0	1.54061	1.88325	0	0	0	0	0	0.426396	2.84264	0	0	2.15482	2.57614	0	0	0	3	0	0	0	1	0	0	3
Diptera	Blephariceridae	314	2013-01-14	2013	PIN4.4.3	PIN4	2	Pindilig	1	0	0	0	0	3	0	0	1	3	0	0	0	3	1	0	0	0	3	1	0	0	0	0	0	3	0	0	0	2	0	2	0	3	0	0	0	0	0	0	0
Coleoptera	Elmidae	314	2013-01-14	2013	PIN4.4.3	PIN4	2	Pindilig	4	0	2.89941	0	0	1.37278	1.64497	0	1	2.69822	3	0	1	0	3	0.899408	1.2426	2.20118	2.6568	0.0177515	0	0	0	3	0	0.573964	0.988166	0	0	3	0	0	0	3	0	0	0	0	0	0	0
Trichoptera	Hydrobioscidae	314	2013-01-14	2013	PIN4.4.3	PIN4	2	Pindilig	2	0	0	0	3	0	0.375	0	3	0	0	0	0	0	3	0	0	0	0.140625	2.51562	0	0	0	0	0	3	0	0	1	3	0	0	0	3	0	0	0	0	0	0	3
Diptera	Simuliidae	314	2013-01-14	2013	PIN4.4.3	PIN4	2	Pindilig	3	3	0	0	0	1	0	0	3	1	0	1	0	0	3	0	0	0	3	0	0	0	0	0	0	3	0	0	0	2	0	3	0	3	1	0	1	0	1	0	3
Diptera	Tabanidae	315	2012-08-14	2012	PIN5.1.3	PIN5	1	Pindilig	1	0	0	0	3	0	0	0	0	0	0	3	1	0	3	0	0	0	3	1	0	0	0	0	0	3	0	1	0	1	3	0	0	3	0	0	2	0	0	0	1
Diptera	Ceratopogonidae	315	2012-08-14	2012	PIN5.1.3	PIN5	1	Pindilig	1	0	1	1	2	1	0	0	1	3	0	0	0	0	3	0	0	0	1	3	0	0	0	0	0	3	0	0	0	2	3	0	0	3	0	0	0	1	0	0	3
Coleoptera	Elmidae	315	2012-08-14	2012	PIN5.1.3	PIN5	1	Pindilig	1	0	2.89941	0	0	1.37278	1.64497	0	1	2.69822	3	0	1	0	3	0.899408	1.2426	2.20118	2.6568	0.0177515	0	0	0	3	0	0.573964	0.988166	0	0	3	0	0	0	3	0	0	0	0	0	0	0
Amphipoda	Hyalellidae	315	2012-08-14	2012	PIN5.1.3	PIN5	1	Pindilig	4	0	0	0	1	0	3	0	0	3	0	0	0	3	1	0	0	0	3	0	0	0	0	3	0	0	0	0	3	0	0	0	0	0	0	0	0	0	3	0	0
Trichoptera	Hydrobioscidae	315	2012-08-14	2012	PIN5.1.3	PIN5	1	Pindilig	1	0	0	0	3	0	0.375	0	3	0	0	0	0	0	3	0	0	0	0.140625	2.51562	0	0	0	0	0	3	0	0	1	3	0	0	0	3	0	0	0	0	0	0	3
Trichoptera	Leptoceridae	315	2012-08-14	2012	PIN5.1.3	PIN5	1	Pindilig	18	0	1.88462	0	0.0307692	0.723077	1.65385	0	2.99231	0.807692	0	0	0	0	3	0	0	0.3	3	0	0	0	0	3	1	0	0	0	0	3	0	0	0	3	0	0	0	0	0	0	3
Ephemeroptera	Leptohyphidae	315	2012-08-14	2012	PIN5.1.3	PIN5	1	Pindilig	1	0	3	0	0	1.875	1	0	1	3	0	0	0.2	1.05	1.95	0	0	1.6	3	0	0	0	0	0	3	3	0	0	0.2	3	0.65	0	0	0	0	0	0	3	0	0	3
Ephemeroptera	Baetidae	316	2012-09-10	2012	PIN5.2.3	PIN5	1	Pindilig	1	0	2.92893	0	0.0685279	2.40355	0.269036	0	1	2.30711	0	0	1	0	3	0	0	1.54061	1.88325	0	0	0	0	0	0.426396	2.84264	0	0	2.15482	2.57614	0	0	0	3	0	0	0	1	0	0	3
Diptera	Blephariceridae	316	2012-09-10	2012	PIN5.2.3	PIN5	1	Pindilig	5	0	0	0	0	3	0	0	1	3	0	0	0	3	1	0	0	0	3	1	0	0	0	0	0	3	0	0	0	2	0	2	0	3	0	0	0	0	0	0	0
Trichoptera	Calamoceratidae	316	2012-09-10	2012	PIN5.2.3	PIN5	1	Pindilig	3	0	1	0	0	0	3	0	2	3	0	0	0	0	3	0	0	0	0	3	0	0	0	3	1	0	0	0	0	3	0	0	0	1	3	0	0	0	0	0	3
Diptera	Ceratopogonidae	316	2012-09-10	2012	PIN5.2.3	PIN5	1	Pindilig	1	0	1	1	2	1	0	0	1	3	0	0	0	0	3	0	0	0	1	3	0	0	0	0	0	3	0	0	0	2	3	0	0	3	0	0	0	1	0	0	3
Diptera	Chironomidae	316	2012-09-10	2012	PIN5.2.3	PIN5	1	Pindilig	3	0	3	0	1	1	1	0	3	2	0	0	0	0	3	0	0	0	3	0	0	0	0	0	0	3	0	0	1	2	2	1	0	1	3	0	0	0	0	1	3
Coleoptera	Elmidae	316	2012-09-10	2012	PIN5.2.3	PIN5	1	Pindilig	8	0	2.89941	0	0	1.37278	1.64497	0	1	2.69822	3	0	1	0	3	0.899408	1.2426	2.20118	2.6568	0.0177515	0	0	0	3	0	0.573964	0.988166	0	0	3	0	0	0	3	0	0	0	0	0	0	0
Amphipoda	Hyalellidae	316	2012-09-10	2012	PIN5.2.3	PIN5	1	Pindilig	22	0	0	0	1	0	3	0	0	3	0	0	0	3	1	0	0	0	3	0	0	0	0	3	0	0	0	0	3	0	0	0	0	0	0	0	0	0	3	0	0
Plecoptera	Gripopterygidae	316	2012-09-10	2012	PIN5.2.3	PIN5	1	Pindilig	2	0	0	0	3	0	3	0	2	1	0	0	0	1	2	0	0	0	3	1	0	0	0	2	3	0	0	0	1	3	0	0	0	3	0	0	0	0	0	0	0
Trichoptera	Hydrobioscidae	316	2012-09-10	2012	PIN5.2.3	PIN5	1	Pindilig	1	0	0	0	3	0	0.375	0	3	0	0	0	0	0	3	0	0	0	0.140625	2.51562	0	0	0	0	0	3	0	0	1	3	0	0	0	3	0	0	0	0	0	0	3
Trichoptera	Hydropsychidae	316	2012-09-10	2012	PIN5.2.3	PIN5	1	Pindilig	3	3	0	0	1	0	1	0	1	3	0	0	0	0	3	0	0	0	0.438017	3	1.68595	0	0	0	0	3	0	0	1	2	0	3	0	3	0	0	0	0	0	0	3
Trichoptera	Leptoceridae	316	2012-09-10	2012	PIN5.2.3	PIN5	1	Pindilig	34	0	1.88462	0	0.0307692	0.723077	1.65385	0	2.99231	0.807692	0	0	0	0	3	0	0	0.3	3	0	0	0	0	3	1	0	0	0	0	3	0	0	0	3	0	0	0	0	0	0	3
Coleoptera	Scirtidae	316	2012-09-10	2012	PIN5.2.3	PIN5	1	Pindilig	2	0	3	0	0	2	2	0	1	3	0	0	1	1	3	0	0	3	0	0	0	0	0	2	3	0	0	0	0	3	0	0	0	0	0	0	3	0	0	0	0
Coleoptera	Psephenidae	316	2012-09-10	2012	PIN5.2.3	PIN5	1	Pindilig	3	0	2	0	0	3	0	0	1	3	0	0	0	3	0	0	0	1	3	0	0	0	0	0	3	0	0	0	0	3	0	0	0	3	0	0	0	0	0	0	0
Coleoptera	Ptilodactylidae	316	2012-09-10	2012	PIN5.2.3	PIN5	1	Pindilig	1	0	0	0	0	3	3	0	0	3	0	0	1	0	3	0	0	2	2	3	0	0	0	0	1	3	0	0	0	3	3	0	0	3	0	0	0	0	0	0	0
Ephemeroptera	Leptohyphidae	316	2012-09-10	2012	PIN5.2.3	PIN5	1	Pindilig	3	0	3	0	0	1.875	1	0	1	3	0	0	0.2	1.05	1.95	0	0	1.6	3	0	0	0	0	0	3	3	0	0	0.2	3	0.65	0	0	0	0	0	0	3	0	0	3
Diptera	Tipulidae	316	2012-09-10	2012	PIN5.2.3	PIN5	1	Pindilig	3	0	2.02913	0	1.45631	0.135922	0.951456	0	2	2	0	3	0	0	3	0	0	0	1.07767	0.485437	1.92233	0.31068	0	0	0	3	0	0	0	1	3	0	0	0	0	0	1	0	3	0	3
Diptera	Simuliidae	316	2012-09-10	2012	PIN5.2.3	PIN5	1	Pindilig	6	3	0	0	0	1	0	0	3	1	0	1	0	0	3	0	0	0	3	0	0	0	0	0	0	3	0	0	0	2	0	3	0	3	1	0	1	0	1	0	3
Ephemeroptera	Baetidae	317	2012-10-16	2012	PIN5.3.3	PIN5	1	Pindilig	6	0	2.92893	0	0.0685279	2.40355	0.269036	0	1	2.30711	0	0	1	0	3	0	0	1.54061	1.88325	0	0	0	0	0	0.426396	2.84264	0	0	2.15482	2.57614	0	0	0	3	0	0	0	1	0	0	3
Trichoptera	Calamoceratidae	317	2012-10-16	2012	PIN5.3.3	PIN5	1	Pindilig	15	0	1	0	0	0	3	0	2	3	0	0	0	0	3	0	0	0	0	3	0	0	0	3	1	0	0	0	0	3	0	0	0	1	3	0	0	0	0	0	3
Diptera	Chironomidae	317	2012-10-16	2012	PIN5.3.3	PIN5	1	Pindilig	19	0	3	0	1	1	1	0	3	2	0	0	0	0	3	0	0	0	3	0	0	0	0	0	0	3	0	0	1	2	2	1	0	1	3	0	0	0	0	1	3
Turbellaria	Dugesiidae	317	2012-10-16	2012	PIN5.3.3	PIN5	1	Pindilig	1	0	0	0	2	0	0	0	3	0	0	0	0	3	2	0	0	0	3	0	0	0	0	0	0	3	0	1	0	3	0	0	2	2	0	0	0	0	0	0	3
Coleoptera	Elmidae	317	2012-10-16	2012	PIN5.3.3	PIN5	1	Pindilig	6	0	2.89941	0	0	1.37278	1.64497	0	1	2.69822	3	0	1	0	3	0.899408	1.2426	2.20118	2.6568	0.0177515	0	0	0	3	0	0.573964	0.988166	0	0	3	0	0	0	3	0	0	0	0	0	0	0
Amphipoda	Hyalellidae	317	2012-10-16	2012	PIN5.3.3	PIN5	1	Pindilig	30	0	0	0	1	0	3	0	0	3	0	0	0	3	1	0	0	0	3	0	0	0	0	3	0	0	0	0	3	0	0	0	0	0	0	0	0	0	3	0	0
Trichoptera	Leptoceridae	317	2012-10-16	2012	PIN5.3.3	PIN5	1	Pindilig	15	0	1.88462	0	0.0307692	0.723077	1.65385	0	2.99231	0.807692	0	0	0	0	3	0	0	0.3	3	0	0	0	0	3	1	0	0	0	0	3	0	0	0	3	0	0	0	0	0	0	3
Coleoptera	Scirtidae	317	2012-10-16	2012	PIN5.3.3	PIN5	1	Pindilig	1	0	3	0	0	2	2	0	1	3	0	0	1	1	3	0	0	3	0	0	0	0	0	2	3	0	0	0	0	3	0	0	0	0	0	0	3	0	0	0	0
Coleoptera	Psephenidae	317	2012-10-16	2012	PIN5.3.3	PIN5	1	Pindilig	4	0	2	0	0	3	0	0	1	3	0	0	0	3	0	0	0	1	3	0	0	0	0	0	3	0	0	0	0	3	0	0	0	3	0	0	0	0	0	0	0
Diptera	Tipulidae	317	2012-10-16	2012	PIN5.3.3	PIN5	1	Pindilig	9	0	2.02913	0	1.45631	0.135922	0.951456	0	2	2	0	3	0	0	3	0	0	0	1.07767	0.485437	1.92233	0.31068	0	0	0	3	0	0	0	1	3	0	0	0	0	0	1	0	3	0	3
Diptera	Simuliidae	317	2012-10-16	2012	PIN5.3.3	PIN5	1	Pindilig	7	3	0	0	0	1	0	0	3	1	0	1	0	0	3	0	0	0	3	0	0	0	0	0	0	3	0	0	0	2	0	3	0	3	1	0	1	0	1	0	3
Hemiptera	Veliidae	317	2012-10-16	2012	PIN5.3.3	PIN5	1	Pindilig	1	0	0	0	3	0	0	0	0	0	0	3	0	3	1	0	0	0	3	1	0	0	0	3	1	0	1	3	0	0	0	0	0	3	0	0	2	0	0	0	0
Diptera	Tipulidae	318	2013-01-14	2013	PIN5.4.3	PIN5	1	Pindilig	6	0	2.02913	0	1.45631	0.135922	0.951456	0	2	2	0	3	0	0	3	0	0	0	1.07767	0.485437	1.92233	0.31068	0	0	0	3	0	0	0	1	3	0	0	0	0	0	1	0	3	0	3
Ephemeroptera	Baetidae	318	2013-01-14	2013	PIN5.4.3	PIN5	1	Pindilig	3	0	2.92893	0	0.0685279	2.40355	0.269036	0	1	2.30711	0	0	1	0	3	0	0	1.54061	1.88325	0	0	0	0	0	0.426396	2.84264	0	0	2.15482	2.57614	0	0	0	3	0	0	0	1	0	0	3
Diptera	Blephariceridae	318	2013-01-14	2013	PIN5.4.3	PIN5	1	Pindilig	1	0	0	0	0	3	0	0	1	3	0	0	0	3	1	0	0	0	3	1	0	0	0	0	0	3	0	0	0	2	0	2	0	3	0	0	0	0	0	0	0
Trichoptera	Calamoceratidae	318	2013-01-14	2013	PIN5.4.3	PIN5	1	Pindilig	2	0	1	0	0	0	3	0	2	3	0	0	0	0	3	0	0	0	0	3	0	0	0	3	1	0	0	0	0	3	0	0	0	1	3	0	0	0	0	0	3
Diptera	Chironomidae	318	2013-01-14	2013	PIN5.4.3	PIN5	1	Pindilig	8	0	3	0	1	1	1	0	3	2	0	0	0	0	3	0	0	0	3	0	0	0	0	0	0	3	0	0	1	2	2	1	0	1	3	0	0	0	0	1	3
Coleoptera	Elmidae	318	2013-01-14	2013	PIN5.4.3	PIN5	1	Pindilig	11	0	2.89941	0	0	1.37278	1.64497	0	1	2.69822	3	0	1	0	3	0.899408	1.2426	2.20118	2.6568	0.0177515	0	0	0	3	0	0.573964	0.988166	0	0	3	0	0	0	3	0	0	0	0	0	0	0
Amphipoda	Hyalellidae	318	2013-01-14	2013	PIN5.4.3	PIN5	1	Pindilig	4	0	0	0	1	0	3	0	0	3	0	0	0	3	1	0	0	0	3	0	0	0	0	3	0	0	0	0	3	0	0	0	0	0	0	0	0	0	3	0	0
Trichoptera	Hydrobioscidae	318	2013-01-14	2013	PIN5.4.3	PIN5	1	Pindilig	4	0	0	0	3	0	0.375	0	3	0	0	0	0	0	3	0	0	0	0.140625	2.51562	0	0	0	0	0	3	0	0	1	3	0	0	0	3	0	0	0	0	0	0	3
Trichoptera	Hydropsychidae	318	2013-01-14	2013	PIN5.4.3	PIN5	1	Pindilig	3	3	0	0	1	0	1	0	1	3	0	0	0	0	3	0	0	0	0.438017	3	1.68595	0	0	0	0	3	0	0	1	2	0	3	0	3	0	0	0	0	0	0	3
Trichoptera	Leptoceridae	318	2013-01-14	2013	PIN5.4.3	PIN5	1	Pindilig	1	0	1.88462	0	0.0307692	0.723077	1.65385	0	2.99231	0.807692	0	0	0	0	3	0	0	0.3	3	0	0	0	0	3	1	0	0	0	0	3	0	0	0	3	0	0	0	0	0	0	3
Oligochaeta	Oligochaeta	318	2013-01-14	2013	PIN5.4.3	PIN5	1	Pindilig	4	0	3	0	0	0	0	0	3	0	0	0	0	0	3	0	0	3	3	0	0	0	0	0	0	3	0	0	0	3	0	0	0	3	0	0	0	0	0	0	3
Coleoptera	Psephenidae	318	2013-01-14	2013	PIN5.4.3	PIN5	1	Pindilig	2	0	2	0	0	3	0	0	1	3	0	0	0	3	0	0	0	1	3	0	0	0	0	0	3	0	0	0	0	3	0	0	0	3	0	0	0	0	0	0	0
Ephemeroptera	Leptohyphidae	318	2013-01-14	2013	PIN5.4.3	PIN5	1	Pindilig	5	0	3	0	0	1.875	1	0	1	3	0	0	0.2	1.05	1.95	0	0	1.6	3	0	0	0	0	0	3	3	0	0	0.2	3	0.65	0	0	0	0	0	0	3	0	0	3
Plecoptera	Perlidae	318	2013-01-14	2013	PIN5.4.3	PIN5	1	Pindilig	5	0	1	0	3	0	1	0	0	3	0	0	1	2	0	0	0	0	2	3	1	0	0	3	3	0	0	0	1	3	0	0	0	0	2	0	0	3	0	0	0
Diptera	Simuliidae	318	2013-01-14	2013	PIN5.4.3	PIN5	1	Pindilig	8	3	0	0	0	1	0	0	3	1	0	1	0	0	3	0	0	0	3	0	0	0	0	0	0	3	0	0	0	2	0	3	0	3	1	0	1	0	1	0	3
Diptera	Empididae	326	2008-01-25	2008	SB4.1.0	SB4	1	Sta. Barbara	4	0	0	0	3	0	0	0	2	0	0	1	0	0	3	0	0	2	3	0	0	0	0	0	1	3	0	0	0	3	2	0	0	0	0	0	3	0	0	0	3
Ephemeroptera	Baetidae	326	2008-01-25	2008	SB4.1.0	SB4	1	Sta. Barbara	120	0	2.92893	0	0.0685279	2.40355	0.269036	0	1	2.30711	0	0	1	0	3	0	0	1.54061	1.88325	0	0	0	0	0	0.426396	2.84264	0	0	2.15482	2.57614	0	0	0	3	0	0	0	1	0	0	3
Diptera	Blephariceridae	326	2008-01-25	2008	SB4.1.0	SB4	1	Sta. Barbara	1	0	0	0	0	3	0	0	1	3	0	0	0	3	1	0	0	0	3	1	0	0	0	0	0	3	0	0	0	2	0	2	0	3	0	0	0	0	0	0	0
Diptera	Chironomidae	326	2008-01-25	2008	SB4.1.0	SB4	1	Sta. Barbara	2	0	3	0	1	1	1	0	3	2	0	0	0	0	3	0	0	0	3	0	0	0	0	0	0	3	0	0	1	2	2	1	0	1	3	0	0	0	0	1	3
Trichoptera	Helicopsychidae	326	2008-01-25	2008	SB4.1.0	SB4	1	Sta. Barbara	5	0	2	0	0	2	3	0	3	0	0	0	0	0	0	3	0	3	0	0	0	0	0	3	1	0	0	0	0	3	1	0	0	0	0	0	0	2	0	0	3
Coleoptera	Elmidae	326	2008-01-25	2008	SB4.1.0	SB4	1	Sta. Barbara	104	0	2.89941	0	0	1.37278	1.64497	0	1	2.69822	3	0	1	0	3	0.899408	1.2426	2.20118	2.6568	0.0177515	0	0	0	3	0	0.573964	0.988166	0	0	3	0	0	0	3	0	0	0	0	0	0	0
Amphipoda	Hyalellidae	326	2008-01-25	2008	SB4.1.0	SB4	1	Sta. Barbara	1	0	0	0	1	0	3	0	0	3	0	0	0	3	1	0	0	0	3	0	0	0	0	3	0	0	0	0	3	0	0	0	0	0	0	0	0	0	3	0	0
Ephemeroptera	Leptophlebiidae	326	2008-01-25	2008	SB4.1.0	SB4	1	Sta. Barbara	1	0.745902	2.86066	0	0	1.85246	0.540984	0	1	3	0	0	0.991803	1.97541	1.18033	0	0	0.180328	2.63934	0.729508	0	0	0	0	3	1	0	0	1	3	0	0	0	0	0	0	0	3	1	0	3
Ephemeroptera	Leptohyphidae	326	2008-01-25	2008	SB4.1.0	SB4	1	Sta. Barbara	3	0	3	0	0	1.875	1	0	1	3	0	0	0.2	1.05	1.95	0	0	1.6	3	0	0	0	0	0	3	3	0	0	0.2	3	0.65	0	0	0	0	0	0	3	0	0	3
Ephemeroptera	Baetidae	327	2012-09-17	2012	SB4.2.3	SB4	1	Sta. Barbara	7	0	2.92893	0	0.0685279	2.40355	0.269036	0	1	2.30711	0	0	1	0	3	0	0	1.54061	1.88325	0	0	0	0	0	0.426396	2.84264	0	0	2.15482	2.57614	0	0	0	3	0	0	0	1	0	0	3
Coleoptera	Elmidae	327	2012-09-17	2012	SB4.2.3	SB4	1	Sta. Barbara	6	0	2.89941	0	0	1.37278	1.64497	0	1	2.69822	3	0	1	0	3	0.899408	1.2426	2.20118	2.6568	0.0177515	0	0	0	3	0	0.573964	0.988166	0	0	3	0	0	0	3	0	0	0	0	0	0	0
Trichoptera	Hydropsychidae	327	2012-09-17	2012	SB4.2.3	SB4	1	Sta. Barbara	4	3	0	0	1	0	1	0	1	3	0	0	0	0	3	0	0	0	0.438017	3	1.68595	0	0	0	0	3	0	0	1	2	0	3	0	3	0	0	0	0	0	0	3
Ephemeroptera	Leptophlebiidae	327	2012-09-17	2012	SB4.2.3	SB4	1	Sta. Barbara	1	0.745902	2.86066	0	0	1.85246	0.540984	0	1	3	0	0	0.991803	1.97541	1.18033	0	0	0.180328	2.63934	0.729508	0	0	0	0	3	1	0	0	1	3	0	0	0	0	0	0	0	3	1	0	3
Trichoptera	Leptoceridae	327	2012-09-17	2012	SB4.2.3	SB4	1	Sta. Barbara	3	0	1.88462	0	0.0307692	0.723077	1.65385	0	2.99231	0.807692	0	0	0	0	3	0	0	0.3	3	0	0	0	0	3	1	0	0	0	0	3	0	0	0	3	0	0	0	0	0	0	3
Ephemeroptera	Leptohyphidae	327	2012-09-17	2012	SB4.2.3	SB4	1	Sta. Barbara	14	0	3	0	0	1.875	1	0	1	3	0	0	0.2	1.05	1.95	0	0	1.6	3	0	0	0	0	0	3	3	0	0	0.2	3	0.65	0	0	0	0	0	0	3	0	0	3
Plecoptera	Perlidae	327	2012-09-17	2012	SB4.2.3	SB4	1	Sta. Barbara	3	0	1	0	3	0	1	0	0	3	0	0	1	2	0	0	0	0	2	3	1	0	0	3	3	0	0	0	1	3	0	0	0	0	2	0	0	3	0	0	0
Diptera	Simuliidae	327	2012-09-17	2012	SB4.2.3	SB4	1	Sta. Barbara	2	3	0	0	0	1	0	0	3	1	0	1	0	0	3	0	0	0	3	0	0	0	0	0	0	3	0	0	0	2	0	3	0	3	1	0	1	0	1	0	3
Ephemeroptera	Baetidae	328	2012-10-25	2012	SB4.3.3	SB4	1	Sta. Barbara	2	0	2.92893	0	0.0685279	2.40355	0.269036	0	1	2.30711	0	0	1	0	3	0	0	1.54061	1.88325	0	0	0	0	0	0.426396	2.84264	0	0	2.15482	2.57614	0	0	0	3	0	0	0	1	0	0	3
Trichoptera	Calamoceratidae	328	2012-10-25	2012	SB4.3.3	SB4	1	Sta. Barbara	1	0	1	0	0	0	3	0	2	3	0	0	0	0	3	0	0	0	0	3	0	0	0	3	1	0	0	0	0	3	0	0	0	1	3	0	0	0	0	0	3
Trichoptera	Hydropsychidae	328	2012-10-25	2012	SB4.3.3	SB4	1	Sta. Barbara	1	3	0	0	1	0	1	0	1	3	0	0	0	0	3	0	0	0	0.438017	3	1.68595	0	0	0	0	3	0	0	1	2	0	3	0	3	0	0	0	0	0	0	3
Ephemeroptera	Leptophlebiidae	328	2012-10-25	2012	SB4.3.3	SB4	1	Sta. Barbara	1	0.745902	2.86066	0	0	1.85246	0.540984	0	1	3	0	0	0.991803	1.97541	1.18033	0	0	0.180328	2.63934	0.729508	0	0	0	0	3	1	0	0	1	3	0	0	0	0	0	0	0	3	1	0	3
Ephemeroptera	Leptohyphidae	328	2012-10-25	2012	SB4.3.3	SB4	1	Sta. Barbara	17	0	3	0	0	1.875	1	0	1	3	0	0	0.2	1.05	1.95	0	0	1.6	3	0	0	0	0	0	3	3	0	0	0.2	3	0.65	0	0	0	0	0	0	3	0	0	3
Plecoptera	Perlidae	328	2012-10-25	2012	SB4.3.3	SB4	1	Sta. Barbara	1	0	1	0	3	0	1	0	0	3	0	0	1	2	0	0	0	0	2	3	1	0	0	3	3	0	0	0	1	3	0	0	0	0	2	0	0	3	0	0	0
Ephemeroptera	Baetidae	329	2013-01-20	2013	SB4.4.3	SB4	1	Sta. Barbara	1	0	2.92893	0	0.0685279	2.40355	0.269036	0	1	2.30711	0	0	1	0	3	0	0	1.54061	1.88325	0	0	0	0	0	0.426396	2.84264	0	0	2.15482	2.57614	0	0	0	3	0	0	0	1	0	0	3
Diptera	Chironomidae	329	2013-01-20	2013	SB4.4.3	SB4	1	Sta. Barbara	4	0	3	0	1	1	1	0	3	2	0	0	0	0	3	0	0	0	3	0	0	0	0	0	0	3	0	0	1	2	2	1	0	1	3	0	0	0	0	1	3
Turbellaria	Dugesiidae	329	2013-01-20	2013	SB4.4.3	SB4	1	Sta. Barbara	2	0	0	0	2	0	0	0	3	0	0	0	0	3	2	0	0	0	3	0	0	0	0	0	0	3	0	1	0	3	0	0	2	2	0	0	0	0	0	0	3
Coleoptera	Elmidae	329	2013-01-20	2013	SB4.4.3	SB4	1	Sta. Barbara	3	0	2.89941	0	0	1.37278	1.64497	0	1	2.69822	3	0	1	0	3	0.899408	1.2426	2.20118	2.6568	0.0177515	0	0	0	3	0	0.573964	0.988166	0	0	3	0	0	0	3	0	0	0	0	0	0	0
Trichoptera	Leptoceridae	329	2013-01-20	2013	SB4.4.3	SB4	1	Sta. Barbara	2	0	1.88462	0	0.0307692	0.723077	1.65385	0	2.99231	0.807692	0	0	0	0	3	0	0	0.3	3	0	0	0	0	3	1	0	0	0	0	3	0	0	0	3	0	0	0	0	0	0	3
Coleoptera	Psephenidae	329	2013-01-20	2013	SB4.4.3	SB4	1	Sta. Barbara	1	0	2	0	0	3	0	0	1	3	0	0	0	3	0	0	0	1	3	0	0	0	0	0	3	0	0	0	0	3	0	0	0	3	0	0	0	0	0	0	0
Ephemeroptera	Leptohyphidae	329	2013-01-20	2013	SB4.4.3	SB4	1	Sta. Barbara	3	0	3	0	0	1.875	1	0	1	3	0	0	0.2	1.05	1.95	0	0	1.6	3	0	0	0	0	0	3	3	0	0	0.2	3	0.65	0	0	0	0	0	0	3	0	0	3
Ephemeroptera	Baetidae	354	2017-11-22	2017	B2.1.4	B2	3	Burgay	14	0	2.92893	0	0.0685279	2.40355	0.269036	0	1	2.30711	0	0	1	0	3	0	0	1.54061	1.88325	0	0	0	0	0	0.426396	2.84264	0	0	2.15482	2.57614	0	0	0	3	0	0	0	1	0	0	3
Odonata	Aeshnidae	354	2017-11-22	2017	B2.1.4	B2	3	Burgay	1	0	0	0	3	0	0	0	1	3	0	0	0	2	3	0	0	0	0	3	3	0	0	0	3	0	0	0	0	2	3	0	0	0	0	3	3	0	2	0	0
Oligochaeta	Oligochaeta	354	2017-11-22	2017	B2.1.4	B2	3	Burgay	3	0	3	0	0	0	0	0	3	0	0	0	0	0	3	0	0	3	3	0	0	0	0	0	0	3	0	0	0	3	0	0	0	3	0	0	0	0	0	0	3
Gasteropoda	Physidae	354	2017-11-22	2017	B2.1.4	B2	3	Burgay	5	0	0	0	0	3	0	0	3	0	0	0	0	0	1	2	0	0	0	3	0	0	0	3	0	0	0	0	0	2	0	0	0	3	0	0	0	0	0	0	0
Diptera	Simuliidae	354	2017-11-22	2017	B2.1.4	B2	3	Burgay	22	3	0	0	0	1	0	0	3	1	0	1	0	0	3	0	0	0	3	0	0	0	0	0	0	3	0	0	0	2	0	3	0	3	1	0	1	0	1	0	3
Diptera	Tabanidae	355	2017-12-14	2017	B2.2.4	B2	3	Burgay	1	0	0	0	3	0	0	0	0	0	0	3	1	0	3	0	0	0	3	1	0	0	0	0	0	3	0	1	0	1	3	0	0	3	0	0	2	0	0	0	1
Ephemeroptera	Baetidae	355	2017-12-14	2017	B2.2.4	B2	3	Burgay	9	0	2.92893	0	0.0685279	2.40355	0.269036	0	1	2.30711	0	0	1	0	3	0	0	1.54061	1.88325	0	0	0	0	0	0.426396	2.84264	0	0	2.15482	2.57614	0	0	0	3	0	0	0	1	0	0	3
Diptera	Chironomidae	355	2017-12-14	2017	B2.2.4	B2	3	Burgay	2000	0	3	0	1	1	1	0	3	2	0	0	0	0	3	0	0	0	3	0	0	0	0	0	0	3	0	0	1	2	2	1	0	1	3	0	0	0	0	1	3
Hirudinea	Glossiphoniidae	355	2017-12-14	2017	B2.2.4	B2	3	Burgay	1	0	0	0	1	0	0	0	3	0	0	0	0	3	1	0	0	0	3	0	0	0	0	0	0	3	0	0	0	2	0	1	0	0	1	0	0	0	0	2	3
Oligochaeta	Oligochaeta	355	2017-12-14	2017	B2.2.4	B2	3	Burgay	31	0	3	0	0	0	0	0	3	0	0	0	0	0	3	0	0	3	3	0	0	0	0	0	0	3	0	0	0	3	0	0	0	3	0	0	0	0	0	0	3
Gasteropoda	Physidae	355	2017-12-14	2017	B2.2.4	B2	3	Burgay	5	0	0	0	0	3	0	0	3	0	0	0	0	0	1	2	0	0	0	3	0	0	0	3	0	0	0	0	0	2	0	0	0	3	0	0	0	0	0	0	0
Ephemeroptera	Baetidae	356	2017-11-25	2017	COL1.1.4	COL1	1	Collay	2	0	2.92893	0	0.0685279	2.40355	0.269036	0	1	2.30711	0	0	1	0	3	0	0	1.54061	1.88325	0	0	0	0	0	0.426396	2.84264	0	0	2.15482	2.57614	0	0	0	3	0	0	0	1	0	0	3
Trichoptera	Calamoceratidae	356	2017-11-25	2017	COL1.1.4	COL1	1	Collay	10	0	1	0	0	0	3	0	2	3	0	0	0	0	3	0	0	0	0	3	0	0	0	3	1	0	0	0	0	3	0	0	0	1	3	0	0	0	0	0	3
Diptera	Chironomidae	356	2017-11-25	2017	COL1.1.4	COL1	1	Collay	9	0	3	0	1	1	1	0	3	2	0	0	0	0	3	0	0	0	3	0	0	0	0	0	0	3	0	0	1	2	2	1	0	1	3	0	0	0	0	1	3
Trichoptera	Helicopsychidae	356	2017-11-25	2017	COL1.1.4	COL1	1	Collay	9	0	2	0	0	2	3	0	3	0	0	0	0	0	0	3	0	3	0	0	0	0	0	3	1	0	0	0	0	3	1	0	0	0	0	0	0	2	0	0	3
Hirudinea	Glossiphoniidae	356	2017-11-25	2017	COL1.1.4	COL1	1	Collay	27	0	0	0	1	0	0	0	3	0	0	0	0	3	1	0	0	0	3	0	0	0	0	0	0	3	0	0	0	2	0	1	0	0	1	0	0	0	0	2	3
Coleoptera	Elmidae	356	2017-11-25	2017	COL1.1.4	COL1	1	Collay	17	0	2.89941	0	0	1.37278	1.64497	0	1	2.69822	3	0	1	0	3	0.899408	1.2426	2.20118	2.6568	0.0177515	0	0	0	3	0	0.573964	0.988166	0	0	3	0	0	0	3	0	0	0	0	0	0	0
Amphipoda	Hyalellidae	356	2017-11-25	2017	COL1.1.4	COL1	1	Collay	42	0	0	0	1	0	3	0	0	3	0	0	0	3	1	0	0	0	3	0	0	0	0	3	0	0	0	0	3	0	0	0	0	0	0	0	0	0	3	0	0
Trichoptera	Hydrobioscidae	356	2017-11-25	2017	COL1.1.4	COL1	1	Collay	1	0	0	0	3	0	0.375	0	3	0	0	0	0	0	3	0	0	0	0.140625	2.51562	0	0	0	0	0	3	0	0	1	3	0	0	0	3	0	0	0	0	0	0	3
Trichoptera	Leptoceridae	356	2017-11-25	2017	COL1.1.4	COL1	1	Collay	2	0	1.88462	0	0.0307692	0.723077	1.65385	0	2.99231	0.807692	0	0	0	0	3	0	0	0.3	3	0	0	0	0	3	1	0	0	0	0	3	0	0	0	3	0	0	0	0	0	0	3
Coleoptera	Scirtidae	356	2017-11-25	2017	COL1.1.4	COL1	1	Collay	1	0	3	0	0	2	2	0	1	3	0	0	1	1	3	0	0	3	0	0	0	0	0	2	3	0	0	0	0	3	0	0	0	0	0	0	3	0	0	0	0
Oligochaeta	Oligochaeta	356	2017-11-25	2017	COL1.1.4	COL1	1	Collay	2	0	3	0	0	0	0	0	3	0	0	0	0	0	3	0	0	3	3	0	0	0	0	0	0	3	0	0	0	3	0	0	0	3	0	0	0	0	0	0	3
Ephemeroptera	Baetidae	357	2017-12-17	2017	COL1.2.4	COL1	1	Collay	1	0	2.92893	0	0.0685279	2.40355	0.269036	0	1	2.30711	0	0	1	0	3	0	0	1.54061	1.88325	0	0	0	0	0	0.426396	2.84264	0	0	2.15482	2.57614	0	0	0	3	0	0	0	1	0	0	3
Trichoptera	Calamoceratidae	357	2017-12-17	2017	COL1.2.4	COL1	1	Collay	3	0	1	0	0	0	3	0	2	3	0	0	0	0	3	0	0	0	0	3	0	0	0	3	1	0	0	0	0	3	0	0	0	1	3	0	0	0	0	0	3
Diptera	Ceratopogonidae	357	2017-12-17	2017	COL1.2.4	COL1	1	Collay	1	0	1	1	2	1	0	0	1	3	0	0	0	0	3	0	0	0	1	3	0	0	0	0	0	3	0	0	0	2	3	0	0	3	0	0	0	1	0	0	3
Trichoptera	Helicopsychidae	357	2017-12-17	2017	COL1.2.4	COL1	1	Collay	12	0	2	0	0	2	3	0	3	0	0	0	0	0	0	3	0	3	0	0	0	0	0	3	1	0	0	0	0	3	1	0	0	0	0	0	0	2	0	0	3
Hirudinea	Glossiphoniidae	357	2017-12-17	2017	COL1.2.4	COL1	1	Collay	24	0	0	0	1	0	0	0	3	0	0	0	0	3	1	0	0	0	3	0	0	0	0	0	0	3	0	0	0	2	0	1	0	0	1	0	0	0	0	2	3
Coleoptera	Elmidae	357	2017-12-17	2017	COL1.2.4	COL1	1	Collay	12	0	2.89941	0	0	1.37278	1.64497	0	1	2.69822	3	0	1	0	3	0.899408	1.2426	2.20118	2.6568	0.0177515	0	0	0	3	0	0.573964	0.988166	0	0	3	0	0	0	3	0	0	0	0	0	0	0
Amphipoda	Hyalellidae	357	2017-12-17	2017	COL1.2.4	COL1	1	Collay	43	0	0	0	1	0	3	0	0	3	0	0	0	3	1	0	0	0	3	0	0	0	0	3	0	0	0	0	3	0	0	0	0	0	0	0	0	0	3	0	0
Trichoptera	Leptoceridae	357	2017-12-17	2017	COL1.2.4	COL1	1	Collay	1	0	1.88462	0	0.0307692	0.723077	1.65385	0	2.99231	0.807692	0	0	0	0	3	0	0	0.3	3	0	0	0	0	3	1	0	0	0	0	3	0	0	0	3	0	0	0	0	0	0	3
Diptera	Simuliidae	357	2017-12-17	2017	COL1.2.4	COL1	1	Collay	2	3	0	0	0	1	0	0	3	1	0	1	0	0	3	0	0	0	3	0	0	0	0	0	0	3	0	0	0	2	0	3	0	3	1	0	1	0	1	0	3
Diptera	Tipulidae	364	2017-11-23	2017	MAG2.1.4	MAG2	3	Magdalena	4	0	2.02913	0	1.45631	0.135922	0.951456	0	2	2	0	3	0	0	3	0	0	0	1.07767	0.485437	1.92233	0.31068	0	0	0	3	0	0	0	1	3	0	0	0	0	0	1	0	3	0	3
Ephemeroptera	Baetidae	364	2017-11-23	2017	MAG2.1.4	MAG2	3	Magdalena	64	0	2.92893	0	0.0685279	2.40355	0.269036	0	1	2.30711	0	0	1	0	3	0	0	1.54061	1.88325	0	0	0	0	0	0.426396	2.84264	0	0	2.15482	2.57614	0	0	0	3	0	0	0	1	0	0	3
Diptera	Chironomidae	364	2017-11-23	2017	MAG2.1.4	MAG2	3	Magdalena	54	0	3	0	1	1	1	0	3	2	0	0	0	0	3	0	0	0	3	0	0	0	0	0	0	3	0	0	1	2	2	1	0	1	3	0	0	0	0	1	3
Amphipoda	Hyalellidae	364	2017-11-23	2017	MAG2.1.4	MAG2	3	Magdalena	17	0	0	0	1	0	3	0	0	3	0	0	0	3	1	0	0	0	3	0	0	0	0	3	0	0	0	0	3	0	0	0	0	0	0	0	0	0	3	0	0
Gasteropoda	Physidae	364	2017-11-23	2017	MAG2.1.4	MAG2	3	Magdalena	24	0	0	0	0	3	0	0	3	0	0	0	0	0	1	2	0	0	0	3	0	0	0	3	0	0	0	0	0	2	0	0	0	3	0	0	0	0	0	0	0
Diptera	Simuliidae	364	2017-11-23	2017	MAG2.1.4	MAG2	3	Magdalena	16	3	0	0	0	1	0	0	3	1	0	1	0	0	3	0	0	0	3	0	0	0	0	0	0	3	0	0	0	2	0	3	0	3	1	0	1	0	1	0	3
Diptera	Tipulidae	365	2017-12-15	2017	MAG2.2.4	MAG2	3	Magdalena	3	0	2.02913	0	1.45631	0.135922	0.951456	0	2	2	0	3	0	0	3	0	0	0	1.07767	0.485437	1.92233	0.31068	0	0	0	3	0	0	0	1	3	0	0	0	0	0	1	0	3	0	3
Ephemeroptera	Baetidae	365	2017-12-15	2017	MAG2.2.4	MAG2	3	Magdalena	11	0	2.92893	0	0.0685279	2.40355	0.269036	0	1	2.30711	0	0	1	0	3	0	0	1.54061	1.88325	0	0	0	0	0	0.426396	2.84264	0	0	2.15482	2.57614	0	0	0	3	0	0	0	1	0	0	3
Diptera	Chironomidae	365	2017-12-15	2017	MAG2.2.4	MAG2	3	Magdalena	7	0	3	0	1	1	1	0	3	2	0	0	0	0	3	0	0	0	3	0	0	0	0	0	0	3	0	0	1	2	2	1	0	1	3	0	0	0	0	1	3
Hirudinea	Glossiphoniidae	365	2017-12-15	2017	MAG2.2.4	MAG2	3	Magdalena	1	0	0	0	1	0	0	0	3	0	0	0	0	3	1	0	0	0	3	0	0	0	0	0	0	3	0	0	0	2	0	1	0	0	1	0	0	0	0	2	3
Amphipoda	Hyalellidae	365	2017-12-15	2017	MAG2.2.4	MAG2	3	Magdalena	33	0	0	0	1	0	3	0	0	3	0	0	0	3	1	0	0	0	3	0	0	0	0	3	0	0	0	0	3	0	0	0	0	0	0	0	0	0	3	0	0
Gasteropoda	Physidae	365	2017-12-15	2017	MAG2.2.4	MAG2	3	Magdalena	8	0	0	0	0	3	0	0	3	0	0	0	0	0	1	2	0	0	0	3	0	0	0	3	0	0	0	0	0	2	0	0	0	3	0	0	0	0	0	0	0
Diptera	Simuliidae	365	2017-12-15	2017	MAG2.2.4	MAG2	3	Magdalena	14	3	0	0	0	1	0	0	3	1	0	1	0	0	3	0	0	0	3	0	0	0	0	0	0	3	0	0	0	2	0	3	0	3	1	0	1	0	1	0	3
Ephemeroptera	Baetidae	366	2017-12-01	2017	MAZ1.1.4	MAZ1	2	Mazar	121	0	2.92893	0	0.0685279	2.40355	0.269036	0	1	2.30711	0	0	1	0	3	0	0	1.54061	1.88325	0	0	0	0	0	0.426396	2.84264	0	0	2.15482	2.57614	0	0	0	3	0	0	0	1	0	0	3
Trichoptera	Hydropsychidae	366	2017-12-01	2017	MAZ1.1.4	MAZ1	2	Mazar	2	3	0	0	1	0	1	0	1	3	0	0	0	0	3	0	0	0	0.438017	3	1.68595	0	0	0	0	3	0	0	1	2	0	3	0	3	0	0	0	0	0	0	3
Diptera	Simuliidae	366	2017-12-01	2017	MAZ1.1.4	MAZ1	2	Mazar	1	3	0	0	0	1	0	0	3	1	0	1	0	0	3	0	0	0	3	0	0	0	0	0	0	3	0	0	0	2	0	3	0	3	1	0	1	0	1	0	3
Ephemeroptera	Baetidae	367	2017-12-14	2017	MAZ1.2.4	MAZ1	2	Mazar	51	0	2.92893	0	0.0685279	2.40355	0.269036	0	1	2.30711	0	0	1	0	3	0	0	1.54061	1.88325	0	0	0	0	0	0.426396	2.84264	0	0	2.15482	2.57614	0	0	0	3	0	0	0	1	0	0	3
Diptera	Blephariceridae	367	2017-12-14	2017	MAZ1.2.4	MAZ1	2	Mazar	1	0	0	0	0	3	0	0	1	3	0	0	0	3	1	0	0	0	3	1	0	0	0	0	0	3	0	0	0	2	0	2	0	3	0	0	0	0	0	0	0
Diptera	Chironomidae	367	2017-12-14	2017	MAZ1.2.4	MAZ1	2	Mazar	1	0	3	0	1	1	1	0	3	2	0	0	0	0	3	0	0	0	3	0	0	0	0	0	0	3	0	0	1	2	2	1	0	1	3	0	0	0	0	1	3
Trichoptera	Leptoceridae	367	2017-12-14	2017	MAZ1.2.4	MAZ1	2	Mazar	1	0	1.88462	0	0.0307692	0.723077	1.65385	0	2.99231	0.807692	0	0	0	0	3	0	0	0.3	3	0	0	0	0	3	1	0	0	0	0	3	0	0	0	3	0	0	0	0	0	0	3
Plecoptera	Perlidae	367	2017-12-14	2017	MAZ1.2.4	MAZ1	2	Mazar	1	0	1	0	3	0	1	0	0	3	0	0	1	2	0	0	0	0	2	3	1	0	0	3	3	0	0	0	1	3	0	0	0	0	2	0	0	3	0	0	0
Ephemeroptera	Baetidae	379	2017-11-30	2017	P1.1.4	P1	1	Pulpito	3	0	2.92893	0	0.0685279	2.40355	0.269036	0	1	2.30711	0	0	1	0	3	0	0	1.54061	1.88325	0	0	0	0	0	0.426396	2.84264	0	0	2.15482	2.57614	0	0	0	3	0	0	0	1	0	0	3
Trichoptera	Calamoceratidae	379	2017-11-30	2017	P1.1.4	P1	1	Pulpito	3	0	1	0	0	0	3	0	2	3	0	0	0	0	3	0	0	0	0	3	0	0	0	3	1	0	0	0	0	3	0	0	0	1	3	0	0	0	0	0	3
Diptera	Chironomidae	379	2017-11-30	2017	P1.1.4	P1	1	Pulpito	5	0	3	0	1	1	1	0	3	2	0	0	0	0	3	0	0	0	3	0	0	0	0	0	0	3	0	0	1	2	2	1	0	1	3	0	0	0	0	1	3
Amphipoda	Hyalellidae	379	2017-11-30	2017	P1.1.4	P1	1	Pulpito	6	0	0	0	1	0	3	0	0	3	0	0	0	3	1	0	0	0	3	0	0	0	0	3	0	0	0	0	3	0	0	0	0	0	0	0	0	0	3	0	0
Ephemeroptera	Leptophlebiidae	379	2017-11-30	2017	P1.1.4	P1	1	Pulpito	3	0.745902	2.86066	0	0	1.85246	0.540984	0	1	3	0	0	0.991803	1.97541	1.18033	0	0	0.180328	2.63934	0.729508	0	0	0	0	3	1	0	0	1	3	0	0	0	0	0	0	0	3	1	0	3
Odonata	Aeshnidae	379	2017-11-30	2017	P1.1.4	P1	1	Pulpito	1	0	0	0	3	0	0	0	1	3	0	0	0	2	3	0	0	0	0	3	3	0	0	0	3	0	0	0	0	2	3	0	0	0	0	3	3	0	2	0	0
Ephemeroptera	Baetidae	380	2017-12-18	2017	P1.2.4	P1	1	Pulpito	1	0	2.92893	0	0.0685279	2.40355	0.269036	0	1	2.30711	0	0	1	0	3	0	0	1.54061	1.88325	0	0	0	0	0	0.426396	2.84264	0	0	2.15482	2.57614	0	0	0	3	0	0	0	1	0	0	3
Trichoptera	Calamoceratidae	380	2017-12-18	2017	P1.2.4	P1	1	Pulpito	1	0	1	0	0	0	3	0	2	3	0	0	0	0	3	0	0	0	0	3	0	0	0	3	1	0	0	0	0	3	0	0	0	1	3	0	0	0	0	0	3
Diptera	Chironomidae	380	2017-12-18	2017	P1.2.4	P1	1	Pulpito	8	0	3	0	1	1	1	0	3	2	0	0	0	0	3	0	0	0	3	0	0	0	0	0	0	3	0	0	1	2	2	1	0	1	3	0	0	0	0	1	3
Coleoptera	Elmidae	380	2017-12-18	2017	P1.2.4	P1	1	Pulpito	1	0	2.89941	0	0	1.37278	1.64497	0	1	2.69822	3	0	1	0	3	0.899408	1.2426	2.20118	2.6568	0.0177515	0	0	0	3	0	0.573964	0.988166	0	0	3	0	0	0	3	0	0	0	0	0	0	0
Amphipoda	Hyalellidae	380	2017-12-18	2017	P1.2.4	P1	1	Pulpito	1	0	0	0	1	0	3	0	0	3	0	0	0	3	1	0	0	0	3	0	0	0	0	3	0	0	0	0	3	0	0	0	0	0	0	0	0	0	3	0	0
Ephemeroptera	Leptophlebiidae	380	2017-12-18	2017	P1.2.4	P1	1	Pulpito	4	0.745902	2.86066	0	0	1.85246	0.540984	0	1	3	0	0	0.991803	1.97541	1.18033	0	0	0.180328	2.63934	0.729508	0	0	0	0	3	1	0	0	1	3	0	0	0	0	0	0	0	3	1	0	3
Odonata	Aeshnidae	380	2017-12-18	2017	P1.2.4	P1	1	Pulpito	1	0	0	0	3	0	0	0	1	3	0	0	0	2	3	0	0	0	0	3	3	0	0	0	3	0	0	0	0	2	3	0	0	0	0	3	3	0	2	0	0
Trichoptera	Leptohyphidae	380	2017-12-18	2017	P1.2.4	P1	1	Pulpito	1	0	3	0	0	1.875	1	0	1	3	0	0	0.2	1.05	1.95	0	0	1.6	3	0	0	0	0	0	3	3	0	0	0.2	3	0.65	0	0	0	0	0	0	3	0	0	3
Trichoptera	Leptoceridae	380	2017-12-18	2017	P1.2.4	P1	1	Pulpito	1	0	1.88462	0	0.0307692	0.723077	1.65385	0	2.99231	0.807692	0	0	0	0	3	0	0	0.3	3	0	0	0	0	3	1	0	0	0	0	3	0	0	0	3	0	0	0	0	0	0	3
Oligochaeta	Oligochaeta	380	2017-12-18	2017	P1.2.4	P1	1	Pulpito	5	0	3	0	0	0	0	0	3	0	0	0	0	0	3	0	0	3	3	0	0	0	0	0	0	3	0	0	0	3	0	0	0	3	0	0	0	0	0	0	3
Plecoptera	Perlidae	380	2017-12-18	2017	P1.2.4	P1	1	Pulpito	1	0	1	0	3	0	1	0	0	3	0	0	1	2	0	0	0	0	2	3	1	0	0	3	3	0	0	0	1	3	0	0	0	0	2	0	0	3	0	0	0
Thrombidiform	Hydrachnidae	384	2017-12-01	2017	PIN1.1.4	PIN1	2	Pindilig	1	0	0	0	3	0	0	3	3	0	0	1	0	0	0	3	3	1	0	0	0	0	0	3	0	0	0	0	1	3	0	0	0	0	0	0	0	3	3	0	0
Diptera	Tipulidae	384	2017-12-01	2017	PIN1.1.4	PIN1	2	Pindilig	14	0	2.02913	0	1.45631	0.135922	0.951456	0	2	2	0	3	0	0	3	0	0	0	1.07767	0.485437	1.92233	0.31068	0	0	0	3	0	0	0	1	3	0	0	0	0	0	1	0	3	0	3
Ephemeroptera	Baetidae	384	2017-12-01	2017	PIN1.1.4	PIN1	2	Pindilig	69	0	2.92893	0	0.0685279	2.40355	0.269036	0	1	2.30711	0	0	1	0	3	0	0	1.54061	1.88325	0	0	0	0	0	0.426396	2.84264	0	0	2.15482	2.57614	0	0	0	3	0	0	0	1	0	0	3
Diptera	Blephariceridae	384	2017-12-01	2017	PIN1.1.4	PIN1	2	Pindilig	4	0	0	0	0	3	0	0	1	3	0	0	0	3	1	0	0	0	3	1	0	0	0	0	0	3	0	0	0	2	0	2	0	3	0	0	0	0	0	0	0
Trichoptera	Calamoceratidae	384	2017-12-01	2017	PIN1.1.4	PIN1	2	Pindilig	2	0	1	0	0	0	3	0	2	3	0	0	0	0	3	0	0	0	0	3	0	0	0	3	1	0	0	0	0	3	0	0	0	1	3	0	0	0	0	0	3
Diptera	Ceratopogonidae	384	2017-12-01	2017	PIN1.1.4	PIN1	2	Pindilig	2	0	1	1	2	1	0	0	1	3	0	0	0	0	3	0	0	0	1	3	0	0	0	0	0	3	0	0	0	2	3	0	0	3	0	0	0	1	0	0	3
Hirudinea	Glossiphoniidae	384	2017-12-01	2017	PIN1.1.4	PIN1	2	Pindilig	2	0	0	0	1	0	0	0	3	0	0	0	0	3	1	0	0	0	3	0	0	0	0	0	0	3	0	0	0	2	0	1	0	0	1	0	0	0	0	2	3
Coleoptera	Elmidae	384	2017-12-01	2017	PIN1.1.4	PIN1	2	Pindilig	17	0	2.89941	0	0	1.37278	1.64497	0	1	2.69822	3	0	1	0	3	0.899408	1.2426	2.20118	2.6568	0.0177515	0	0	0	3	0	0.573964	0.988166	0	0	3	0	0	0	3	0	0	0	0	0	0	0
Trichoptera	Hydrobioscidae	384	2017-12-01	2017	PIN1.1.4	PIN1	2	Pindilig	10	0	0	0	3	0	0.375	0	3	0	0	0	0	0	3	0	0	0	0.140625	2.51562	0	0	0	0	0	3	0	0	1	3	0	0	0	3	0	0	0	0	0	0	3
Trichoptera	Hydropsychidae	384	2017-12-01	2017	PIN1.1.4	PIN1	2	Pindilig	5	3	0	0	1	0	1	0	1	3	0	0	0	0	3	0	0	0	0.438017	3	1.68595	0	0	0	0	3	0	0	1	2	0	3	0	3	0	0	0	0	0	0	3
Trichoptera	Leptohyphidae	384	2017-12-01	2017	PIN1.1.4	PIN1	2	Pindilig	21	0	3	0	0	1.875	1	0	1	3	0	0	0.2	1.05	1.95	0	0	1.6	3	0	0	0	0	0	3	3	0	0	0.2	3	0.65	0	0	0	0	0	0	3	0	0	3
Oligochaeta	Oligochaeta	384	2017-12-01	2017	PIN1.1.4	PIN1	2	Pindilig	4	0	3	0	0	0	0	0	3	0	0	0	0	0	3	0	0	3	3	0	0	0	0	0	0	3	0	0	0	3	0	0	0	3	0	0	0	0	0	0	3
Diptera	Simuliidae	384	2017-12-01	2017	PIN1.1.4	PIN1	2	Pindilig	13	3	0	0	0	1	0	0	3	1	0	1	0	0	3	0	0	0	3	0	0	0	0	0	0	3	0	0	0	2	0	3	0	3	1	0	1	0	1	0	3
Diptera	Tabanidae	385	2017-12-14	2017	PIN1.2.4	PIN1	2	Pindilig	1	0	0	0	3	0	0	0	0	0	0	3	1	0	3	0	0	0	3	1	0	0	0	0	0	3	0	1	0	1	3	0	0	3	0	0	2	0	0	0	1
Diptera	Tipulidae	385	2017-12-14	2017	PIN1.2.4	PIN1	2	Pindilig	3	0	2.02913	0	1.45631	0.135922	0.951456	0	2	2	0	3	0	0	3	0	0	0	1.07767	0.485437	1.92233	0.31068	0	0	0	3	0	0	0	1	3	0	0	0	0	0	1	0	3	0	3
Ephemeroptera	Baetidae	385	2017-12-14	2017	PIN1.2.4	PIN1	2	Pindilig	46	0	2.92893	0	0.0685279	2.40355	0.269036	0	1	2.30711	0	0	1	0	3	0	0	1.54061	1.88325	0	0	0	0	0	0.426396	2.84264	0	0	2.15482	2.57614	0	0	0	3	0	0	0	1	0	0	3
Diptera	Blephariceridae	385	2017-12-14	2017	PIN1.2.4	PIN1	2	Pindilig	24	0	0	0	0	3	0	0	1	3	0	0	0	3	1	0	0	0	3	1	0	0	0	0	0	3	0	0	0	2	0	2	0	3	0	0	0	0	0	0	0
Trichoptera	Calamoceratidae	385	2017-12-14	2017	PIN1.2.4	PIN1	2	Pindilig	4	0	1	0	0	0	3	0	2	3	0	0	0	0	3	0	0	0	0	3	0	0	0	3	1	0	0	0	0	3	0	0	0	1	3	0	0	0	0	0	3
Diptera	Ceratopogonidae	385	2017-12-14	2017	PIN1.2.4	PIN1	2	Pindilig	1	0	1	1	2	1	0	0	1	3	0	0	0	0	3	0	0	0	1	3	0	0	0	0	0	3	0	0	0	2	3	0	0	3	0	0	0	1	0	0	3
Diptera	Chironomidae	385	2017-12-14	2017	PIN1.2.4	PIN1	2	Pindilig	7	0	3	0	1	1	1	0	3	2	0	0	0	0	3	0	0	0	3	0	0	0	0	0	0	3	0	0	1	2	2	1	0	1	3	0	0	0	0	1	3
Hirudinea	Glossiphoniidae	385	2017-12-14	2017	PIN1.2.4	PIN1	2	Pindilig	1	0	0	0	1	0	0	0	3	0	0	0	0	3	1	0	0	0	3	0	0	0	0	0	0	3	0	0	0	2	0	1	0	0	1	0	0	0	0	2	3
Coleoptera	Elmidae	385	2017-12-14	2017	PIN1.2.4	PIN1	2	Pindilig	2	0	2.89941	0	0	1.37278	1.64497	0	1	2.69822	3	0	1	0	3	0.899408	1.2426	2.20118	2.6568	0.0177515	0	0	0	3	0	0.573964	0.988166	0	0	3	0	0	0	3	0	0	0	0	0	0	0
Trichoptera	Hydrobioscidae	385	2017-12-14	2017	PIN1.2.4	PIN1	2	Pindilig	12	0	0	0	3	0	0.375	0	3	0	0	0	0	0	3	0	0	0	0.140625	2.51562	0	0	0	0	0	3	0	0	1	3	0	0	0	3	0	0	0	0	0	0	3
Trichoptera	Hydropsychidae	385	2017-12-14	2017	PIN1.2.4	PIN1	2	Pindilig	6	3	0	0	1	0	1	0	1	3	0	0	0	0	3	0	0	0	0.438017	3	1.68595	0	0	0	0	3	0	0	1	2	0	3	0	3	0	0	0	0	0	0	3
Trichoptera	Leptohyphidae	385	2017-12-14	2017	PIN1.2.4	PIN1	2	Pindilig	2	0	3	0	0	1.875	1	0	1	3	0	0	0.2	1.05	1.95	0	0	1.6	3	0	0	0	0	0	3	3	0	0	0.2	3	0.65	0	0	0	0	0	0	3	0	0	3
Trichoptera	Leptoceridae	385	2017-12-14	2017	PIN1.2.4	PIN1	2	Pindilig	1	0	1.88462	0	0.0307692	0.723077	1.65385	0	2.99231	0.807692	0	0	0	0	3	0	0	0.3	3	0	0	0	0	3	1	0	0	0	0	3	0	0	0	3	0	0	0	0	0	0	3
Oligochaeta	Oligochaeta	385	2017-12-14	2017	PIN1.2.4	PIN1	2	Pindilig	1	0	3	0	0	0	0	0	3	0	0	0	0	0	3	0	0	3	3	0	0	0	0	0	0	3	0	0	0	3	0	0	0	3	0	0	0	0	0	0	3
Lepidoptera	Pyralidae	385	2017-12-14	2017	PIN1.2.4	PIN1	2	Pindilig	1	0	0	0	0	1	2	0	0	3	0	0	0	2	3	0	0	0	0	3	3	0	0	0	3	3	0	0	1	3	2	3	0	0	0	3	0	0	0	0	3
Diptera	Simuliidae	385	2017-12-14	2017	PIN1.2.4	PIN1	2	Pindilig	16	3	0	0	0	1	0	0	3	1	0	1	0	0	3	0	0	0	3	0	0	0	0	0	0	3	0	0	0	2	0	3	0	3	1	0	1	0	1	0	3
Diptera	Tabanidae	386	2017-11-25	2017	SB4.1.4	SB4	1	Sta. Barbara	2	0	0	0	3	0	0	0	0	0	0	3	1	0	3	0	0	0	3	1	0	0	0	0	0	3	0	1	0	1	3	0	0	3	0	0	2	0	0	0	1
Diptera	Tipulidae	386	2017-11-25	2017	SB4.1.4	SB4	1	Sta. Barbara	1	0	2.02913	0	1.45631	0.135922	0.951456	0	2	2	0	3	0	0	3	0	0	0	1.07767	0.485437	1.92233	0.31068	0	0	0	3	0	0	0	1	3	0	0	0	0	0	1	0	3	0	3
Ephemeroptera	Baetidae	386	2017-11-25	2017	SB4.1.4	SB4	1	Sta. Barbara	9	0	2.92893	0	0.0685279	2.40355	0.269036	0	1	2.30711	0	0	1	0	3	0	0	1.54061	1.88325	0	0	0	0	0	0.426396	2.84264	0	0	2.15482	2.57614	0	0	0	3	0	0	0	1	0	0	3
Diptera	Chironomidae	386	2017-11-25	2017	SB4.1.4	SB4	1	Sta. Barbara	1	0	3	0	1	1	1	0	3	2	0	0	0	0	3	0	0	0	3	0	0	0	0	0	0	3	0	0	1	2	2	1	0	1	3	0	0	0	0	1	3
Coleoptera	Elmidae	386	2017-11-25	2017	SB4.1.4	SB4	1	Sta. Barbara	5	0	2.89941	0	0	1.37278	1.64497	0	1	2.69822	3	0	1	0	3	0.899408	1.2426	2.20118	2.6568	0.0177515	0	0	0	3	0	0.573964	0.988166	0	0	3	0	0	0	3	0	0	0	0	0	0	0
Trichoptera	Hydrobioscidae	386	2017-11-25	2017	SB4.1.4	SB4	1	Sta. Barbara	1	0	0	0	3	0	0.375	0	3	0	0	0	0	0	3	0	0	0	0.140625	2.51562	0	0	0	0	0	3	0	0	1	3	0	0	0	3	0	0	0	0	0	0	3
Trichoptera	Leptohyphidae	386	2017-11-25	2017	SB4.1.4	SB4	1	Sta. Barbara	2	0	3	0	0	1.875	1	0	1	3	0	0	0.2	1.05	1.95	0	0	1.6	3	0	0	0	0	0	3	3	0	0	0.2	3	0.65	0	0	0	0	0	0	3	0	0	3
Plecoptera	Perlidae	386	2017-11-25	2017	SB4.1.4	SB4	1	Sta. Barbara	2	0	1	0	3	0	1	0	0	3	0	0	1	2	0	0	0	0	2	3	1	0	0	3	3	0	0	0	1	3	0	0	0	0	2	0	0	3	0	0	0
Thrombidiform	Hydrachnidae	387	2017-12-17	2017	SB4.2.4	SB4	1	Sta. Barbara	6	0	0	0	3	0	0	3	3	0	0	1	0	0	0	3	3	1	0	0	0	0	0	3	0	0	0	0	1	3	0	0	0	0	0	0	0	3	3	0	0
Diptera	Tabanidae	387	2017-12-17	2017	SB4.2.4	SB4	1	Sta. Barbara	4	0	0	0	3	0	0	0	0	0	0	3	1	0	3	0	0	0	3	1	0	0	0	0	0	3	0	1	0	1	3	0	0	3	0	0	2	0	0	0	1
Ephemeroptera	Baetidae	387	2017-12-17	2017	SB4.2.4	SB4	1	Sta. Barbara	81	0	2.92893	0	0.0685279	2.40355	0.269036	0	1	2.30711	0	0	1	0	3	0	0	1.54061	1.88325	0	0	0	0	0	0.426396	2.84264	0	0	2.15482	2.57614	0	0	0	3	0	0	0	1	0	0	3
Diptera	Ceratopogonidae	387	2017-12-17	2017	SB4.2.4	SB4	1	Sta. Barbara	1	0	1	1	2	1	0	0	1	3	0	0	0	0	3	0	0	0	1	3	0	0	0	0	0	3	0	0	0	2	3	0	0	3	0	0	0	1	0	0	3
Diptera	Chironomidae	387	2017-12-17	2017	SB4.2.4	SB4	1	Sta. Barbara	1	0	3	0	1	1	1	0	3	2	0	0	0	0	3	0	0	0	3	0	0	0	0	0	0	3	0	0	1	2	2	1	0	1	3	0	0	0	0	1	3
Trichoptera	Helicopsychidae	387	2017-12-17	2017	SB4.2.4	SB4	1	Sta. Barbara	4	0	2	0	0	2	3	0	3	0	0	0	0	0	0	3	0	3	0	0	0	0	0	3	1	0	0	0	0	3	1	0	0	0	0	0	0	2	0	0	3
Coleoptera	Elmidae	387	2017-12-17	2017	SB4.2.4	SB4	1	Sta. Barbara	15	0	2.89941	0	0	1.37278	1.64497	0	1	2.69822	3	0	1	0	3	0.899408	1.2426	2.20118	2.6568	0.0177515	0	0	0	3	0	0.573964	0.988166	0	0	3	0	0	0	3	0	0	0	0	0	0	0
Trichoptera	Hydrobioscidae	387	2017-12-17	2017	SB4.2.4	SB4	1	Sta. Barbara	1	0	0	0	3	0	0.375	0	3	0	0	0	0	0	3	0	0	0	0.140625	2.51562	0	0	0	0	0	3	0	0	1	3	0	0	0	3	0	0	0	0	0	0	3
Trichoptera	Hydropsychidae	387	2017-12-17	2017	SB4.2.4	SB4	1	Sta. Barbara	3	3	0	0	1	0	1	0	1	3	0	0	0	0	3	0	0	0	0.438017	3	1.68595	0	0	0	0	3	0	0	1	2	0	3	0	3	0	0	0	0	0	0	3
Trichoptera	Hydroptilidae	387	2017-12-17	2017	SB4.2.4	SB4	1	Sta. Barbara	1	0	3	1	0	2	0.5	0	3	1	0	0	0	3	3	0	0	2.25	0	0	0	0	0	3	1	0	0	0	0	3	0	2	0	3	0	0	0	0	0	0	3
Trichoptera	Leptohyphidae	387	2017-12-17	2017	SB4.2.4	SB4	1	Sta. Barbara	4	0	3	0	0	1.875	1	0	1	3	0	0	0.2	1.05	1.95	0	0	1.6	3	0	0	0	0	0	3	3	0	0	0.2	3	0.65	0	0	0	0	0	0	3	0	0	3
Plecoptera	Perlidae	387	2017-12-17	2017	SB4.2.4	SB4	1	Sta. Barbara	1	0	1	0	3	0	1	0	0	3	0	0	1	2	0	0	0	0	2	3	1	0	0	3	3	0	0	0	1	3	0	0	0	0	2	0	0	3	0	0	0
[truncated: 2 more columns]

## Sheet: GAP_statistics & K-means
	% Example data: Averaged FHI values for each sampling site X = [173, 171, 169; 154, 137, 135; 134, 130, 107; 105, 96, 91]; % Evaluate the optimal number of clusters using the gap method E = evalclusters(X, 'kmeans', 'gap', 'KList', [2:5]); % Optimal number of clusters (K) obtained from the gap method optimalK = E.OptimalK; % Perform k-means clustering with the optimal number of clusters (K) idx =…
